# Supplementary material for: Discovery of coding regions in the human genome by integrated proteogenomics analysis workflow
Source: Nat Commun. 2018 Mar 2;9:903. doi: 10.1038/s41467-018-03311-y (PMC5834625; doi:10.1038/s41467-018-03311-y)
Supplement: Supplementary file 4 — Supplementary Data 1 [file 41467_2018_3311_MOESM4_ESM.xlsx]

## Sheet: label free
pK0(D)=3.96
pK0(E)=4.45
pK0(H)=6.09
pK0(K)=10
pK0(R)=11
pK0(D_Nterm_side)=3.2706
pK0(E_Nterm_side)=3.9968
pK0(H_Nterm_side)=5.2735
pK0(K_Nterm_side)=9.7
pK0(R_Nterm_side)=10.6
pK0(A_Nterm)=7.69403
pK0(C_Nterm)=6.74587
pK0(D_Nterm)=7.48792
pK0(E_Nterm)=7.5297
pK0(F_Nterm)=7.10317
pK0(G_Nterm)=7.67785
pK0(H_Nterm)=7.18805
pK0(I_Nterm)=7.49047
pK0(K_Nterm)=7.5
pK0(L_Nterm)=7.52812
pK0(M_Nterm)=7.12359
pK0(N_Nterm)=6.90188
pK0(P_Nterm)=8.36
pK0(Q_Nterm)=7.13536
pK0(R_Nterm)=7.5
pK0(S_Nterm)=7.12261
pK0(T_Nterm)=7.08468
pK0(V_Nterm)=7.47247
pK0(W_Nterm)=7.24156
pK0(Y_Nterm)=7.07406
pK0(D_Cterm_side)=4.09
pK0(E_Cterm_side)=4.37
pK0(H_Cterm_side)=6.89
pK0(K_Cterm_side)=9.33481
pK0(R_Cterm_side)=9.26449
pK0(A_Cterm)=3.75
pK0(C_Cterm)=3.1
pK0(D_Cterm)=3.04
pK0(E_Cterm)=3.45
pK0(F_Cterm)=3.98
pK0(G_Cterm)=3.7
pK0(H_Cterm)=3.47
pK0(I_Cterm)=3.72
pK0(K_Cterm)=2.892
pK0(L_Cterm)=3.75
pK0(M_Cterm)=3.68
pK0(N_Cterm)=3.64
pK0(P_Cterm)=3.4
pK0(Q_Cterm)=3.57
pK0(R_Cterm)=2.845
pK0(S_Cterm)=3.61
pK0(T_Cterm)=3.57
pK0(V_Cterm)=3.69
pK0(W_Cterm)=3.78
pK0(Y_Cterm)=3.6
dpK(Cterm;K_Cterm,D,-1)=0.21788
dpK(Cterm;K_Cterm,D,-2)=0.1841
dpK(Cterm;K_Cterm,D,-3)=0.11537
dpK(Cterm;K_Cterm,D,-4)=0.07
dpK(Cterm;K_Cterm,D,-5)=0.04
dpK(Cterm;K_Cterm,D,-6)=0.02
dpK(Cterm;K_Cterm,E,-1)=0.20552
dpK(Cterm;K_Cterm,E,-2)=0.0518
dpK(Cterm;K_Cterm,E,-3)=0
dpK(Cterm;K_Cterm,E,-4)=0
dpK(Cterm;K_Cterm,E,-5)=0
dpK(Cterm;K_Cterm,E,-6)=0
dpK(Cterm;K_Cterm,H,-1)=-0.31059
dpK(Cterm;K_Cterm,H,-2)=0
dpK(Cterm;K_Cterm,H,-3)=0
dpK(Cterm;K_Cterm,H,-4)=0
dpK(Cterm;K_Cterm,H,-5)=0
dpK(Cterm;K_Cterm,H,-6)=0
dpK(Cterm;R_Cterm,D,-1)=0.16545
dpK(Cterm;R_Cterm,D,-2)=0.14
dpK(Cterm;R_Cterm,D,-3)=0.11003
dpK(Cterm;R_Cterm,D,-4)=0.08
dpK(Cterm;R_Cterm,D,-5)=0.04807
dpK(Cterm;R_Cterm,D,-6)=0.02484
dpK(Cterm;R_Cterm,E,-1)=0.17783
dpK(Cterm;R_Cterm,E,-2)=0.00382
dpK(Cterm;R_Cterm,E,-3)=0
dpK(Cterm;R_Cterm,E,-4)=0
dpK(Cterm;R_Cterm,E,-5)=0
dpK(Cterm;R_Cterm,E,-6)=0
dpK(Cterm;R_Cterm,H,-1)=-0.34289
dpK(Cterm;R_Cterm,H,-2)=-0.05347
dpK(Cterm;R_Cterm,H,-3)=0
dpK(Cterm;R_Cterm,H,-4)=0
dpK(Cterm;R_Cterm,H,-5)=0
dpK(Cterm;R_Cterm,H,-6)=0
dpK(D;K_Cterm,Cterm,1)=-dpK(Cterm;K_Cterm,D,-1)
dpK(D;K_Cterm,Cterm,2)=-dpK(Cterm;K_Cterm,D,-2)
dpK(D;K_Cterm,Cterm,3)=-dpK(Cterm;K_Cterm,D,-3)
dpK(D;K_Cterm,Cterm,4)=-dpK(Cterm;K_Cterm,D,-4)
dpK(D;K_Cterm,Cterm,5)=-dpK(Cterm;K_Cterm,D,-5)
dpK(D;K_Cterm,Cterm,6)=-dpK(Cterm;K_Cterm,D,-6)
dpK(D;R_Cterm,Cterm,1)=-dpK(Cterm;R_Cterm,D,-1)
dpK(D;R_Cterm,Cterm,2)=-dpK(Cterm;R_Cterm,D,-1)
dpK(D;R_Cterm,Cterm,3)=-dpK(Cterm;R_Cterm,D,-1)
dpK(D;R_Cterm,Cterm,4)=-dpK(Cterm;R_Cterm,D,-1)
dpK(D;R_Cterm,Cterm,5)=-dpK(Cterm;R_Cterm,D,-1)
dpK(D;R_Cterm,Cterm,6)=-dpK(Cterm;R_Cterm,D,-1)
dpK(D,D,-1)=0.12305
dpK(D,D,-2)=0.12711
dpK(D,D,-3)=0.10007
dpK(D,D,-4)=0.065
dpK(D,D,-5)=0.0245
dpK(D,D,-6)=0.03618
dpK(D,D,1)=dpK(D,D,-1)
dpK(D,D,2)=dpK(D,D,-2)
dpK(D,D,3)=dpK(D,D,-3)
dpK(D,D,4)=dpK(D,D,-4)
dpK(D,D,5)=dpK(D,D,-5)
dpK(D,D,6)=dpK(D,D,-6)
dpK(D,E,-1)=0.09787
dpK(D,E,-2)=0.08985
dpK(D,E,-3)=0.07478
dpK(D,E,-4)=0.05
dpK(D,E,-5)=0.02153
dpK(D,E,-6)=0
dpK(D,E,1)=dpK(E,D,-1)
dpK(D,E,2)=dpK(E,D,-2)
dpK(D,E,3)=dpK(E,D,-3)
dpK(D,E,4)=dpK(E,D,-4)
dpK(D,E,5)=dpK(E,D,-5)
dpK(D,E,6)=dpK(E,D,-6)
dpK(D,H,-1)=-0.21153
dpK(D,H,-2)=-0.20087
dpK(D,H,-3)=-0.18
dpK(D,H,-4)=-0.155
dpK(D,H,-5)=-0.13981
dpK(D,H,-6)=-0.12538
dpK(D,H,1)=-0.13024
dpK(D,H,2)=-0.18187
dpK(D,H,3)=-0.14395
dpK(D,H,4)=-0.08486
dpK(D,H,5)=-0.04
dpK(D,H,6)=0
dpK(D,Nterm,-1)=-0.2781
dpK(D,Nterm,-2)=-0.2
dpK(D,Nterm,-3)=-0.13447
dpK(D,Nterm,-4)=-0.08609
dpK(D,Nterm,-5)=-0.06452
dpK(D,Nterm,-6)=-0.03521
dpK(E;K_Cterm,Cterm,1)=-dpK(Cterm;K_Cterm,E,-1)
dpK(E;K_Cterm,Cterm,2)=-dpK(Cterm;K_Cterm,E,-2)
dpK(E;K_Cterm,Cterm,3)=-dpK(Cterm;K_Cterm,E,-3)
dpK(E;K_Cterm,Cterm,4)=-dpK(Cterm;K_Cterm,E,-4)
dpK(E;K_Cterm,Cterm,5)=-dpK(Cterm;K_Cterm,E,-5)
dpK(E;K_Cterm,Cterm,6)=-dpK(Cterm;K_Cterm,E,-6)
dpK(E;R_Cterm,Cterm,1)=-dpK(Cterm;R_Cterm,E,-1)
dpK(E;R_Cterm,Cterm,2)=-dpK(Cterm;R_Cterm,E,-2)
dpK(E;R_Cterm,Cterm,3)=-dpK(Cterm;R_Cterm,E,-3)
dpK(E;R_Cterm,Cterm,4)=-dpK(Cterm;R_Cterm,E,-4)
dpK(E;R_Cterm,Cterm,5)=-dpK(Cterm;R_Cterm,E,-5)
dpK(E;R_Cterm,Cterm,6)=-dpK(Cterm;R_Cterm,E,-6)
dpK(E,D,-1)=0.11119
dpK(E,D,-2)=0.12061
dpK(E,D,-3)=0.08708
dpK(E,D,-4)=0.05248
dpK(E,D,-5)=0.02475
dpK(E,D,-6)=0.00395
dpK(E,D,1)=dpK(D,E,-1)
dpK(E,D,2)=dpK(D,E,-2)
dpK(E,D,3)=dpK(D,E,-3)
dpK(E,D,4)=dpK(D,E,-4)
dpK(E,D,5)=dpK(D,E,-5)
dpK(E,D,6)=dpK(D,E,-6)
dpK(E,E,-1)=0.09703
dpK(E,E,-2)=0.13085
dpK(E,E,-3)=0.08
dpK(E,E,-4)=0.06
dpK(E,E,-5)=0.04
dpK(E,E,-6)=0.03
dpK(E,E,1)=dpK(E,E,-1)
dpK(E,E,2)=dpK(E,E,-2)
dpK(E,E,3)=dpK(E,E,-3)
dpK(E,E,4)=dpK(E,E,-4)
dpK(E,E,5)=dpK(E,E,-5)
dpK(E,E,6)=dpK(E,E,-6)
dpK(E,H,-1)=-0.15133
dpK(E,H,-2)=-0.17585
dpK(E,H,-3)=-0.145
dpK(E,H,-4)=-0.11
dpK(E,H,-5)=-0.09002
dpK(E,H,-6)=-0.07
dpK(E,H,1)=-0.06322
dpK(E,H,2)=-0.11524
dpK(E,H,3)=-0.08705
dpK(E,H,4)=-0.02849
dpK(E,H,5)=0
dpK(E,H,6)=0
dpK(E,Nterm,-1)=-0.28441
dpK(E,Nterm,-2)=-0.19297
dpK(E,Nterm,-3)=-0.14309
dpK(E,Nterm,-4)=-0.115
dpK(E,Nterm,-5)=-0.08626
dpK(E,Nterm,-6)=-0.06342
dpK(H;K_Cterm,Cterm,1)=-dpK(Cterm;K_Cterm,H,-1)
dpK(H;K_Cterm,Cterm,2)=-dpK(Cterm;K_Cterm,H,-2)
dpK(H;K_Cterm,Cterm,3)=-dpK(Cterm;K_Cterm,H,-3)
dpK(H;K_Cterm,Cterm,4)=-dpK(Cterm;K_Cterm,H,-4)
dpK(H;K_Cterm,Cterm,5)=-dpK(Cterm;K_Cterm,H,-5)
dpK(H;K_Cterm,Cterm,6)=-dpK(Cterm;K_Cterm,H,-6)
dpK(H;R_Cterm,Cterm,1)=-dpK(Cterm;R_Cterm,H,-1)
dpK(H;R_Cterm,Cterm,2)=-dpK(Cterm;R_Cterm,H,-2)
dpK(H;R_Cterm,Cterm,3)=-dpK(Cterm;R_Cterm,H,-3)
dpK(H;R_Cterm,Cterm,4)=-dpK(Cterm;R_Cterm,H,-4)
dpK(H;R_Cterm,Cterm,5)=-dpK(Cterm;R_Cterm,H,-5)
dpK(H;R_Cterm,Cterm,6)=-dpK(Cterm;R_Cterm,H,-6)
dpK(H,D,-1)=0.23891
dpK(H,D,-2)=0.31369
dpK(H,D,-3)=0.26437
dpK(H,D,-4)=0.17211
dpK(H,D,-5)=0.11
dpK(H,D,-6)=0.06
dpK(H,D,1)=-dpK(D,H,-1)
dpK(H,D,2)=-dpK(D,H,-2)
dpK(H,D,3)=-dpK(D,H,-3)
dpK(H,D,4)=-dpK(D,H,-4)
dpK(H,D,5)=-dpK(D,H,-5)
dpK(H,D,6)=-dpK(D,H,-6)
dpK(H,E,-1)=0.17706
dpK(H,E,-2)=0.26299
dpK(H,E,-3)=0.22353
dpK(H,E,-4)=0.17084
dpK(H,E,-5)=0.13
dpK(H,E,-6)=0.09
dpK(H,E,1)=-dpK(E,H,-1)
dpK(H,E,2)=-dpK(E,H,-2)
dpK(H,E,3)=-dpK(E,H,-3)
dpK(H,E,4)=-dpK(E,H,-4)
dpK(H,E,5)=-dpK(E,H,-5)
dpK(H,E,6)=-dpK(E,H,-6)
dpK(H,H,-1)=-0.1119
dpK(H,H,-2)=-0.15438
dpK(H,H,-3)=-0.08
dpK(H,H,-4)=-0.01891
dpK(H,H,-5)=0
dpK(H,H,-6)=0
dpK(H,H,1)=dpK(H,H,-1)
dpK(H,H,2)=dpK(H,H,-2)
dpK(H,H,3)=dpK(H,H,-3)
dpK(H,H,4)=dpK(H,H,-4)
dpK(H,H,5)=dpK(H,H,-5)
dpK(H,H,6)=dpK(H,H,-6)
dpK(H,Nterm,-1)=0.11907
dpK(H,Nterm,-2)=0.11182
dpK(H,Nterm,-3)=0.085
dpK(H,Nterm,-4)=0.055
dpK(H,Nterm,-5)=0.03302
dpK(H,Nterm,-6)=0.02
dpK(Nterm,D,1)=-dpK(D,Nterm,-1)
dpK(Nterm,D,2)=-dpK(D,Nterm,-2)
dpK(Nterm,D,3)=-dpK(D,Nterm,-3)
dpK(Nterm,D,4)=-dpK(D,Nterm,-4)
dpK(Nterm,D,5)=-dpK(D,Nterm,-5)
dpK(Nterm,D,6)=-dpK(D,Nterm,-6)
dpK(Nterm,E,1)=-dpK(E,Nterm,-1)
dpK(Nterm,E,2)=-dpK(E,Nterm,-2)
dpK(Nterm,E,3)=-dpK(E,Nterm,-3)
dpK(Nterm,E,4)=-dpK(E,Nterm,-4)
dpK(Nterm,E,5)=-dpK(E,Nterm,-5)
dpK(Nterm,E,6)=-dpK(E,Nterm,-6)
dpK(Nterm,H,1)=-dpK(H,Nterm,-1)
dpK(Nterm,H,2)=-dpK(H,Nterm,-2)
dpK(Nterm,H,3)=-dpK(H,Nterm,-3)
dpK(Nterm,H,4)=-dpK(H,Nterm,-4)
dpK(Nterm,H,5)=-dpK(H,Nterm,-5)
dpK(Nterm,H,6)=-dpK(H,Nterm,-6)
dpKN(D,D0,E2)=0
dpKN(D,D0,E6)=0
dpKN(D,D0,E7)=0
dpKN(D,D1,E5)=0
dpKN(D,D1,E6)=0
dpKN(D,D2,E4)=0
dpKN(D,D2,E5)=0
dpKN(D,D3,E3)=0
dpKN(D,D3,E4)=0
dpKN(D,D4,E2)=0
dpKN(D,D4,E3)=0
dpKN(D,D5,E0)=0
dpKN(D,D5,E1)=0
dpKN(D,D5,E2)=0
dpKN(D,D6,E0)=0
dpKN(D,D6,E1)=0
dpKN(D,D7,E0)=0
dpKN(D;K_Cterm,D0,E3)=0
dpKN(D;K_Cterm,D0,E4)=0
dpKN(D;K_Cterm,D0,E5)=0
dpKN(D;K_Cterm,D1,E1)=-0.17595
dpKN(D;K_Cterm,D1,E2)=-0.20311
dpKN(D;K_Cterm,D1,E3)=-0.1429
dpKN(D;K_Cterm,D1,E4)=-0.11118
dpKN(D;K_Cterm,D2,E0)=-0.09499
dpKN(D;K_Cterm,D2,E1)=-0.10474
dpKN(D;K_Cterm,D2,E2)=-0.13662
dpKN(D;K_Cterm,D2,E3)=-0.09451
dpKN(D;K_Cterm,D3,E0)=-0.1377
dpKN(D;K_Cterm,D3,E1)=-0.04346
dpKN(D;K_Cterm,D3,E2)=-0.02788
dpKN(D;K_Cterm,D4,E0)=-0.10844
dpKN(D;K_Cterm,D4,E1)=-0.05099
dpKN(D;R_Cterm,D0,E3)=0
dpKN(D;R_Cterm,D0,E4)=0
dpKN(D;R_Cterm,D0,E5)=0
dpKN(D;R_Cterm,D1,E1)=-0.1196
dpKN(D;R_Cterm,D1,E2)=-0.13772
dpKN(D;R_Cterm,D1,E3)=-0.08194
dpKN(D;R_Cterm,D1,E4)=-0.02084
dpKN(D;R_Cterm,D2,E0)=-0.04821
dpKN(D;R_Cterm,D2,E1)=-0.05295
dpKN(D;R_Cterm,D2,E2)=-0.05026
dpKN(D;R_Cterm,D2,E3)=0.04347
dpKN(D;R_Cterm,D3,E0)=-0.06952
dpKN(D;R_Cterm,D3,E1)=-0.12128
dpKN(D;R_Cterm,D3,E2)=0.07955
dpKN(D;R_Cterm,D4,E0)=-0.07055
dpKN(D;R_Cterm,D4,E1)=-0.05099
dpKN(E,D0,E6)=0
dpKN(E,D0,E7)=0
dpKN(E,D1,E5)=0
dpKN(E,D1,E6)=0
dpKN(E,D2,E4)=0
dpKN(E,D2,E5)=0
dpKN(E,D3,E3)=0
dpKN(E,D3,E4)=0
dpKN(E,D4,E2)=0
dpKN(E,D4,E3)=0
dpKN(E,D5,E0)=0
dpKN(E,D5,E1)=0
dpKN(E,D5,E2)=0
dpKN(E,D6,E0)=0
dpKN(E,D6,E1)=0
dpKN(E,D7,E0)=0
dpKN(E;K_Cterm,D0,E2)=-0.0352
dpKN(E;K_Cterm,D0,E3)=-0.02936
dpKN(E;K_Cterm,D0,E4)=-0.08391
dpKN(E;K_Cterm,D0,E5)=-0.02959
dpKN(E;K_Cterm,D1,E1)=0.01046
dpKN(E;K_Cterm,D1,E2)=0.01116
dpKN(E;K_Cterm,D1,E3)=-0.04044
dpKN(E;K_Cterm,D1,E4)=0.00052
dpKN(E;K_Cterm,D2,E0)=0
dpKN(E;K_Cterm,D2,E1)=0.01513
dpKN(E;K_Cterm,D2,E2)=-0.00267
dpKN(E;K_Cterm,D2,E3)=0.02914
dpKN(E;K_Cterm,D3,E0)=0
dpKN(E;K_Cterm,D3,E1)=-0.11757
dpKN(E;K_Cterm,D3,E2)=-0.09423
dpKN(E;K_Cterm,D4,E0)=0
dpKN(E;K_Cterm,D4,E1)=-0.0514
dpKN(E;R_Cterm,D0,E2)=-0.02127
dpKN(E;R_Cterm,D0,E3)=-0.01522
dpKN(E;R_Cterm,D0,E4)=-0.05739
dpKN(E;R_Cterm,D0,E5)=0.00931
dpKN(E;R_Cterm,D1,E1)=0.02191
dpKN(E;R_Cterm,D1,E2)=0.02149
dpKN(E;R_Cterm,D1,E3)=-0.04448
dpKN(E;R_Cterm,D1,E4)=0.00174
dpKN(E;R_Cterm,D2,E0)=0
dpKN(E;R_Cterm,D2,E1)=-0.00514
dpKN(E;R_Cterm,D2,E2)=-0.04273
dpKN(E;R_Cterm,D2,E3)=0.00466
dpKN(E;R_Cterm,D3,E0)=0
dpKN(E;R_Cterm,D3,E1)=0.02182
dpKN(E;R_Cterm,D3,E2)=-0.01682
dpKN(E;R_Cterm,D4,E0)=0
dpKN(E;R_Cterm,D4,E1)=-0.0514
dpKN(K_Cterm,D0,E2)=0.32259
dpKN(K_Cterm,D0,E3)=-0.01285
dpKN(K_Cterm,D0,E4)=0.29451
dpKN(K_Cterm,D0,E5)=0.26234
dpKN(K_Cterm,D0,E6)=0
dpKN(K_Cterm,D0,E7)=0
dpKN(K_Cterm,D1,E1)=0.25377
dpKN(K_Cterm,D1,E2)=0.19738
dpKN(K_Cterm,D1,E3)=0.25295
dpKN(K_Cterm,D1,E4)=0.2574
dpKN(K_Cterm,D1,E5)=0
dpKN(K_Cterm,D1,E6)=0
dpKN(K_Cterm,D2,E0)=0.28001
dpKN(K_Cterm,D2,E1)=0.2698
dpKN(K_Cterm,D2,E2)=0.39121
dpKN(K_Cterm,D2,E3)=0.27998
dpKN(K_Cterm,D2,E4)=0
dpKN(K_Cterm,D2,E5)=0
dpKN(K_Cterm,D3,E0)=0.54918
dpKN(K_Cterm,D3,E1)=0.41326
dpKN(K_Cterm,D3,E2)=0.43781
dpKN(K_Cterm,D3,E3)=0
dpKN(K_Cterm,D3,E4)=0
dpKN(K_Cterm,D4,E0)=0.54995
dpKN(K_Cterm,D4,E1)=-0.45
dpKN(K_Cterm,D4,E2)=0
dpKN(K_Cterm,D4,E3)=0
dpKN(K_Cterm,D5,E0)=0
dpKN(K_Cterm,D5,E1)=0
dpKN(K_Cterm,D5,E2)=0
dpKN(K_Cterm,D6,E0)=0
dpKN(K_Cterm,D6,E1)=0
dpKN(K_Cterm,D7,E0)=0
dpKN(R_Cterm,D0,E2)=0.11674
dpKN(R_Cterm,D0,E3)=-0.36594
dpKN(R_Cterm,D0,E4)=0.06972
dpKN(R_Cterm,D0,E5)=-0.22298
dpKN(R_Cterm,D0,E6)=0
dpKN(R_Cterm,D0,E7)=0
dpKN(R_Cterm,D1,E1)=-0.03735
dpKN(R_Cterm,D1,E2)=-0.04987
dpKN(R_Cterm,D1,E3)=0.09566
dpKN(R_Cterm,D1,E4)=0.04505
dpKN(R_Cterm,D1,E5)=0
dpKN(R_Cterm,D1,E6)=0
dpKN(R_Cterm,D2,E0)=-0.01297
dpKN(R_Cterm,D2,E1)=0.10203
dpKN(R_Cterm,D2,E2)=0.22202
dpKN(R_Cterm,D2,E3)=-0.05714
dpKN(R_Cterm,D2,E4)=0
dpKN(R_Cterm,D2,E5)=0
dpKN(R_Cterm,D3,E0)=0.35001
dpKN(R_Cterm,D3,E1)=0.46096
dpKN(R_Cterm,D3,E2)=-0.09065
dpKN(R_Cterm,D3,E3)=0
dpKN(R_Cterm,D3,E4)=0
dpKN(R_Cterm,D4,E0)=0.51092
dpKN(R_Cterm,D4,E1)=0
dpKN(R_Cterm,D4,E2)=0
dpKN(R_Cterm,D4,E3)=0
dpKN(R_Cterm,D5,E0)=0
dpKN(R_Cterm,D5,E1)=0
dpKN(R_Cterm,D5,E2)=0
dpKN(R_Cterm,D6,E0)=0
dpKN(R_Cterm,D6,E1)=0
dpKN(R_Cterm,D7,E0)=0

## Sheet: TMT6 or TMT10
pK0(D)=4.20279
pK0(E)=4.72711
pK0(H)=6.09539
pK0(K)=7.86
pK0(R)=8.84
pK0(D_Nterm_side)=3.75494
pK0(E_Nterm_side)=4.25658
pK0(H_Nterm_side)=5.9329
pK0(K_Nterm_side)=10.1
pK0(R_Nterm_side)=10.6
pK0(A_Nterm)=7.91118
pK0(C_Nterm)=7.88831
pK0(D_Nterm)=8.295
pK0(E_Nterm)=8.115
pK0(F_Nterm)=7.84496
pK0(G_Nterm)=7.95723
pK0(H_Nterm)=7.901
pK0(I_Nterm)=7.8405
pK0(K_Nterm)=7.658
pK0(L_Nterm)=7.84002
pK0(M_Nterm)=7.90717
pK0(N_Nterm)=7.95758
pK0(P_Nterm)=8.36
pK0(Q_Nterm)=7.87331
pK0(R_Nterm)=7.5
pK0(S_Nterm)=7.92088
pK0(T_Nterm)=7.89643
pK0(V_Nterm)=7.85308
pK0(W_Nterm)=10.69672
pK0(Y_Nterm)=7.82745
pK0(D_Cterm_side)=4.09
pK0(E_Cterm_side)=4.37
pK0(H_Cterm_side)=6.89
pK0(K_Cterm_side)=8.06
pK0(R_Cterm_side)=9.04
pK0(A_Cterm)=3.75
pK0(C_Cterm)=3.1
pK0(D_Cterm)=3.04
pK0(E_Cterm)=3.45
pK0(F_Cterm)=3.98
pK0(G_Cterm)=3.7
pK0(H_Cterm)=3.47
pK0(I_Cterm)=3.72
pK0(K_Cterm)=3.475
pK0(L_Cterm)=3.75
pK0(M_Cterm)=3.68
pK0(N_Cterm)=3.64
pK0(P_Cterm)=3.4
pK0(Q_Cterm)=3.57
pK0(R_Cterm)=2.845
pK0(S_Cterm)=3.61
pK0(T_Cterm)=3.57
pK0(V_Cterm)=3.69
pK0(W_Cterm)=3.78
pK0(Y_Cterm)=3.6
dpK(Cterm;K_Cterm,D,-1)=0.17972
dpK(Cterm;K_Cterm,D,-2)=0.13864
dpK(Cterm;K_Cterm,D,-3)=0.07035
dpK(Cterm;K_Cterm,D,-4)=0.03357
dpK(Cterm;K_Cterm,D,-5)=0.01328
dpK(Cterm;K_Cterm,D,-6)=0
dpK(Cterm;K_Cterm,E,-1)=0.12686
dpK(Cterm;K_Cterm,E,-2)=0.04395
dpK(Cterm;K_Cterm,E,-3)=0.01045
dpK(Cterm;K_Cterm,E,-4)=0
dpK(Cterm;K_Cterm,E,-5)=0
dpK(Cterm;K_Cterm,E,-6)=0
dpK(Cterm;K_Cterm,H,-1)=-0.40986
dpK(Cterm;K_Cterm,H,-2)=-0.10951
dpK(Cterm;K_Cterm,H,-3)=-0.06343
dpK(Cterm;K_Cterm,H,-4)=-0.06023
dpK(Cterm;K_Cterm,H,-5)=-0.02572
dpK(Cterm;K_Cterm,H,-6)=0
dpK(Cterm;K_Cterm,K,-1)=0
dpK(Cterm;K_Cterm,K,-2)=0
dpK(Cterm;K_Cterm,K,-3)=0
dpK(Cterm;K_Cterm,K,-4)=0
dpK(Cterm;K_Cterm,K,-5)=0
dpK(Cterm;K_Cterm,K,-6)=0
dpK(Cterm;K_Cterm,R,-1)=0
dpK(Cterm;K_Cterm,R,-2)=0
dpK(Cterm;K_Cterm,R,-3)=0
dpK(Cterm;K_Cterm,R,-4)=0
dpK(Cterm;K_Cterm,R,-5)=0
dpK(Cterm;K_Cterm,R,-6)=0
dpK(Cterm;R_Cterm,D,-1)=0.14786
dpK(Cterm;R_Cterm,D,-2)=0.06823
dpK(Cterm;R_Cterm,D,-3)=0.03919
dpK(Cterm;R_Cterm,D,-4)=0.02272
dpK(Cterm;R_Cterm,D,-5)=0
dpK(Cterm;R_Cterm,D,-6)=0
dpK(Cterm;R_Cterm,E,-1)=0.10405
dpK(Cterm;R_Cterm,E,-2)=0
dpK(Cterm;R_Cterm,E,-3)=0
dpK(Cterm;R_Cterm,E,-4)=0
dpK(Cterm;R_Cterm,E,-5)=0
dpK(Cterm;R_Cterm,E,-6)=0
dpK(Cterm;R_Cterm,H,-1)=-0.34872
dpK(Cterm;R_Cterm,H,-2)=-0.04934
dpK(Cterm;R_Cterm,H,-3)=-0.02331
dpK(Cterm;R_Cterm,H,-4)=-0.00118
dpK(Cterm;R_Cterm,H,-5)=0
dpK(Cterm;R_Cterm,H,-6)=0
dpK(Cterm;R_Cterm,K,-1)=0
dpK(Cterm;R_Cterm,K,-2)=0
dpK(Cterm;R_Cterm,K,-3)=0
dpK(Cterm;R_Cterm,K,-4)=0
dpK(Cterm;R_Cterm,K,-5)=0
dpK(Cterm;R_Cterm,K,-6)=0
dpK(Cterm;R_Cterm,R,-1)=0
dpK(Cterm;R_Cterm,R,-2)=0
dpK(Cterm;R_Cterm,R,-3)=0
dpK(Cterm;R_Cterm,R,-4)=0
dpK(Cterm;R_Cterm,R,-5)=0
dpK(Cterm;R_Cterm,R,-6)=0
dpK(D,D,-1)=0.12019
dpK(D,D,-2)=0.14283
dpK(D,D,-3)=0.09986
dpK(D,D,-4)=0.05225
dpK(D,D,-5)=0
dpK(D,D,-6)=0
dpK(D,D,1)=dpK(D,D,-1)
dpK(D,D,2)=dpK(D,D,-2)
dpK(D,D,3)=dpK(D,D,-3)
dpK(D,D,4)=dpK(D,D,-4)
dpK(D,D,5)=dpK(D,D,-5)
dpK(D,D,6)=dpK(D,D,-6)
dpK(D,E,-1)=0.128
dpK(D,E,-2)=0.16955
dpK(D,E,-3)=0.10076
dpK(D,E,-4)=0.06438
dpK(D,E,-5)=0.04
dpK(D,E,-6)=0.01906
dpK(D,E,1)=dpK(E,D,-1)
dpK(D,E,2)=dpK(E,D,-2)
dpK(D,E,3)=dpK(E,D,-3)
dpK(D,E,4)=dpK(E,D,-4)
dpK(D,E,5)=dpK(E,D,-5)
dpK(D,E,6)=dpK(E,D,-6)
dpK(D,H,-1)=-0.21204
dpK(D,H,-2)=-0.2275
dpK(D,H,-3)=-0.15948
dpK(D,H,-4)=-0.14891
dpK(D,H,-5)=-0.12037
dpK(D,H,-6)=-0.07523
dpK(D,H,1)=-dpK(H,D,-1)
dpK(D,H,2)=-dpK(H,D,-2)
dpK(D,H,3)=-dpK(H,D,-3)
dpK(D,H,4)=-dpK(H,D,-4)
dpK(D,H,5)=-dpK(H,D,-5)
dpK(D,H,6)=-dpK(H,D,-6)
dpK(D,K,-1)=0
dpK(D,K,-2)=0
dpK(D,K,-3)=0
dpK(D,K,-4)=0
dpK(D,K,-5)=0
dpK(D,K,-6)=0
dpK(D,K,1)=-dpK(K,D,-1)
dpK(D,K,2)=-dpK(K,D,-2)
dpK(D,K,3)=-dpK(K,D,-3)
dpK(D,K,4)=-dpK(K,D,-4)
dpK(D,K,5)=-dpK(K,D,-5)
dpK(D,K,6)=-dpK(K,D,-6)
dpK(D,R,-1)=0
dpK(D,R,-2)=0
dpK(D,R,-3)=0
dpK(D,R,-4)=0
dpK(D,R,-5)=0
dpK(D,R,-6)=0
dpK(D,R,1)=-dpK(R,D,-1)
dpK(D,R,2)=-dpK(R,D,-2)
dpK(D,R,3)=-dpK(R,D,-3)
dpK(D,R,4)=-dpK(R,D,-4)
dpK(D,R,5)=-dpK(R,D,-5)
dpK(D,R,6)=-dpK(R,D,-6)
dpK(E,D,-1)=0.13247
dpK(E,D,-2)=0.18213
dpK(E,D,-3)=0.11615
dpK(E,D,-4)=0.08081
dpK(E,D,-5)=0.05617
dpK(E,D,-6)=0.04171
dpK(E,D,1)=dpK(D,E,-1)
dpK(E,D,2)=dpK(D,E,-2)
dpK(E,D,3)=dpK(D,E,-3)
dpK(E,D,4)=dpK(D,E,-4)
dpK(E,D,5)=dpK(D,E,-5)
dpK(E,D,6)=dpK(D,E,-6)
dpK(E,E,-1)=0.09756
dpK(E,E,-2)=0.12042
dpK(E,E,-3)=0.08749
dpK(E,E,-4)=0.05619
dpK(E,E,-5)=0.00368
dpK(E,E,-6)=0.00103
dpK(E,E,1)=dpK(E,E,-1)
dpK(E,E,2)=dpK(E,E,-2)
dpK(E,E,3)=dpK(E,E,-3)
dpK(E,E,4)=dpK(E,E,-4)
dpK(E,E,5)=dpK(E,E,-5)
dpK(E,E,6)=dpK(E,E,-6)
dpK(E,H,-1)=-0.16119
dpK(E,H,-2)=-0.23919
dpK(E,H,-3)=-0.17823
dpK(E,H,-4)=-0.14083
dpK(E,H,-5)=-0.0995
dpK(E,H,-6)=-0.08127
dpK(E,H,1)=-dpK(H,E,-1)
dpK(E,H,2)=-dpK(H,E,-2)
dpK(E,H,3)=-dpK(H,E,-3)
dpK(E,H,4)=-dpK(H,E,-4)
dpK(E,H,5)=-dpK(H,E,-5)
dpK(E,H,6)=-dpK(H,E,-6)
dpK(E,K,-1)=0
dpK(E,K,-2)=0
dpK(E,K,-3)=0
dpK(E,K,-4)=0
dpK(E,K,-5)=0
dpK(E,K,-6)=0
dpK(E,K,1)=-dpK(K,E,-1)
dpK(E,K,2)=-dpK(K,E,-2)
dpK(E,K,3)=-dpK(K,E,-3)
dpK(E,K,4)=-dpK(K,E,-4)
dpK(E,K,5)=-dpK(K,E,-5)
dpK(E,K,6)=-dpK(K,E,-6)
dpK(E,R,-1)=0
dpK(E,R,-2)=0
dpK(E,R,-3)=0
dpK(E,R,-4)=0
dpK(E,R,-5)=0
dpK(E,R,-6)=0
dpK(E,R,1)=-dpK(R,E,-1)
dpK(E,R,2)=-dpK(R,E,-2)
dpK(E,R,3)=-dpK(R,E,-3)
dpK(E,R,4)=-dpK(R,E,-4)
dpK(E,R,5)=-dpK(R,E,-5)
dpK(E,R,6)=-dpK(R,E,-6)
dpK(H,D,-1)=0.2161
dpK(H,D,-2)=0.27752
dpK(H,D,-3)=0.24416
dpK(H,D,-4)=0.14567
dpK(H,D,-5)=0.10384
dpK(H,D,-6)=0.09445
dpK(H,D,1)=-dpK(D,H,-1)
dpK(H,D,2)=-dpK(D,H,-2)
dpK(H,D,3)=-dpK(D,H,-3)
dpK(H,D,4)=-dpK(D,H,-4)
dpK(H,D,5)=-dpK(D,H,-5)
dpK(H,D,6)=-dpK(D,H,-6)
dpK(H,E,-1)=0.15567
dpK(H,E,-2)=0.20944
dpK(H,E,-3)=0.07
dpK(H,E,-4)=0.09592
dpK(H,E,-5)=0.01
dpK(H,E,-6)=0.00652
dpK(H,E,1)=-dpK(E,H,-1)
dpK(H,E,2)=-dpK(E,H,-2)
dpK(H,E,3)=-dpK(E,H,-3)
dpK(H,E,4)=-dpK(E,H,-4)
dpK(H,E,5)=-dpK(E,H,-5)
dpK(H,E,6)=-dpK(E,H,-6)
dpK(H,H,-1)=-0.20771
dpK(H,H,-2)=-0.16278
dpK(H,H,-3)=-0.12345
dpK(H,H,-4)=-0.07705
dpK(H,H,-5)=-0.03848
dpK(H,H,-6)=-0.0314
dpK(H,H,1)=dpK(H,H,-1)
dpK(H,H,2)=dpK(H,H,-2)
dpK(H,H,3)=dpK(H,H,-3)
dpK(H,H,4)=dpK(H,H,-4)
dpK(H,H,5)=dpK(H,H,-5)
dpK(H,H,6)=dpK(H,H,-6)
dpK(H,K,-1)=0
dpK(H,K,-2)=0
dpK(H,K,-3)=0
dpK(H,K,-4)=0
dpK(H,K,-5)=0
dpK(H,K,-6)=0
dpK(H,K,1)=dpK(K,H,-1)
dpK(H,K,2)=dpK(K,H,-2)
dpK(H,K,3)=dpK(K,H,-3)
dpK(H,K,4)=dpK(K,H,-4)
dpK(H,K,5)=dpK(K,H,-5)
dpK(H,K,6)=dpK(K,H,-6)
dpK(H,R,-1)=0
dpK(H,R,-2)=0
dpK(H,R,-3)=0
dpK(H,R,-4)=0
dpK(H,R,-5)=0
dpK(H,R,-6)=0
dpK(H,R,1)=dpK(R,H,-1)
dpK(H,R,2)=dpK(R,H,-2)
dpK(H,R,3)=dpK(R,H,-3)
dpK(H,R,4)=dpK(R,H,-4)
dpK(H,R,5)=dpK(R,H,-5)
dpK(H,R,6)=dpK(R,H,-6)
dpK(K,D,-1)=0
dpK(K,D,-2)=0
dpK(K,D,-3)=0
dpK(K,D,-4)=0
dpK(K,D,-5)=0
dpK(K,D,-6)=0
dpK(K,D,1)=-dpK(D,K,-1)
dpK(K,D,2)=-dpK(D,K,-2)
dpK(K,D,3)=-dpK(D,K,-3)
dpK(K,D,4)=-dpK(D,K,-4)
dpK(K,D,5)=-dpK(D,K,-5)
dpK(K,D,6)=-dpK(D,K,-6)
dpK(K,E,-1)=0
dpK(K,E,-2)=0
dpK(K,E,-3)=0
dpK(K,E,-4)=0
dpK(K,E,-5)=0
dpK(K,E,-6)=0
dpK(K,E,1)=-dpK(E,K,-1)
dpK(K,E,2)=-dpK(E,K,-2)
dpK(K,E,3)=-dpK(E,K,-3)
dpK(K,E,4)=-dpK(E,K,-4)
dpK(K,E,5)=-dpK(E,K,-5)
dpK(K,E,6)=-dpK(E,K,-6)
dpK(K,H,-1)=0
dpK(K,H,-2)=0
dpK(K,H,-3)=0
dpK(K,H,-4)=0
dpK(K,H,-5)=0
dpK(K,H,-6)=0
dpK(K,H,1)=dpK(H,K,-1)
dpK(K,H,2)=dpK(H,K,-2)
dpK(K,H,3)=dpK(H,K,-3)
dpK(K,H,4)=dpK(H,K,-4)
dpK(K,H,5)=dpK(H,K,-5)
dpK(K,H,6)=dpK(H,K,-6)
dpK(K,K,-1)=0
dpK(K,K,-2)=0
dpK(K,K,-3)=0
dpK(K,K,-4)=0
dpK(K,K,-5)=0
dpK(K,K,-6)=0
dpK(K,K,1)=dpK(K,K,-1)
dpK(K,K,2)=dpK(K,K,-2)
dpK(K,K,3)=dpK(K,K,-3)
dpK(K,K,4)=dpK(K,K,-4)
dpK(K,K,5)=dpK(K,K,-5)
dpK(K,K,6)=dpK(K,K,-6)
dpK(K,R,-1)=0
dpK(K,R,-2)=0
dpK(K,R,-3)=0
dpK(K,R,-4)=0
dpK(K,R,-5)=0
dpK(K,R,-6)=0
dpK(K,R,1)=dpK(R,K,-1)
dpK(K,R,2)=dpK(R,K,-2)
dpK(K,R,3)=dpK(R,K,-3)
dpK(K,R,4)=dpK(R,K,-4)
dpK(K,R,5)=dpK(R,K,-5)
dpK(K,R,6)=dpK(R,K,-6)
dpK(R,D,-1)=0
dpK(R,D,-2)=0
dpK(R,D,-3)=0
dpK(R,D,-4)=0
dpK(R,D,-5)=0
dpK(R,D,-6)=0
dpK(R,D,1)=-dpK(D,R,-1)
dpK(R,D,2)=-dpK(D,R,-2)
dpK(R,D,3)=-dpK(D,R,-3)
dpK(R,D,4)=-dpK(D,R,-4)
dpK(R,D,5)=-dpK(D,R,-5)
dpK(R,D,6)=-dpK(D,R,-6)
dpK(R,E,-1)=0
dpK(R,E,-2)=0
dpK(R,E,-3)=0
dpK(R,E,-4)=0
dpK(R,E,-5)=0
dpK(R,E,-6)=0
dpK(R,E,1)=-dpK(E,R,-1)
dpK(R,E,2)=-dpK(E,R,-2)
dpK(R,E,3)=-dpK(E,R,-3)
dpK(R,E,4)=-dpK(E,R,-4)
dpK(R,E,5)=-dpK(E,R,-5)
dpK(R,E,6)=-dpK(E,R,-6)
dpK(R,H,-1)=0
dpK(R,H,-2)=0
dpK(R,H,-3)=0
dpK(R,H,-4)=0
dpK(R,H,-5)=0
dpK(R,H,-6)=0
dpK(R,H,1)=dpK(H,R,-1)
dpK(R,H,2)=dpK(H,R,-2)
dpK(R,H,3)=dpK(H,R,-3)
dpK(R,H,4)=dpK(H,R,-4)
dpK(R,H,5)=dpK(H,R,-5)
dpK(R,H,6)=dpK(H,R,-6)
dpK(R,K,-1)=0
dpK(R,K,-2)=0
dpK(R,K,-3)=0
dpK(R,K,-4)=0
dpK(R,K,-5)=0
dpK(R,K,-6)=0
dpK(R,K,1)=dpK(K,R,-1)
dpK(R,K,2)=dpK(K,R,-2)
dpK(R,K,3)=dpK(K,R,-3)
dpK(R,K,4)=dpK(K,R,-4)
dpK(R,K,5)=dpK(K,R,-5)
dpK(R,K,6)=dpK(K,R,-6)
dpK(R,R,-1)=0
dpK(R,R,-2)=0
dpK(R,R,-3)=0
dpK(R,R,-4)=0
dpK(R,R,-5)=0
dpK(R,R,-6)=0
dpK(R,R,1)=dpK(R,R,-1)
dpK(R,R,2)=dpK(R,R,-2)
dpK(R,R,3)=dpK(R,R,-3)
dpK(R,R,4)=dpK(R,R,-4)
dpK(R,R,5)=dpK(R,R,-5)
dpK(R,R,6)=dpK(R,R,-6)
dpK(D,Nterm,-1)=-0.2021
dpK(D,Nterm,-2)=-0.11937
dpK(D,Nterm,-3)=-0.11542
dpK(D,Nterm,-4)=-0.0766
dpK(D,Nterm,-5)=-0.05344
dpK(D,Nterm,-6)=-0.04336
dpK(E,Nterm,-1)=-0.22022
dpK(E,Nterm,-2)=-0.14373
dpK(E,Nterm,-3)=-0.12545
dpK(E,Nterm,-4)=-0.0831
dpK(E,Nterm,-5)=-0.0636
dpK(E,Nterm,-6)=-0.04894
dpK(H,Nterm,-1)=-0.14196
dpK(H,Nterm,-2)=-0.10263
dpK(H,Nterm,-3)=-0.06962
dpK(H,Nterm,-4)=-0.0694
dpK(H,Nterm,-5)=-0.03919
dpK(H,Nterm,-6)=-0.04372
dpK(K,Nterm,-1)=0
dpK(K,Nterm,-2)=0
dpK(K,Nterm,-3)=0
dpK(K,Nterm,-4)=0
dpK(K,Nterm,-5)=0
dpK(K,Nterm,-6)=0
dpK(R,Nterm,-1)=0
dpK(R,Nterm,-2)=0
dpK(R,Nterm,-3)=0
dpK(R,Nterm,-4)=0
dpK(R,Nterm,-5)=0
dpK(R,Nterm,-6)=0
dpK(D;K_Cterm,Cterm,1)=dpK(Cterm;K_Cterm,D,-1)
dpK(D;K_Cterm,Cterm,2)=dpK(Cterm;K_Cterm,D,-2)
dpK(D;K_Cterm,Cterm,3)=dpK(Cterm;K_Cterm,D,-3)
dpK(D;K_Cterm,Cterm,4)=dpK(Cterm;K_Cterm,D,-4)
dpK(D;K_Cterm,Cterm,5)=dpK(Cterm;K_Cterm,D,-5)
dpK(D;K_Cterm,Cterm,6)=dpK(Cterm;K_Cterm,D,-6)
dpK(D;R_Cterm,Cterm,1)=dpK(Cterm;R_Cterm,D,-1)
dpK(D;R_Cterm,Cterm,2)=dpK(Cterm;R_Cterm,D,-2)
dpK(D;R_Cterm,Cterm,3)=dpK(Cterm;R_Cterm,D,-3)
dpK(D;R_Cterm,Cterm,4)=dpK(Cterm;R_Cterm,D,-4)
dpK(D;R_Cterm,Cterm,5)=dpK(Cterm;R_Cterm,D,-5)
dpK(D;R_Cterm,Cterm,6)=dpK(Cterm;R_Cterm,D,-6)
dpK(E;K_Cterm,Cterm,1)=dpK(Cterm;K_Cterm,E,-1)
dpK(E;K_Cterm,Cterm,2)=dpK(Cterm;K_Cterm,E,-2)
dpK(E;K_Cterm,Cterm,3)=dpK(Cterm;K_Cterm,E,-3)
dpK(E;K_Cterm,Cterm,4)=dpK(Cterm;K_Cterm,E,-4)
dpK(E;K_Cterm,Cterm,5)=dpK(Cterm;K_Cterm,E,-5)
dpK(E;K_Cterm,Cterm,6)=dpK(Cterm;K_Cterm,E,-6)
dpK(E;R_Cterm,Cterm,1)=dpK(Cterm;R_Cterm,E,-1)
dpK(E;R_Cterm,Cterm,2)=dpK(Cterm;R_Cterm,E,-2)
dpK(E;R_Cterm,Cterm,3)=dpK(Cterm;R_Cterm,E,-3)
dpK(E;R_Cterm,Cterm,4)=dpK(Cterm;R_Cterm,E,-4)
dpK(E;R_Cterm,Cterm,5)=dpK(Cterm;R_Cterm,E,-5)
dpK(E;R_Cterm,Cterm,6)=dpK(Cterm;R_Cterm,E,-6)
dpK(H;K_Cterm,Cterm,1)=-dpK(Cterm;K_Cterm,H,-1)
dpK(H;K_Cterm,Cterm,2)=-dpK(Cterm;K_Cterm,H,-2)
dpK(H;K_Cterm,Cterm,3)=-dpK(Cterm;K_Cterm,H,-3)
dpK(H;K_Cterm,Cterm,4)=-dpK(Cterm;K_Cterm,H,-4)
dpK(H;K_Cterm,Cterm,5)=-dpK(Cterm;K_Cterm,H,-5)
dpK(H;K_Cterm,Cterm,6)=-dpK(Cterm;K_Cterm,H,-6)
dpK(H;R_Cterm,Cterm,1)=-dpK(Cterm;R_Cterm,H,-1)
dpK(H;R_Cterm,Cterm,2)=-dpK(Cterm;R_Cterm,H,-2)
dpK(H;R_Cterm,Cterm,3)=-dpK(Cterm;R_Cterm,H,-3)
dpK(H;R_Cterm,Cterm,4)=-dpK(Cterm;R_Cterm,H,-4)
dpK(H;R_Cterm,Cterm,5)=-dpK(Cterm;R_Cterm,H,-5)
dpK(H;R_Cterm,Cterm,6)=-dpK(Cterm;R_Cterm,H,-6)
dpK(K;K_Cterm,Cterm,1)=-dpK(Cterm;K_Cterm,K,-1)
dpK(K;K_Cterm,Cterm,2)=-dpK(Cterm;K_Cterm,K,-2)
dpK(K;K_Cterm,Cterm,3)=-dpK(Cterm;K_Cterm,K,-3)
dpK(K;K_Cterm,Cterm,4)=-dpK(Cterm;K_Cterm,K,-4)
dpK(K;K_Cterm,Cterm,5)=-dpK(Cterm;K_Cterm,K,-5)
dpK(K;K_Cterm,Cterm,6)=-dpK(Cterm;K_Cterm,K,-6)
dpK(K;R_Cterm,Cterm,1)=-dpK(Cterm;R_Cterm,K,-1)
dpK(K;R_Cterm,Cterm,2)=-dpK(Cterm;R_Cterm,K,-2)
dpK(K;R_Cterm,Cterm,3)=-dpK(Cterm;R_Cterm,K,-3)
dpK(K;R_Cterm,Cterm,4)=-dpK(Cterm;R_Cterm,K,-4)
dpK(K;R_Cterm,Cterm,5)=-dpK(Cterm;R_Cterm,K,-5)
dpK(K;R_Cterm,Cterm,6)=-dpK(Cterm;R_Cterm,K,-6)
dpK(R;K_Cterm,Cterm,1)=-dpK(Cterm;K_Cterm,R,-1)
dpK(R;K_Cterm,Cterm,2)=-dpK(Cterm;K_Cterm,R,-2)
dpK(R;K_Cterm,Cterm,3)=-dpK(Cterm;K_Cterm,R,-3)
dpK(R;K_Cterm,Cterm,4)=-dpK(Cterm;K_Cterm,R,-4)
dpK(R;K_Cterm,Cterm,5)=-dpK(Cterm;K_Cterm,R,-5)
dpK(R;K_Cterm,Cterm,6)=-dpK(Cterm;K_Cterm,R,-6)
dpK(R;R_Cterm,Cterm,1)=-dpK(Cterm;R_Cterm,R,-1)
dpK(R;R_Cterm,Cterm,2)=-dpK(Cterm;R_Cterm,R,-2)
dpK(R;R_Cterm,Cterm,3)=-dpK(Cterm;R_Cterm,R,-3)
dpK(R;R_Cterm,Cterm,4)=-dpK(Cterm;R_Cterm,R,-4)
dpK(R;R_Cterm,Cterm,5)=-dpK(Cterm;R_Cterm,R,-5)
dpK(R;R_Cterm,Cterm,6)=-dpK(Cterm;R_Cterm,R,-6)
dpK(Nterm,D,1)=-dpK(D,Nterm,-1)
dpK(Nterm,D,2)=-dpK(D,Nterm,-2)
dpK(Nterm,D,3)=-dpK(D,Nterm,-3)
dpK(Nterm,D,4)=-dpK(D,Nterm,-4)
dpK(Nterm,D,5)=-dpK(D,Nterm,-5)
dpK(Nterm,D,6)=-dpK(D,Nterm,-6)
dpK(Nterm,E,1)=-dpK(E,Nterm,-1)
dpK(Nterm,E,2)=-dpK(E,Nterm,-2)
dpK(Nterm,E,3)=-dpK(E,Nterm,-3)
dpK(Nterm,E,4)=-dpK(E,Nterm,-4)
dpK(Nterm,E,5)=-dpK(E,Nterm,-5)
dpK(Nterm,E,6)=-dpK(E,Nterm,-6)
dpK(Nterm,H,1)=dpK(H,Nterm,-1)
dpK(Nterm,H,2)=dpK(H,Nterm,-2)
dpK(Nterm,H,3)=dpK(H,Nterm,-3)
dpK(Nterm,H,4)=dpK(H,Nterm,-4)
dpK(Nterm,H,5)=dpK(H,Nterm,-5)
dpK(Nterm,H,6)=dpK(H,Nterm,-6)
dpK(Nterm,K,1)=dpK(K,Nterm,-1)
dpK(Nterm,K,2)=dpK(K,Nterm,-2)
dpK(Nterm,K,3)=dpK(K,Nterm,-3)
dpK(Nterm,K,4)=dpK(K,Nterm,-4)
dpK(Nterm,K,5)=dpK(K,Nterm,-5)
dpK(Nterm,K,6)=dpK(K,Nterm,-6)
dpK(Nterm,R,1)=dpK(R,Nterm,-1)
dpK(Nterm,R,2)=dpK(R,Nterm,-2)
dpK(Nterm,R,3)=dpK(R,Nterm,-3)
dpK(Nterm,R,4)=dpK(R,Nterm,-4)
dpK(Nterm,R,5)=dpK(R,Nterm,-5)
dpK(Nterm,R,6)=dpK(R,Nterm,-6)
dpKN(D;K_Cterm,D1,E1)=-0.30339
dpKN(D;K_Cterm,D1,E2)=-0.32318
dpKN(D;K_Cterm,D1,E3)=-0.31549
dpKN(D;K_Cterm,D1,E4)=-0.29817
dpKN(D;K_Cterm,D1,E5)=-0.17859
dpKN(D;K_Cterm,D1,E6)=-0.13096
dpKN(D;K_Cterm,D1,E7)=0
dpKN(D;K_Cterm,D1,E8)=0
dpKN(D;K_Cterm,D2,E0)=-0.30561
dpKN(D;K_Cterm,D2,E1)=-0.28422
dpKN(D;K_Cterm,D2,E2)=-0.31114
dpKN(D;K_Cterm,D2,E3)=-0.29877
dpKN(D;K_Cterm,D2,E4)=-0.43572
dpKN(D;K_Cterm,D2,E5)=-0.53272
dpKN(D;K_Cterm,D2,E6)=-0.63759
dpKN(D;K_Cterm,D2,E7)=-0.70818
dpKN(D;K_Cterm,D3,E0)=-0.2847
dpKN(D;K_Cterm,D3,E1)=-0.28318
dpKN(D;K_Cterm,D3,E2)=-0.28398
dpKN(D;K_Cterm,D3,E3)=-0.36183
dpKN(D;K_Cterm,D3,E4)=-0.43963
dpKN(D;K_Cterm,D3,E5)=-0.52066
dpKN(D;K_Cterm,D3,E6)=-0.59984
dpKN(D;K_Cterm,D4,E0)=-0.27858
dpKN(D;K_Cterm,D4,E1)=-0.28003
dpKN(D;K_Cterm,D4,E2)=-0.29134
dpKN(D;K_Cterm,D4,E3)=-0.37409
dpKN(D;K_Cterm,D4,E4)=-0.43547
dpKN(D;K_Cterm,D4,E5)=-0.44917
dpKN(D;K_Cterm,D5,E0)=-0.25443
dpKN(D;K_Cterm,D5,E1)=-0.30113
dpKN(D;K_Cterm,D5,E2)=-0.38576
dpKN(D;K_Cterm,D5,E3)=-0.41458
dpKN(D;K_Cterm,D5,E4)=-0.35115
dpKN(D;K_Cterm,D6,E0)=-0.26412
dpKN(D;K_Cterm,D6,E1)=-0.18276
dpKN(D;K_Cterm,D6,E2)=0
dpKN(D;K_Cterm,D6,E3)=0
dpKN(D;K_Cterm,D7,E0)=0
dpKN(D;K_Cterm,D7,E1)=0
dpKN(D;K_Cterm,D7,E2)=0
dpKN(D;K_Cterm,D8,E0)=0
dpKN(D;K_Cterm,D8,E1)=0
dpKN(D;K_Cterm,D9,E0)=0
dpKN(D;R_Cterm,D1,E1)=-0.22795
dpKN(D;R_Cterm,D1,E2)=-0.26119
dpKN(D;R_Cterm,D1,E3)=-0.23441
dpKN(D;R_Cterm,D1,E4)=-0.21115
dpKN(D;R_Cterm,D1,E5)=-0.09344
dpKN(D;R_Cterm,D1,E6)=-0.00081
dpKN(D;R_Cterm,D1,E7)=-0.0092
dpKN(D;R_Cterm,D1,E8)=-0.2655
dpKN(D;R_Cterm,D2,E0)=-0.25553
dpKN(D;R_Cterm,D2,E1)=-0.2365
dpKN(D;R_Cterm,D2,E2)=-0.22581
dpKN(D;R_Cterm,D2,E3)=-0.27601
dpKN(D;R_Cterm,D2,E4)=-0.30148
dpKN(D;R_Cterm,D2,E5)=-0.3437
dpKN(D;R_Cterm,D2,E6)=-0.58802
dpKN(D;R_Cterm,D2,E7)=-0.63028
dpKN(D;R_Cterm,D3,E0)=-0.23345
dpKN(D;R_Cterm,D3,E1)=-0.22438
dpKN(D;R_Cterm,D3,E2)=-0.23247
dpKN(D;R_Cterm,D3,E3)=-0.29773
dpKN(D;R_Cterm,D3,E4)=-0.38515
dpKN(D;R_Cterm,D3,E5)=-0.19747
dpKN(D;R_Cterm,D3,E6)=-0.46879
dpKN(D;R_Cterm,D4,E0)=-0.25189
dpKN(D;R_Cterm,D4,E1)=-0.22859
dpKN(D;R_Cterm,D4,E2)=-0.32615
dpKN(D;R_Cterm,D4,E3)=-0.36188
dpKN(D;R_Cterm,D4,E4)=-0.30541
dpKN(D;R_Cterm,D4,E5)=-0.10082
dpKN(D;R_Cterm,D5,E0)=-0.24725
dpKN(D;R_Cterm,D5,E1)=-0.27147
dpKN(D;R_Cterm,D5,E2)=-0.15772
dpKN(D;R_Cterm,D5,E3)=-0.35179
dpKN(D;R_Cterm,D5,E4)=-0.26824
dpKN(D;R_Cterm,D6,E0)=-0.17482
dpKN(D;R_Cterm,D6,E1)=-0.21744
dpKN(D;R_Cterm,D6,E2)=0
dpKN(D;R_Cterm,D6,E3)=0
dpKN(D;R_Cterm,D7,E0)=0
dpKN(D;R_Cterm,D7,E1)=0
dpKN(D;R_Cterm,D7,E2)=0
dpKN(D;R_Cterm,D8,E0)=0
dpKN(D;R_Cterm,D8,E1)=0
dpKN(D;R_Cterm,D9,E0)=0
dpKN(E;K_Cterm,D0,E2)=-0.26121
dpKN(E;K_Cterm,D0,E3)=-0.28309
dpKN(E;K_Cterm,D0,E4)=-0.30367
dpKN(E;K_Cterm,D0,E5)=-0.31339
dpKN(E;K_Cterm,D0,E6)=-0.31632
dpKN(E;K_Cterm,D0,E7)=-0.31725
dpKN(E;K_Cterm,D0,E8)=-0.36222
dpKN(E;K_Cterm,D0,E9)=0
dpKN(E;K_Cterm,D1,E1)=-0.30993
dpKN(E;K_Cterm,D1,E2)=-0.29688
dpKN(E;K_Cterm,D1,E3)=-0.31868
dpKN(E;K_Cterm,D1,E4)=-0.3365
dpKN(E;K_Cterm,D1,E5)=-0.37602
dpKN(E;K_Cterm,D1,E6)=-0.36508
dpKN(E;K_Cterm,D1,E7)=-0.38827
dpKN(E;K_Cterm,D1,E8)=-0.18232
dpKN(E;K_Cterm,D2,E1)=-0.35778
dpKN(E;K_Cterm,D2,E2)=-0.31638
dpKN(E;K_Cterm,D2,E3)=-0.33888
dpKN(E;K_Cterm,D2,E4)=-0.2443
dpKN(E;K_Cterm,D2,E5)=-0.20055
dpKN(E;K_Cterm,D2,E6)=-0.13375
dpKN(E;K_Cterm,D2,E7)=-0.17628
dpKN(E;K_Cterm,D3,E1)=-0.37038
dpKN(E;K_Cterm,D3,E2)=-0.35683
dpKN(E;K_Cterm,D3,E3)=-0.25968
dpKN(E;K_Cterm,D3,E4)=-0.20013
dpKN(E;K_Cterm,D3,E5)=-0.21416
dpKN(E;K_Cterm,D3,E6)=-0.15725
dpKN(E;K_Cterm,D4,E1)=-0.29121
dpKN(E;K_Cterm,D4,E2)=-0.3083
dpKN(E;K_Cterm,D4,E3)=-0.23904
dpKN(E;K_Cterm,D4,E4)=-0.21242
dpKN(E;K_Cterm,D4,E5)=-0.22076
dpKN(E;K_Cterm,D5,E1)=-0.54031
dpKN(E;K_Cterm,D5,E2)=-0.08348
dpKN(E;K_Cterm,D5,E3)=0
dpKN(E;K_Cterm,D5,E4)=-0.25436
dpKN(E;K_Cterm,D6,E1)=-0.60792
dpKN(E;K_Cterm,D6,E2)=0
dpKN(E;K_Cterm,D6,E3)=0
dpKN(E;K_Cterm,D7,E1)=0
dpKN(E;K_Cterm,D7,E2)=0
dpKN(E;K_Cterm,D8,E1)=0
dpKN(E;R_Cterm,D0,E2)=-0.25186
dpKN(E;R_Cterm,D0,E3)=-0.26028
dpKN(E;R_Cterm,D0,E4)=-0.28323
dpKN(E;R_Cterm,D0,E5)=-0.28373
dpKN(E;R_Cterm,D0,E6)=-0.28435
dpKN(E;R_Cterm,D0,E7)=-0.28825
dpKN(E;R_Cterm,D0,E8)=-0.2786
dpKN(E;R_Cterm,D0,E9)=0
dpKN(E;R_Cterm,D1,E1)=-0.30637
dpKN(E;R_Cterm,D1,E2)=-0.27867
dpKN(E;R_Cterm,D1,E3)=-0.29283
dpKN(E;R_Cterm,D1,E4)=-0.31078
dpKN(E;R_Cterm,D1,E5)=-0.34123
dpKN(E;R_Cterm,D1,E6)=-0.34105
dpKN(E;R_Cterm,D1,E7)=-0.36618
dpKN(E;R_Cterm,D1,E8)=-0.25944
dpKN(E;R_Cterm,D2,E1)=-0.32702
dpKN(E;R_Cterm,D2,E2)=-0.31301
dpKN(E;R_Cterm,D2,E3)=-0.27499
dpKN(E;R_Cterm,D2,E4)=-0.26445
dpKN(E;R_Cterm,D2,E5)=-0.28075
dpKN(E;R_Cterm,D2,E6)=-0.19157
dpKN(E;R_Cterm,D2,E7)=-0.19105
dpKN(E;R_Cterm,D3,E1)=-0.39639
dpKN(E;R_Cterm,D3,E2)=-0.31613
dpKN(E;R_Cterm,D3,E3)=-0.29709
dpKN(E;R_Cterm,D3,E4)=-0.19648
dpKN(E;R_Cterm,D3,E5)=-0.35588
dpKN(E;R_Cterm,D3,E6)=-0.14562
dpKN(E;R_Cterm,D4,E1)=-0.40716
dpKN(E;R_Cterm,D4,E2)=-0.20597
dpKN(E;R_Cterm,D4,E3)=-0.18416
dpKN(E;R_Cterm,D4,E4)=-0.26196
dpKN(E;R_Cterm,D4,E5)=-0.28007
dpKN(E;R_Cterm,D5,E1)=-0.21535
dpKN(E;R_Cterm,D5,E2)=-0.47871
dpKN(E;R_Cterm,D5,E3)=-0.24112
dpKN(E;R_Cterm,D5,E4)=-0.1453
dpKN(E;R_Cterm,D6,E1)=-0.56449
dpKN(E;R_Cterm,D6,E2)=0
dpKN(E;R_Cterm,D6,E3)=0
dpKN(E;R_Cterm,D7,E1)=0
dpKN(E;R_Cterm,D7,E2)=0
dpKN(E;R_Cterm,D8,E1)=0

## Sheet: iTRAQ8
pK0(D)=3.96
pK0(E)=4.45
pK0(H)=5.9
pK0(K)=9.8
pK0(R)=10.8
pK0(D_Nterm_side;K_Cterm)=3.6768652499235
pK0(D_Nterm_side;R_Cterm)=3.83108698160479
pK0(E_Nterm_side;K_Cterm)=4.27284866093742
pK0(E_Nterm_side;R_Cterm)=4.28805604898801
pK0(H_Nterm_side)=12.37
pK0(K_Nterm_side)=9.7
pK0(R_Nterm_side)=10.6
pK0(A_Nterm)=7.58
pK0(C_Nterm)=8.12
pK0(D_Nterm)=8.3
pK0(E_Nterm)=7.9
pK0(F_Nterm)=6.96
pK0(G_Nterm)=7.5
pK0(H_Nterm)=9.5
pK0(I_Nterm)=7.46
pK0(K_Nterm)=7.5
pK0(L_Nterm)=7.46
pK0(M_Nterm)=6.98
pK0(N_Nterm)=7.22
pK0(P_Nterm)=8.36
pK0(Q_Nterm)=6.73
pK0(R_Nterm)=7.5
pK0(S_Nterm)=6.86
pK0(T_Nterm)=7.02
pK0(V_Nterm)=7.44
pK0(W_Nterm)=7.11
pK0(Y_Nterm)=6.83
pK0(D_Cterm_side)=4.09
pK0(E_Cterm_side)=4.37
pK0(H_Cterm_side)=6.89
pK0(K_Cterm_side)=9.7
pK0(R_Cterm_side)=10.56
pK0(A_Cterm)=3.75
pK0(C_Cterm)=3.1
pK0(D_Cterm)=3.04
pK0(E_Cterm)=3.45
pK0(F_Cterm)=3.98
pK0(G_Cterm)=3.7
pK0(H_Cterm)=3.47
pK0(I_Cterm)=3.72
pK0(K_Cterm)=3.528
pK0(L_Cterm)=3.75
pK0(M_Cterm)=3.68
pK0(N_Cterm)=3.64
pK0(P_Cterm)=3.4
pK0(Q_Cterm)=3.57
pK0(R_Cterm)=2.82820005973421
pK0(S_Cterm)=3.61
pK0(T_Cterm)=3.57
pK0(V_Cterm)=3.69
pK0(W_Cterm)=3.78
pK0(Y_Cterm)=3.6
dpK(Nterm,D,0)=0
dpK(Nterm;K_Cterm,D,1)=0.15798089994796
dpK(Nterm;K_Cterm,D,2)=0.0852902712512086
dpK(Nterm;K_Cterm,D,3)=0.0756453923063994
dpK(Nterm;K_Cterm,D,4)=0.0579524333228372
dpK(Nterm;K_Cterm,D,5)=0.0555225256969233
dpK(Nterm;K_Cterm,D,6)=0.0281482821938551
dpK(Nterm;K_Cterm,E,1)=0.168300524352996
dpK(Nterm;K_Cterm,E,2)=0.107167371212648
dpK(Nterm;K_Cterm,E,3)=0.0858146494007909
dpK(Nterm;K_Cterm,E,4)=0.0671544910055907
dpK(Nterm;K_Cterm,E,5)=0.049812515951631
dpK(Nterm;K_Cterm,E,6)=0.0333044498206159
dpK(Nterm;R_Cterm,D,1)=0.115567535891296
dpK(Nterm;R_Cterm,D,2)=0.0545830169188043
dpK(Nterm;R_Cterm,D,3)=0.0548098216488739
dpK(Nterm;R_Cterm,D,4)=0.0416253989509573
dpK(Nterm;R_Cterm,D,5)=0.0302205571761228
dpK(Nterm;R_Cterm,D,6)=0.0173876308650107
dpK(Nterm;R_Cterm,E,1)=0.163489645660971
dpK(Nterm;R_Cterm,E,2)=0.0987668956949773
dpK(Nterm;R_Cterm,E,3)=0.0827545412166509
dpK(Nterm;R_Cterm,E,4)=0.0683648417773639
dpK(Nterm;R_Cterm,E,5)=0.0427474313652768
dpK(Nterm;R_Cterm,E,6)=0.0348083245310494
dpK(Nterm,H,1)=0
dpK(Nterm,H,2)=0
dpK(Nterm,H,3)=0
dpK(Nterm,H,4)=0
dpK(Nterm,H,5)=0
dpK(Nterm,H,6)=0
dpK(Nterm;K_Cterm,K,1)=-0.12
dpK(Nterm;K_Cterm,K,2)=-0.06
dpK(Nterm;K_Cterm,K,3)=-0.03
dpK(Nterm;R_Cterm,K,1)=0
dpK(Nterm;R_Cterm,K,2)=0
dpK(Nterm;R_Cterm,K,3)=0
dpK(Nterm,K,4)=0
dpK(Nterm,K,5)=0
dpK(Nterm,K,6)=0
dpK(Nterm;K_Cterm,R,0)=-0.24
dpK(Nterm;K_Cterm,R,1)=-0.12
dpK(Nterm;K_Cterm,R,2)=-0.06
dpK(Nterm;K_Cterm,R,3)=-0.03
dpK(Nterm;R_Cterm,R,0)=0
dpK(Nterm;R_Cterm,R,1)=0
dpK(Nterm;R_Cterm,R,2)=0
dpK(Nterm;R_Cterm,R,3)=0
dpK(Nterm,R,4)=0
dpK(Nterm,R,5)=0
dpK(Nterm,R,6)=0
dpK(D;K_Cterm,Nterm,-6)=-dpK(Nterm;K_Cterm,D,6)
dpK(D;K_Cterm,Nterm,-5)=-dpK(Nterm;K_Cterm,D,5)
dpK(D;K_Cterm,Nterm,-4)=-dpK(Nterm;K_Cterm,D,4)
dpK(D;K_Cterm,Nterm,-3)=-dpK(Nterm;K_Cterm,D,3)
dpK(D;K_Cterm,Nterm,-2)=-dpK(Nterm;K_Cterm,D,2)
dpK(D;K_Cterm,Nterm,-1)=-dpK(Nterm;K_Cterm,D,1)
dpK(D;R_Cterm,Nterm,-6)=-dpK(Nterm;R_Cterm,D,6)
dpK(D;R_Cterm,Nterm,-5)=-dpK(Nterm;R_Cterm,D,5)
dpK(D;R_Cterm,Nterm,-4)=-dpK(Nterm;R_Cterm,D,4)
dpK(D;R_Cterm,Nterm,-3)=-dpK(Nterm;R_Cterm,D,3)
dpK(D;R_Cterm,Nterm,-2)=-dpK(Nterm;R_Cterm,D,2)
dpK(D;R_Cterm,Nterm,-1)=-dpK(Nterm;R_Cterm,D,1)
dpK(D,Nterm,0)=-dpK(Nterm,D,0)
dpK(D;K_Cterm,D,-6)=0.0460472201074802
dpK(D;K_Cterm,D,-5)=0.0685795832384922
dpK(D;K_Cterm,D,-4)=0.113308148829869
dpK(D;K_Cterm,D,-3)=0.156412926844017
dpK(D;K_Cterm,D,-2)=0.191907356120884
dpK(D;K_Cterm,D,-1)=0.176849919487211
dpK(D;R_Cterm,D,-6)=0.0436827082876368
dpK(D;R_Cterm,D,-5)=0.0447358898948832
dpK(D;R_Cterm,D,-4)=0.0880659833512597
dpK(D;R_Cterm,D,-3)=0.136176114680924
dpK(D;R_Cterm,D,-2)=0.169100549378694
dpK(D;R_Cterm,D,-1)=0.156701496499802
dpK(D,D,1)=dpK(D,D,-1)
dpK(D,D,2)=dpK(D,D,-2)
dpK(D,D,3)=dpK(D,D,-3)
dpK(D,D,4)=dpK(D,D,-4)
dpK(D,D,5)=dpK(D,D,-5)
dpK(D,D,6)=dpK(D,D,-6)
dpK(D;K_Cterm,E,6)=0.0437054157433287
dpK(D;K_Cterm,E,5)=0.065692132964481
dpK(D;K_Cterm,E,4)=0.106638447671765
dpK(D;K_Cterm,E,3)=0.138823401856392
dpK(D;K_Cterm,E,2)=0.191438197152095
dpK(D;K_Cterm,E,1)=0.164317535258048
dpK(D;K_Cterm,E,-1)=0.142606911508578
dpK(D;K_Cterm,E,-2)=0.17678980167297
dpK(D;K_Cterm,E,-3)=0.119018714002242
dpK(D;K_Cterm,E,-4)=0.0836423282182478
dpK(D;K_Cterm,E,-5)=0.0565300874686446
dpK(D;K_Cterm,E,-6)=0.0337038595967989
dpK(D;K_Cterm,H,-6)=0
dpK(D;K_Cterm,H,-5)=-0.00274320714525181
dpK(D;K_Cterm,H,-4)=-0.0505698080250372
dpK(D;K_Cterm,H,-3)=-0.122570715624782
dpK(D;K_Cterm,H,-2)=-0.233636340319285
dpK(D;K_Cterm,H,-1)=-0.172774663449103
dpK(D;K_Cterm,H,1)=-0.191837558806366
dpK(D;K_Cterm,H,2)=-0.209052305493221
dpK(D;K_Cterm,H,3)=-0.0978444102679389
dpK(D;K_Cterm,H,4)=-0.0784059065056286
dpK(D;K_Cterm,H,5)=-0.0534903217175928
dpK(D;K_Cterm,H,6)=0
dpK(D;R_Cterm,E,6)=0.0308784952981872
dpK(D;R_Cterm,E,5)=0.0483634820597424
dpK(D;R_Cterm,E,4)=0.0901758580285602
dpK(D;R_Cterm,E,3)=0.123168355437876
dpK(D;R_Cterm,E,2)=0.171302900652428
dpK(D;R_Cterm,E,1)=0.155567333725271
dpK(D;R_Cterm,E,-1)=0.119736051433578
dpK(D;R_Cterm,E,-2)=0.161926223276682
dpK(D;R_Cterm,E,-3)=0.0866395764124158
dpK(D;R_Cterm,E,-4)=0.0615293943535821
dpK(D;R_Cterm,E,-5)=0.0321312590645629
dpK(D;R_Cterm,E,-6)=0.0102862703527045
dpK(D;R_Cterm,H,-6)=-0.0674724709054808
dpK(D;R_Cterm,H,-5)=-0.125035004442232
dpK(D;R_Cterm,H,-4)=-0.144
dpK(D;R_Cterm,H,-3)=-0.173805810047458
dpK(D;R_Cterm,H,-2)=-0.206457353434567
dpK(D;R_Cterm,H,-1)=-0.194183147486638
dpK(D;R_Cterm,H,1)=-0.242387355023559
dpK(D;R_Cterm,H,2)=-0.191422411313698
dpK(D;R_Cterm,H,3)=-0.206986315251531
dpK(D;R_Cterm,H,4)=-0.154848594739482
dpK(D;R_Cterm,H,5)=-0.0928906465793134
dpK(D;R_Cterm,H,6)=-0.0748113824249545
dpK(D,K,-6)=0
dpK(D,K,-5)=0
dpK(D,K,-4)=-0.065
dpK(D,K,-3)=-0.135
dpK(D,K,-2)=-0.13
dpK(D,K,-1)=-0.12
dpK(D,K,1)=-0.19
dpK(D,K,2)=-0.12
dpK(D,K,3)=-0.12
dpK(D,K,4)=-0.1
dpK(D,K,5)=-0.06
dpK(D,K,6)=-0.01
dpK(D,R,6)=0
dpK(D,R,5)=0
dpK(D,R,4)=-0.01
dpK(D,R,3)=-0.09
dpK(D,R,2)=-0.15
dpK(D,R,1)=-0.23
dpK(D,R,-1)=-0.23
dpK(D,R,-2)=-0.11
dpK(D,R,-3)=-0.11
dpK(D,R,-4)=-0.03
dpK(D,R,-5)=0
dpK(D,R,-6)=0
dpK(D;K_Cterm,Cterm,0)=0.3
dpK(D;K_Cterm,Cterm,1)=0.356167188185454
dpK(D;K_Cterm,Cterm,2)=0.259160543859886
dpK(D;K_Cterm,Cterm,3)=0.184907886942382
dpK(D;K_Cterm,Cterm,4)=0.13448477071031
dpK(D;K_Cterm,Cterm,5)=0.0757373709815848
dpK(D;K_Cterm,Cterm,6)=0.0283263317500528
dpK(D;R_Cterm,Cterm,0)=0.33
dpK(D;R_Cterm,Cterm,1)=0.35726244976118
dpK(D;R_Cterm,Cterm,2)=0.179441919427275
dpK(D;R_Cterm,Cterm,3)=0.11265343131325
dpK(D;R_Cterm,Cterm,4)=0.0211619469458251
dpK(D;R_Cterm,Cterm,5)=0.0010900163154895
dpK(D;R_Cterm,Cterm,6)=0
dpK(E;K_Cterm,Nterm,-6)=-dpK(Nterm;K_Cterm,E,6)
dpK(E;K_Cterm,Nterm,-5)=-dpK(Nterm;K_Cterm,E,5)
dpK(E;K_Cterm,Nterm,-4)=-dpK(Nterm;K_Cterm,E,4)
dpK(E;K_Cterm,Nterm,-3)=-dpK(Nterm;K_Cterm,E,3)
dpK(E;K_Cterm,Nterm,-2)=-dpK(Nterm;K_Cterm,E,2)
dpK(E;K_Cterm,Nterm,-1)=-dpK(Nterm;K_Cterm,E,1)
dpK(E;R_Cterm,Nterm,-6)=-dpK(Nterm;R_Cterm,E,6)
dpK(E;R_Cterm,Nterm,-5)=-dpK(Nterm;R_Cterm,E,5)
dpK(E;R_Cterm,Nterm,-4)=-dpK(Nterm;R_Cterm,E,4)
dpK(E;R_Cterm,Nterm,-3)=-dpK(Nterm;R_Cterm,E,3)
dpK(E;R_Cterm,Nterm,-2)=-dpK(Nterm;R_Cterm,E,2)
dpK(E;R_Cterm,Nterm,-1)=-dpK(Nterm;R_Cterm,E,1)
dpK(E,Nterm,0)=-dpK(Nterm,E,0)
dpK(E;K_Cterm,D,-6)=dpK(D;K_Cterm,E,6)
dpK(E;K_Cterm,D,-5)=dpK(D;K_Cterm,E,5)
dpK(E;K_Cterm,D,-4)=dpK(D;K_Cterm,E,4)
dpK(E;K_Cterm,D,-3)=dpK(D;K_Cterm,E,3)
dpK(E;K_Cterm,D,-2)=dpK(D;K_Cterm,E,2)
dpK(E;K_Cterm,D,-1)=dpK(D;K_Cterm,E,1)
dpK(E;K_Cterm,D,1)=dpK(D;K_Cterm,E,-1)
dpK(E;K_Cterm,D,2)=dpK(D;K_Cterm,E,-2)
dpK(E;K_Cterm,D,3)=dpK(D;K_Cterm,E,-3)
dpK(E;K_Cterm,D,4)=dpK(D;K_Cterm,E,-4)
dpK(E;K_Cterm,D,5)=dpK(D;K_Cterm,E,-5)
dpK(E;K_Cterm,D,6)=dpK(D;K_Cterm,E,-6)
dpK(E;R_Cterm,D,-6)=dpK(D;R_Cterm,E,6)
dpK(E;R_Cterm,D,-5)=dpK(D;R_Cterm,E,5)
dpK(E;R_Cterm,D,-4)=dpK(D;R_Cterm,E,4)
dpK(E;R_Cterm,D,-3)=dpK(D;R_Cterm,E,3)
dpK(E;R_Cterm,D,-2)=dpK(D;R_Cterm,E,2)
dpK(E;R_Cterm,D,-1)=dpK(D;R_Cterm,E,1)
dpK(E;R_Cterm,D,1)=dpK(D;R_Cterm,E,-1)
dpK(E;R_Cterm,D,2)=dpK(D;R_Cterm,E,-2)
dpK(E;R_Cterm,D,3)=dpK(D;R_Cterm,E,-3)
dpK(E;R_Cterm,D,4)=dpK(D;R_Cterm,E,-4)
dpK(E;R_Cterm,D,5)=dpK(D;R_Cterm,E,-5)
dpK(E;R_Cterm,D,6)=dpK(D;R_Cterm,E,-6)
dpK(E;K_Cterm,E,-6)=0.0438241066525161
dpK(E;K_Cterm,E,-5)=0.0585393687298022
dpK(E;K_Cterm,E,-4)=0.0897452720396932
dpK(E;K_Cterm,E,-3)=0.124804717791288
dpK(E;K_Cterm,E,-2)=0.179438364563869
dpK(E;K_Cterm,E,-1)=0.132572165292525
dpK(E;R_Cterm,E,-6)=0.02957695896926
dpK(E;R_Cterm,E,-5)=0.0457570756605738
dpK(E;R_Cterm,E,-4)=0.0764478708719312
dpK(E;R_Cterm,E,-3)=0.109758838977507
dpK(E;R_Cterm,E,-2)=0.164917086371751
dpK(E;R_Cterm,E,-1)=0.127744172846039
dpK(E;K_Cterm,E,1)=dpK(E;K_Cterm,E,-1)
dpK(E;K_Cterm,E,2)=dpK(E;K_Cterm,E,-2)
dpK(E;K_Cterm,E,3)=dpK(E;K_Cterm,E,-3)
dpK(E;K_Cterm,E,4)=dpK(E;K_Cterm,E,-4)
dpK(E;K_Cterm,E,5)=dpK(E;K_Cterm,E,-5)
dpK(E;K_Cterm,E,6)=dpK(E;K_Cterm,E,-6)
dpK(E;R_Cterm,E,1)=dpK(E;R_Cterm,E,-1)
dpK(E;R_Cterm,E,2)=dpK(E;R_Cterm,E,-2)
dpK(E;R_Cterm,E,3)=dpK(E;R_Cterm,E,-3)
dpK(E;R_Cterm,E,4)=dpK(E;R_Cterm,E,-4)
dpK(E;R_Cterm,E,5)=dpK(E;R_Cterm,E,-5)
dpK(E;R_Cterm,E,6)=dpK(E;R_Cterm,E,-6)
dpK(E,H,-6)=0
dpK(E;K_Cterm,H,-5)=-0.0160784841898366
dpK(E;K_Cterm,H,-4)=-0.05895707384615
dpK(E;K_Cterm,H,-3)=-0.105682087864632
dpK(E;K_Cterm,H,-2)=-0.214104114850773
dpK(E;K_Cterm,H,-1)=-0.0838266575214942
dpK(E;K_Cterm,H,1)=-0.100456653565435
dpK(E;K_Cterm,H,2)=-0.153386522013852
dpK(E;K_Cterm,H,3)=-0.103986128862744
dpK(E;K_Cterm,H,4)=-0.040554187602039
dpK(E;K_Cterm,H,5)=-0.0461586397721359
dpK(E;K_Cterm,H,6)=0
dpK(E;R_Cterm,H,-6)=-0.0225343890332853
dpK(E;R_Cterm,H,-5)=-0.0444594863508586
dpK(E;R_Cterm,H,-4)=-0.076961748266653
dpK(E;R_Cterm,H,-3)=-0.121208778847061
dpK(E;R_Cterm,H,-2)=-0.206141345548674
dpK(E;R_Cterm,H,-1)=-0.0926610722395857
dpK(E;R_Cterm,H,1)=-0.108093010425436
dpK(E;R_Cterm,H,2)=-0.161582026600832
dpK(E;R_Cterm,H,3)=-0.134282053920999
dpK(E;R_Cterm,H,4)=-0.0798183084992645
dpK(E;R_Cterm,H,5)=-0.0254821705234222
dpK(E;R_Cterm,H,6)=-0.02
dpK(E,K,-6)=0
dpK(E,K,-5)=0
dpK(E,K,-4)=-0.03
dpK(E,K,-3)=-0.06
dpK(E,K,-2)=-0.1
dpK(E,K,-1)=-0.23
dpK(E,K,1)=-0.23
dpK(E,K,2)=-0.1
dpK(E,K,3)=-0.06
dpK(E,K,4)=-0.03
dpK(E,K,5)=-0.01
dpK(E,K,6)=0
dpK(E,R,-6)=0
dpK(E,R,-5)=0
dpK(E,R,-4)=-0.03
dpK(E,R,-3)=-0.06
dpK(E,R,-2)=-0.1
dpK(E,R,-1)=-0.23
dpK(E,R,1)=-0.23
dpK(E,R,2)=-0.1
dpK(E,R,3)=-0.06
dpK(E,R,4)=-0.03
dpK(E,R,5)=0
dpK(E,R,6)=0
dpK(E,Cterm,0)=0.33
dpK(E;K_Cterm,Cterm,1)=0.356131636632239
dpK(E;K_Cterm,Cterm,2)=0.157497297255851
dpK(E;K_Cterm,Cterm,3)=0.0930469390638431
dpK(E;K_Cterm,Cterm,4)=0.0475959871093295
dpK(E;K_Cterm,Cterm,5)=0.0179735489357492
dpK(E;K_Cterm,Cterm,6)=0.00086486938826267
dpK(E;R_Cterm,Cterm,1)=0.317346441161961
dpK(E;R_Cterm,Cterm,2)=0.048950347674387
dpK(E;R_Cterm,Cterm,3)=0.0197701000751986
dpK(E;R_Cterm,Cterm,4)=0.0147334918561095
dpK(E;R_Cterm,Cterm,5)=0
dpK(E;R_Cterm,Cterm,6)=0
dpK(H,Nterm,-6)=dpK(Nterm,H,6)
dpK(H,Nterm,-5)=dpK(Nterm,H,5)
dpK(H,Nterm,-4)=dpK(Nterm,H,4)
dpK(H,Nterm,-3)=dpK(Nterm,H,3)
dpK(H,Nterm,-2)=dpK(Nterm,H,2)
dpK(H,Nterm,-1)=dpK(Nterm,H,1)
dpK(H,Nterm,0)=dpK(Nterm,H,0)
dpK(H;K_Cterm,D,-6)=-dpK(D;K_Cterm,H,6)
dpK(H;K_Cterm,D,-5)=-dpK(D;K_Cterm,H,5)
dpK(H;K_Cterm,D,-4)=-dpK(D;K_Cterm,H,4)
dpK(H;K_Cterm,D,-3)=-dpK(D;K_Cterm,H,3)
dpK(H;K_Cterm,D,-2)=-dpK(D;K_Cterm,H,2)
dpK(H;K_Cterm,D,-1)=-dpK(D;K_Cterm,H,1)
dpK(H;K_Cterm,D,1)=-dpK(D;K_Cterm,H,-1)
dpK(H;K_Cterm,D,2)=-dpK(D;K_Cterm,H,-2)
dpK(H;K_Cterm,D,3)=-dpK(D;K_Cterm,H,-3)
dpK(H;K_Cterm,D,4)=-dpK(D;K_Cterm,H,-4)
dpK(H;K_Cterm,D,5)=-dpK(D;K_Cterm,H,-5)
dpK(H;K_Cterm,D,6)=-dpK(D;K_Cterm,H,-6)
dpK(H;K_Cterm,E,-6)=-dpK(E;K_Cterm,H,6)
dpK(H;K_Cterm,E,-5)=-dpK(E;K_Cterm,H,5)
dpK(H;K_Cterm,E,-4)=-dpK(E;K_Cterm,H,4)
dpK(H;K_Cterm,E,-3)=-dpK(E;K_Cterm,H,3)
dpK(H;K_Cterm,E,-2)=-dpK(E;K_Cterm,H,2)
dpK(H;K_Cterm,E,-1)=-dpK(E;K_Cterm,H,1)
dpK(H;K_Cterm,E,1)=-dpK(E;K_Cterm,H,-1)
dpK(H;K_Cterm,E,2)=-dpK(E;K_Cterm,H,-2)
dpK(H;K_Cterm,E,3)=-dpK(E;K_Cterm,H,-3)
dpK(H;K_Cterm,E,4)=-dpK(E;K_Cterm,H,-4)
dpK(H;K_Cterm,E,5)=-dpK(E;K_Cterm,H,-5)
dpK(H;K_Cterm,E,6)=-dpK(E;K_Cterm,H,-6)
dpK(H;R_Cterm,D,-6)=-dpK(D;R_Cterm,H,6)
dpK(H;R_Cterm,D,-5)=-dpK(D;R_Cterm,H,5)
dpK(H;R_Cterm,D,-4)=-dpK(D;R_Cterm,H,4)
dpK(H;R_Cterm,D,-3)=-dpK(D;R_Cterm,H,3)
dpK(H;R_Cterm,D,-2)=-dpK(D;R_Cterm,H,2)
dpK(H;R_Cterm,D,-1)=-dpK(D;R_Cterm,H,1)
dpK(H;R_Cterm,D,1)=-dpK(D;R_Cterm,H,-1)
dpK(H;R_Cterm,D,2)=-dpK(D;R_Cterm,H,-2)
dpK(H;R_Cterm,D,3)=-dpK(D;R_Cterm,H,-3)
dpK(H;R_Cterm,D,4)=-dpK(D;R_Cterm,H,-4)
dpK(H;R_Cterm,D,5)=-dpK(D;R_Cterm,H,-5)
dpK(H;R_Cterm,D,6)=-dpK(D;R_Cterm,H,-6)
dpK(H;R_Cterm,E,-6)=-dpK(E;R_Cterm,H,6)
dpK(H;R_Cterm,E,-5)=-dpK(E;R_Cterm,H,5)
dpK(H;R_Cterm,E,-4)=-dpK(E;R_Cterm,H,4)
dpK(H;R_Cterm,E,-3)=-dpK(E;R_Cterm,H,3)
dpK(H;R_Cterm,E,-2)=-dpK(E;R_Cterm,H,2)
dpK(H;R_Cterm,E,-1)=-dpK(E;R_Cterm,H,1)
dpK(H;R_Cterm,E,1)=-dpK(E;R_Cterm,H,-1)
dpK(H;R_Cterm,E,2)=-dpK(E;R_Cterm,H,-2)
dpK(H;R_Cterm,E,3)=-dpK(E;R_Cterm,H,-3)
dpK(H;R_Cterm,E,4)=-dpK(E;R_Cterm,H,-4)
dpK(H;R_Cterm,E,5)=-dpK(E;R_Cterm,H,-5)
dpK(H;R_Cterm,E,6)=-dpK(E;R_Cterm,H,-6)
dpK(H,H,-6)=0
dpK(H,H,-5)=0
dpK(H,H,-4)=0
dpK(H,H,-3)=-0.02
dpK(H,H,-2)=-0.05
dpK(H,H,-1)=-0.1
dpK(H,H,1)=dpK(H,H,-1)
dpK(H,H,2)=dpK(H,H,-2)
dpK(H,H,3)=dpK(H,H,-3)
dpK(H,H,4)=dpK(H,H,-4)
dpK(H,H,5)=dpK(H,H,-5)
dpK(H,H,6)=dpK(H,H,-6)
dpK(H,K,-6)=0
dpK(H,K,-5)=0
dpK(H,K,-4)=0
dpK(H,K,-3)=-0.02
dpK(H,K,-2)=-0.05
dpK(H,K,-1)=-0.1
dpK(H,K,1)=-0.1
dpK(H,K,2)=-0.05
dpK(H,K,3)=-0.02
dpK(H,K,4)=-0.01
dpK(H,K,5)=0
dpK(H,K,6)=0
dpK(H,R,-6)=0
dpK(H,R,-5)=0
dpK(H,R,-4)=0
dpK(H,R,-3)=-0.02
dpK(H,R,-2)=-0.05
dpK(H,R,-1)=-0.1
dpK(H,R,1)=-0.1
dpK(H,R,2)=-0.05
dpK(H,R,3)=-0.02
dpK(H,R,4)=0
dpK(H,R,5)=0
dpK(H,R,6)=0
dpK(H;K_Cterm,Cterm,0)=1.3
dpK(H;R_Cterm,Cterm,0)=0
dpK(H,Cterm,1)=0
dpK(H,Cterm,2)=0
dpK(H,Cterm,3)=0
dpK(H,Cterm,4)=0
dpK(H,Cterm,5)=0
dpK(H,Cterm,6)=0
dpK(K,Nterm,-6)=dpK(Nterm,K,6)
dpK(K,Nterm,-5)=dpK(Nterm,K,5)
dpK(K,Nterm,-4)=dpK(Nterm,K,4)
dpK(K;K_Cterm,Nterm,-3)=dpK(Nterm;K_Cterm,K,3)
dpK(K;K_Cterm,Nterm,-2)=dpK(Nterm;K_Cterm,K,2)
dpK(K;K_Cterm,Nterm,-1)=dpK(Nterm;K_Cterm,K,1)
dpK(K;R_Cterm,Nterm,-3)=dpK(Nterm;R_Cterm,K,3)
dpK(K;R_Cterm,Nterm,-2)=dpK(Nterm;R_Cterm,K,2)
dpK(K;R_Cterm,Nterm,-1)=dpK(Nterm;R_Cterm,K,1)
dpK(K,Nterm,0)=dpK(Nterm,K,0)
dpK(K,D,-6)=-dpK(D,K,6)
dpK(K,D,-5)=-dpK(D,K,5)
dpK(K,D,-4)=-dpK(D,K,4)
dpK(K,D,-3)=-dpK(D,K,3)
dpK(K,D,-2)=-dpK(D,K,2)
dpK(K,D,-1)=-dpK(D,K,1)
dpK(K,D,1)=-dpK(D,K,-1)
dpK(K,D,2)=-dpK(D,K,-2)
dpK(K,D,3)=-dpK(D,K,-3)
dpK(K,D,4)=-dpK(D,K,-4)
dpK(K,D,5)=-dpK(D,K,-5)
dpK(K,D,6)=-dpK(D,K,-6)
dpK(K,E,-6)=-dpK(E,K,6)
dpK(K,E,-5)=-dpK(E,K,5)
dpK(K,E,-4)=-dpK(E,K,4)
dpK(K,E,-3)=-dpK(E,K,3)
dpK(K,E,-2)=-dpK(E,K,2)
dpK(K,E,-1)=-dpK(E,K,1)
dpK(K,E,1)=-dpK(E,K,-1)
dpK(K,E,2)=-dpK(E,K,-2)
dpK(K,E,3)=-dpK(E,K,-3)
dpK(K,E,4)=-dpK(E,K,-4)
dpK(K,E,5)=-dpK(E,K,-5)
dpK(K,E,6)=-dpK(E,K,-6)
dpK(K,H,-6)=dpK(H,K,6)
dpK(K,H,-5)=dpK(H,K,5)
dpK(K,H,-4)=dpK(H,K,4)
dpK(K,H,-3)=dpK(H,K,3)
dpK(K,H,-2)=dpK(H,K,2)
dpK(K,H,-1)=dpK(H,K,1)
dpK(K,H,1)=dpK(H,K,-1)
dpK(K,H,2)=dpK(H,K,-2)
dpK(K,H,3)=dpK(H,K,-3)
dpK(K,H,4)=dpK(H,K,-4)
dpK(K,H,5)=dpK(H,K,-5)
dpK(K,H,6)=dpK(H,K,-6)
dpK(K,K,-6)=0
dpK(K,K,-5)=0
dpK(K,K,-4)=0
dpK(K,K,-3)=-0.02
dpK(K,K,-2)=-0.05
dpK(K,K,-1)=-0.1
dpK(K,K,1)=dpK(K,K,-1)
dpK(K,K,2)=dpK(K,K,-2)
dpK(K,K,3)=dpK(K,K,-3)
dpK(K,K,4)=dpK(K,K,-4)
dpK(K,K,5)=dpK(K,K,-5)
dpK(K,K,6)=dpK(K,K,-6)
dpK(K,R,-6)=0
dpK(K,R,-5)=0
dpK(K,R,-4)=0
dpK(K,R,-3)=-0.02
dpK(K,R,-2)=-0.05
dpK(K,R,-1)=-0.1
dpK(K,R,1)=-0.1
dpK(K,R,2)=-0.05
dpK(K,R,3)=-0.02
dpK(K,R,4)=0
dpK(K,R,5)=0
dpK(K,R,6)=0
dpK(K,Cterm,0)=0.1
dpK(K;K_Cterm,Cterm,1)=0.1
dpK(K;R_Cterm,Cterm,1)=0
dpK(K,Cterm,2)=0
dpK(K,Cterm,3)=0
dpK(K,Cterm,4)=0
dpK(K,Cterm,5)=0
dpK(K,Cterm,6)=0
dpK(R,Nterm,-6)=dpK(Nterm,R,6)
dpK(R,Nterm,-5)=dpK(Nterm,R,5)
dpK(R,Nterm,-4)=dpK(Nterm,R,4)
dpK(R;K_Cterm,Nterm,-3)=dpK(Nterm;K_Cterm,R,3)
dpK(R;K_Cterm,Nterm,-2)=dpK(Nterm;K_Cterm,R,2)
dpK(R;K_Cterm,Nterm,-1)=dpK(Nterm;K_Cterm,R,1)
dpK(R;K_Cterm,Nterm,0)=dpK(Nterm;K_Cterm,R,0)
dpK(R;R_Cterm,Nterm,-3)=dpK(Nterm;R_Cterm,R,3)
dpK(R;R_Cterm,Nterm,-2)=dpK(Nterm;R_Cterm,R,2)
dpK(R;R_Cterm,Nterm,-1)=dpK(Nterm;R_Cterm,R,1)
dpK(R;R_Cterm,Nterm,0)=dpK(Nterm;R_Cterm,R,0)
dpK(R,D,-6)=-dpK(D,R,6)
dpK(R,D,-5)=-dpK(D,R,5)
dpK(R,D,-4)=-dpK(D,R,4)
dpK(R,D,-3)=-dpK(D,R,3)
dpK(R,D,-2)=-dpK(D,R,2)
dpK(R,D,-1)=-dpK(D,R,1)
dpK(R,D,1)=-dpK(D,R,-1)
dpK(R,D,2)=-dpK(D,R,-2)
dpK(R,D,3)=-dpK(D,R,-3)
dpK(R,D,4)=-dpK(D,R,-4)
dpK(R,D,5)=-dpK(D,R,-5)
dpK(R,D,6)=-dpK(D,R,-6)
dpK(R,E,-6)=-dpK(E,R,6)
dpK(R,E,-5)=-dpK(E,R,5)
dpK(R,E,-4)=-dpK(E,R,4)
dpK(R,E,-3)=-dpK(E,R,3)
dpK(R,E,-2)=-dpK(E,R,2)
dpK(R,E,-1)=-dpK(E,R,1)
dpK(R,E,1)=-dpK(E,R,-1)
dpK(R,E,2)=-dpK(E,R,-2)
dpK(R,E,3)=-dpK(E,R,-3)
dpK(R,E,4)=-dpK(E,R,-4)
dpK(R,E,5)=-dpK(E,R,-5)
dpK(R,E,6)=-dpK(E,R,-6)
dpK(R,H,-6)=dpK(H,R,-6)
dpK(R,H,-5)=dpK(H,R,-5)
dpK(R,H,-4)=dpK(H,R,-4)
dpK(R,H,-3)=dpK(H,R,-3)
dpK(R,H,-2)=dpK(H,R,-2)
dpK(R,H,-1)=dpK(H,R,-1)
dpK(R,H,1)=dpK(H,R,-1)
dpK(R,H,2)=dpK(H,R,-2)
dpK(R,H,3)=dpK(H,R,-3)
dpK(R,H,4)=dpK(H,R,-4)
dpK(R,H,5)=dpK(H,R,-5)
dpK(R,H,6)=dpK(H,R,-6)
dpK(R,K,-6)=dpK(K,R,6)
dpK(R,K,-5)=dpK(K,R,5)
dpK(R,K,-4)=dpK(K,R,4)
dpK(R,K,-3)=dpK(K,R,3)
dpK(R,K,-2)=dpK(K,R,2)
dpK(R,K,-1)=dpK(K,R,1)
dpK(R,K,1)=dpK(K,R,-1)
dpK(R,K,2)=dpK(K,R,-2)
dpK(R,K,3)=dpK(K,R,-3)
dpK(R,K,4)=dpK(K,R,-4)
dpK(R,K,5)=dpK(K,R,-5)
dpK(R,K,6)=dpK(K,R,-6)
dpK(R,R,-6)=0
dpK(R,R,-5)=0
dpK(R,R,-4)=0
dpK(R,R,-3)=-0.02
dpK(R,R,-2)=-0.05
dpK(R,R,-1)=-0.1
dpK(R,R,1)=dpK(R,R,-1)
dpK(R,R,2)=dpK(R,R,-2)
dpK(R,R,3)=dpK(R,R,-3)
dpK(R,R,4)=dpK(R,R,-4)
dpK(R,R,5)=dpK(R,R,-5)
dpK(R,R,6)=dpK(R,R,-6)
dpK(R,Cterm,0)=0.24
dpK(R;K_Cterm,Cterm,1)=0.1
dpK(R;R_Cterm,Cterm,1)=0
dpK(R,Cterm,2)=0
dpK(R,Cterm,3)=0
dpK(R,Cterm,4)=0
dpK(R,Cterm,5)=0
dpK(R,Cterm,6)=0
dpK(Cterm;K_Cterm,D,0)=dpK(D;K_Cterm,Cterm,0)
dpK(Cterm;K_Cterm,D,-1)=dpK(D;K_Cterm,Cterm,1)
dpK(Cterm;K_Cterm,D,-2)=dpK(D;K_Cterm,Cterm,2)
dpK(Cterm;K_Cterm,D,-3)=dpK(D;K_Cterm,Cterm,3)
dpK(Cterm;K_Cterm,D,-4)=dpK(D;K_Cterm,Cterm,4)
dpK(Cterm;K_Cterm,D,-5)=dpK(D;K_Cterm,Cterm,5)
dpK(Cterm;K_Cterm,D,-6)=dpK(D;K_Cterm,Cterm,6)
dpK(Cterm;R_Cterm,D,0)=dpK(D;R_Cterm,Cterm,0)
dpK(Cterm;R_Cterm,D,-1)=dpK(D;R_Cterm,Cterm,1)
dpK(Cterm;R_Cterm,D,-2)=dpK(D;R_Cterm,Cterm,2)
dpK(Cterm;R_Cterm,D,-3)=dpK(D;R_Cterm,Cterm,3)
dpK(Cterm;R_Cterm,D,-4)=dpK(D;R_Cterm,Cterm,4)
dpK(Cterm;R_Cterm,D,-5)=dpK(D;R_Cterm,Cterm,5)
dpK(Cterm;R_Cterm,D,-6)=dpK(D;R_Cterm,Cterm,6)
dpK(Cterm,E,0)=dpK(E,Cterm,0)
dpK(Cterm;K_Cterm,E,-1)=dpK(E;K_Cterm,Cterm,1)
dpK(Cterm;K_Cterm,E,-2)=dpK(E;K_Cterm,Cterm,2)
dpK(Cterm;K_Cterm,E,-3)=dpK(E;K_Cterm,Cterm,3)
dpK(Cterm;K_Cterm,E,-4)=dpK(E;K_Cterm,Cterm,4)
dpK(Cterm;K_Cterm,E,-5)=dpK(E;K_Cterm,Cterm,5)
dpK(Cterm;K_Cterm,E,-6)=dpK(E;K_Cterm,Cterm,6)
dpK(Cterm;R_Cterm,E,-1)=dpK(E;R_Cterm,Cterm,1)
dpK(Cterm;R_Cterm,E,-2)=dpK(E;R_Cterm,Cterm,2)
dpK(Cterm;R_Cterm,E,-3)=dpK(E;R_Cterm,Cterm,3)
dpK(Cterm;R_Cterm,E,-4)=dpK(E;R_Cterm,Cterm,4)
dpK(Cterm;R_Cterm,E,-5)=dpK(E;R_Cterm,Cterm,5)
dpK(Cterm;R_Cterm,E,-6)=dpK(E;R_Cterm,Cterm,6)
dpK(Cterm,H,0)=-dpK(H,Cterm,0)
dpK(Cterm,H,-1)=-dpK(H,Cterm,1)
dpK(Cterm,H,-2)=-dpK(H,Cterm,2)
dpK(Cterm,H,-3)=-dpK(H,Cterm,3)
dpK(Cterm,H,-4)=-dpK(H,Cterm,4)
dpK(Cterm,H,-5)=-dpK(H,Cterm,5)
dpK(Cterm,H,-6)=-dpK(H,Cterm,6)
dpK(Cterm,K,0)=-dpK(K,Cterm,0)
dpK(Cterm;K_Cterm,K,-1)=-dpK(K;K_Cterm,Cterm,1)
dpK(Cterm;R_Cterm,K,-1)=-dpK(K;R_Cterm,Cterm,1)
dpK(Cterm,K,-2)=-dpK(K,Cterm,2)
dpK(Cterm,K,-3)=-dpK(K,Cterm,3)
dpK(Cterm,K,-4)=-dpK(K,Cterm,4)
dpK(Cterm,K,-5)=-dpK(K,Cterm,5)
dpK(Cterm,K,-6)=-dpK(K,Cterm,6)
dpK(Cterm,R,0)=-dpK(R,Cterm,0)
dpK(Cterm;K_Cterm,R,-1)=-dpK(R;K_Cterm,Cterm,1)
dpK(Cterm;R_Cterm,R,-1)=-dpK(R;R_Cterm,Cterm,1)
dpK(Cterm,R,-2)=-dpK(R,Cterm,2)
dpK(Cterm,R,-3)=-dpK(R,Cterm,3)
dpK(Cterm,R,-4)=-dpK(R,Cterm,4)
dpK(Cterm,R,-5)=-dpK(R,Cterm,5)
dpK(Cterm,R,-6)=-dpK(R,Cterm,6)
dpKN(R_Cterm,D0,E2)=0.199393343330621
dpKN(R_Cterm,D1,E1)=0.0880027020275603
dpKN(R_Cterm,D2,E0)=-0.0200281909235029
dpKN(R_Cterm,D0,E3)=0
dpKN(R_Cterm,D1,E2)=-0.427547033539915
dpKN(R_Cterm,D2,E1)=-0.442761835510666
dpKN(R_Cterm,D3,E0)=-0.101353031054086
dpKN(R_Cterm,D0,E4)=0.163610035075396
dpKN(R_Cterm,D1,E3)=-0.0136826163613394
dpKN(R_Cterm,D2,E2)=-0.0480311971181405
dpKN(R_Cterm,D3,E1)=0.296329464890395
dpKN(R_Cterm,D4,E0)=0.231133199551304
dpKN(R_Cterm,D0,E5)=0
dpKN(R_Cterm,D1,E4)=-0.098493139215226
dpKN(R_Cterm,D2,E3)=0.0921174066085476
dpKN(R_Cterm,D3,E2)=-0.00800224156128803
dpKN(R_Cterm,D4,E1)=0
dpKN(R_Cterm,D5,E0)=0
dpKN(R_Cterm,D0,E6)=0
dpKN(R_Cterm,D1,E5)=0
dpKN(R_Cterm,D2,E4)=0
dpKN(R_Cterm,D3,E3)=0
dpKN(R_Cterm,D4,E2)=0
dpKN(R_Cterm,D5,E1)=0
dpKN(R_Cterm,D6,E0)=0
dpKN(R_Cterm,D0,E7)=0
dpKN(R_Cterm,D1,E6)=0
dpKN(R_Cterm,D2,E5)=0
dpKN(R_Cterm,D3,E4)=0
dpKN(R_Cterm,D4,E3)=0
dpKN(R_Cterm,D5,E2)=0
dpKN(R_Cterm,D6,E1)=0
dpKN(R_Cterm,D7,E0)=0
dpKN(K_Cterm,D0,E2)=-0.114910754313461
dpKN(K_Cterm,D1,E1)=0.00529880505285189
dpKN(K_Cterm,D2,E0)=0.0984304401554552
dpKN(K_Cterm,D0,E3)=-0.658535426615188
dpKN(K_Cterm,D1,E2)=-0.185108551364102
dpKN(K_Cterm,D2,E1)=-0.0640466103727896
dpKN(K_Cterm,D3,E0)=-0.0695501930073427
dpKN(K_Cterm,D0,E4)=-0.116231992801993
dpKN(K_Cterm,D1,E3)=-0.00433731274041388
dpKN(K_Cterm,D2,E2)=-0.071630373953487
dpKN(K_Cterm,D3,E1)=-0.0257419585681779
dpKN(K_Cterm,D4,E0)=0.0412863089831944
dpKN(K_Cterm,D0,E5)=-0.0833275755445537
dpKN(K_Cterm,D1,E4)=-0.0871227078411491
dpKN(K_Cterm,D2,E3)=-0.25016538645514
dpKN(K_Cterm,D3,E2)=-0.000167405273699231
dpKN(K_Cterm,D4,E1)=0.00129699415257197
dpKN(K_Cterm,D5,E0)=0
dpKN(K_Cterm,D0,E6)=0
dpKN(K_Cterm,D1,E5)=0
dpKN(K_Cterm,D2,E4)=0
dpKN(K_Cterm,D3,E3)=0
dpKN(K_Cterm,D4,E2)=0
dpKN(K_Cterm,D5,E1)=0
dpKN(K_Cterm,D6,E0)=0
dpKN(K_Cterm,D0,E7)=0
dpKN(K_Cterm,D1,E6)=0
dpKN(K_Cterm,D2,E5)=0
dpKN(K_Cterm,D3,E4)=0
dpKN(K_Cterm,D4,E3)=0
dpKN(K_Cterm,D5,E2)=0
dpKN(K_Cterm,D6,E1)=0
dpKN(K_Cterm,D7,E0)=0
dpKN(D,D0,E2)=0
dpKN(D;K_Cterm,D1,E1)=-0.101771067874912
dpKN(D;K_Cterm,D2,E0)=-0.106850768952311
dpKN(D;K_Cterm,D0,E3)=0
dpKN(D;K_Cterm,D1,E2)=-0.11959279268131
dpKN(D;K_Cterm,D2,E1)=-0.0702833008174929
dpKN(D;K_Cterm,D3,E0)=-0.0613039509723029
dpKN(D;K_Cterm,D0,E4)=0
dpKN(D;K_Cterm,D1,E3)=-0.105238402261946
dpKN(D;K_Cterm,D2,E2)=-0.100998535706521
dpKN(D;K_Cterm,D3,E1)=-0.11586115417269
dpKN(D;K_Cterm,D4,E0)=-0.0844887492502217
dpKN(D;K_Cterm,D0,E5)=0
dpKN(D;K_Cterm,D1,E4)=-0.184154937103399
dpKN(D;K_Cterm,D2,E3)=-0.108084845035555
dpKN(D;K_Cterm,D3,E2)=-0.0887226398369615
dpKN(D;K_Cterm,D4,E1)=-0.0509934082645828
dpKN(D;R_Cterm,D1,E1)=-0.00265092896825548
dpKN(D;R_Cterm,D2,E0)=-0.00131531918261494
dpKN(D;R_Cterm,D0,E3)=0
dpKN(D;R_Cterm,D1,E2)=-0.0241748811311601
dpKN(D;R_Cterm,D2,E1)=0.0114814216179957
dpKN(D;R_Cterm,D3,E0)=-0.00479023906279941
dpKN(D;R_Cterm,D0,E4)=0
dpKN(D;R_Cterm,D1,E3)=-0.00238217196215762
dpKN(D;R_Cterm,D2,E2)=0.00475704796486639
dpKN(D;R_Cterm,D3,E1)=-0.033983932541819
dpKN(D;R_Cterm,D4,E0)=-0.00780151540082655
dpKN(D;R_Cterm,D0,E5)=0
dpKN(D;R_Cterm,D1,E4)=-0.0130440358088957
dpKN(D;R_Cterm,D2,E3)=0.00425416686477722
dpKN(D;R_Cterm,D3,E2)=0.0296799539655647
dpKN(D;R_Cterm,D4,E1)=0
dpKN(D,D5,E0)=0
dpKN(D,D0,E6)=0
dpKN(D,D1,E5)=0
dpKN(D,D2,E4)=0
dpKN(D,D3,E3)=0
dpKN(D,D4,E2)=0
dpKN(D,D5,E1)=0
dpKN(D,D6,E0)=0
dpKN(D,D0,E7)=0
dpKN(D,D1,E6)=0
dpKN(D,D2,E5)=0
dpKN(D,D3,E4)=0
dpKN(D,D4,E3)=0
dpKN(D,D5,E2)=0
dpKN(D,D6,E1)=0
dpKN(D,D7,E0)=0
dpKN(E;K_Cterm,D0,E2)=0.0293859838334906
dpKN(E;K_Cterm,D1,E1)=0.0238844779114017
dpKN(E;K_Cterm,D2,E0)=0
dpKN(E;K_Cterm,D0,E3)=0.0520573345361232
dpKN(E;K_Cterm,D1,E2)=0.0538053346609666
dpKN(E;K_Cterm,D2,E1)=0.0397879441487677
dpKN(E;K_Cterm,D3,E0)=0
dpKN(E;K_Cterm,D0,E4)=-0.034778012391703
dpKN(E;K_Cterm,D1,E3)=-0.0398417145399114
dpKN(E;K_Cterm,D2,E2)=-0.00508173064357952
dpKN(E;K_Cterm,D3,E1)=0.00847124903967179
dpKN(E;K_Cterm,D4,E0)=0
dpKN(E;K_Cterm,D0,E5)=-0.0454628664773648
dpKN(E;K_Cterm,D1,E4)=-0.0207810134914309
dpKN(E;K_Cterm,D2,E3)=0.0710762542896279
dpKN(E;K_Cterm,D3,E2)=-0.0409543867378058
dpKN(E;K_Cterm,D4,E1)=-0.0514007702975942
dpKN(E;R_Cterm,D0,E2)=0.0190662536056159
dpKN(E;R_Cterm,D1,E1)=0.0228649020406218
dpKN(E;R_Cterm,D2,E0)=0
dpKN(E;R_Cterm,D0,E3)=0.0176433728091114
dpKN(E;R_Cterm,D1,E2)=0.0553866541996325
dpKN(E;R_Cterm,D2,E1)=0.0415343825670944
dpKN(E;R_Cterm,D3,E0)=0
dpKN(E;R_Cterm,D0,E4)=-0.0124881035866141
dpKN(E;R_Cterm,D1,E3)=-0.00880158419598519
dpKN(E;R_Cterm,D2,E2)=-0.0345816254995634
dpKN(E;R_Cterm,D3,E1)=-0.0592324553459085
dpKN(E;R_Cterm,D4,E0)=0
dpKN(E;R_Cterm,D0,E5)=0
dpKN(E;R_Cterm,D1,E4)=0.00647123553291358
dpKN(E;R_Cterm,D2,E3)=-0.0202388579825976
dpKN(E;R_Cterm,D3,E2)=0.0230794707071161
dpKN(E;R_Cterm,D4,E1)=0
dpKN(E,D5,E0)=0
dpKN(E,D0,E6)=0
dpKN(E,D1,E5)=0
dpKN(E,D2,E4)=0
dpKN(E,D3,E3)=0
dpKN(E,D4,E2)=0
dpKN(E,D5,E1)=0
dpKN(E,D6,E0)=0
dpKN(E,D0,E7)=0
dpKN(E,D1,E6)=0
dpKN(E,D2,E5)=0
dpKN(E,D3,E4)=0
dpKN(E,D4,E3)=0
dpKN(E,D5,E2)=0
dpKN(E,D6,E1)=0
dpKN(E,D7,E0)=0
