# Supplementary material for: Discovery of coding regions in the human genome by integrated proteogenomics analysis workflow
Source: Nat Commun. 2018 Mar 2;9:903. doi: 10.1038/s41467-018-03311-y (PMC5834625; doi:10.1038/s41467-018-03311-y)
Supplement: Supplementary file 5 — Supplementary Data 2 [file 41467_2018_3311_MOESM5_ESM.xlsx]

## Sheet: SAAVs and orthogonal evidence
chr	start	end	peptide	Database_ID	SpectrumAI_Inspection	DNA_support	RNA_support
chr21	34897293	34897293	GVEITGFPEAEALGLEVFHAGTALK	COSMIC:GART:ENST00000381839:c.1081C>G:p.Q361E:Substitution_Missense:11	YES	NO	NO
chr2	234183368	234183368	SVSSFPVPQDNVDAHPGSGK	CanProVar_rs2241880_ATG16L1_T281A_missense_14	YES	YES	YES
chr13	19751230	19751230	AYHEQLSVAEITNACFELANQMVK	COSMIC:TUBA3C:ENST00000400113:c.893C>T:p.P298L:Substitution_Missense:18	NO	NO	NO
chr13	19751261	19751261	AYHEQLSLAEITNACFEPANQMVK	COSMIC:TUBA3C:ENST00000400113:c.862G>C:p.V288L:Substitution_Missense:8	YES	NO	NO
chr7	881668	881668	QVTSSGVSYGGTVSLQDAVTR	CanProVar_rs6461378_SUN1_H118Y_missense_9	YES	YES	YES
chr19	6496124	6496124	EAESCDYLQGFQLTHSLGGGTGSGMGTLLISK	COSMIC:TUBB4:ENST00000264071:c.386G>A:p.C129Y:Substitution_Missense:7	NO	NO	NO
chr6	27839780	27839780	FQSSAVMALQEACEAYLVGLYEDTNLCAIHAK	COSMIC:HIST1H3I:ENST00000328488:c.314T>A:p.F105Y:Substitution_Missense:21	NO	NO	NO
chr10	97023630	97023630	TAASGVEASSRPLDHAQPPSSLVIDK	CanProVar_rs2296961_PDLIM1_N175S_missense_9	YES	YES	YES
chr6	26250513	26250513	FQSSAVMALQEACEAYLVGLFEETNLCAIHAK	COSMIC:HIST1H3F:ENST00000446824:c.321C>G:p.D107E:Substitution_Missense:23	NO	NO	NO
chr10	71920808	71920808	LGQHVPTLHPTSEELTVAGMTFTTFDLGGHEQAR	CanProVar_rs190535489_SAR1A_I66V_missense_17	NO	NO	NO
chr11	57081146	57081146	SSPCHSQLLEAQTPEASQASPCPAVTPSAR	CanProVar_rs12364724_TNKS1BP1_P339R_missense_30	YES	NO	YES
chr4	77917662	77917662	STSEGFCFNILCVGETGIGK	COSMIC:SEPT11:ENST00000264893:c.112C>G:p.Q38E:Substitution_Missense:4	NO	NO	NO
chr18	12325191	12325191	ECEHCDCLQGFQVTHSLGGGTGSGMGTLLISK	COSMIC:TUBB6:ENST00000317702:c.403C>G:p.L135V:Substitution_Missense:13	NO	NO	NO
chr6	26250514	26250514	FQSSAVMALQEACEAYLVGLFEGTNLCAIHAK	COSMIC:HIST1H3F:ENST00000446824:c.320A>G:p.D107G:Substitution_Missense:23	NO	NO	NO
chr6	27805781	27805781	VTIAQGGVLPNIEAVLLPK	COSMIC:HIST1H2AK:ENST00000330180:c.337C>G:p.Q113E:Substitution_Missense:13	NO	NO	NO
chr17	73753352	73753352	AGLFQHPLQSEYSSISTTHTSATEPFLVDGLTLGAQHLEAGGSLTR	CanProVar_rs1051486_ITGB4_T1747S_missense_16	NO	NO	NO
chr3	13399786	13399786	LTLVPVYTSPQLDMSCPLLQQNK	CanProVar_rs6795271_NUP210_A755V_missense_4	YES	YES	YES
chr11	18424407	18424407	LLIVSNPVDILTYVSWK	CanProVar_rs116841148_LDHA_A176S_missense_15	NO	NO	NO
chr1	53676448	53676448	DGSTAIHFEHSWGDGVAVLR	CanProVar_rs1799821_CPT2_V368I_missense_6	NO	YES	YES
chr1	241675380	241675380	LNDHFPLVVWQTGSGTETNMNVNEVISNR	COSMIC:FH:ENST00000366560:c.442C>G:p.Q148E:Substitution_Missense:17	NO	NO	NO
chr17	79478006	79478006	DLYANTVLSGGTTMYPGIANR	COSMIC:ACTG1:ENST00000331925:c.931G>A:p.D311N:Substitution_Missense:20	YES	NO	NO
chr5	154275786	154275786	SSSSYHTWNTGTEGSFVER	CanProVar_rs6865950_GEMIN5_P1155S_missense_15	YES	YES	YES
chr12	108096769	108096769	NVLASASADNTVILWDMSFGKPAASLAVHTDK	CanProVar_rs11547907_PWP1_L288F_missense_19	NO	NO	NO
chr21	45196141	45196141	APSATQPATAETQHIADQVR	CanProVar_rs74315443_CSTB_G4R_missense_0	NO	NO	NO
chr3	33059981	33059981	TTLPQDCSNPAPLSSPFNGVHDR	CanProVar_rs34421970_GLB1_L436F_missense_17	YES	YES	YES
chr17	49247316	49247316	YMNSGPVVAMVWEGLNMVK	COSMIC:NME1-NME2:ENST00000393193:c.592G>A:p.V198M:Substitution_Missense:17	NO	NO	NO
chr3	49936102	49936102	LGDHLLFASGDQVFQVPIR	CanProVar_rs2230590_MST1R_Q523R_missense_19	YES	YES	YES
chr1	115282331	115282331	LFFHCSQYNGNLEDLK	COSMIC:CSDE1:ENST00000358528:c.181C>G:p.Q61E:Substitution_Missense:13	NO	NO	NO
chr7	158536345	158536345	DEQHQCPLGNLK	CanProVar_rs2305475_ESYT2_S19P_missense_7	YES	YES	YES
chr17	79478017	79478017	DLYANTVLSGGTTMYLGIADR	COSMIC:ACTG1:ENST00000331925:c.920C>T:p.P307L:Substitution_Missense:16	NO	NO	NO
chr11	18424404	18424404	LLIVSNPVDILTYLAWK	CanProVar_rs200268273_ENST00000396222_c.436G>T_p.V146L_Substitution_Missense_14	NO	NO	NO
chr5	96086334	96086334	AAAPAPVSEAVSR	CanProVar_rs754615_CAST_C336S_missense_12	YES	YES	YES
chr16	84522897	84522897	VQVLAAQLLSEMK	CanProVar_rs436278_KIAA1609_D172E_missense_11	YES	YES	YES
chr21	45161560	45161560	AATFPLQVLGFEIDAVNSVQFSNHTGYAH	COSMIC:PDXK:ENST00000291565:c.155G>A:p.W52*:Substitution_Nonsense	NO	NO	NO
chr12	114377899	114377899	NLPAGTLAAELQETFGHFGSLGR	CanProVar_rs7299217_RBM19_Q602E_missense_10	YES	YES	YES
chr17	79478104	79478104	CPEALFQPSFLGMESCGIHETIFNSIMK	CanProVar_rs28999112_ACTG1_T236I_missense_22	NO	NO	NO
chr5	179250931	179250931	VICDGCNGPVVGTR	COSMIC:SQSTM1:ENST00000389805:c.375T>A:p.N125K:Substitution_Missense:0	NO	NO	NO
chr1	114397136	114397136	TGAICAIDYTWMLLK	COSMIC:PTPN22:ENST00000359785:c.707T>C:p.V236A:Substitution_Missense:3	YES	NO	NO
chr3	105260520	105260520	SSNTYTLMDVR	CanProVar_rs1044243_ALCAM_T301M_missense_8	YES	YES	YES
chr8	144995494	144995494	HGYFDEEMNR	CanProVar_rs6558407_PLEC_R2818H_missense_1	YES	NO	YES
chr15	64418374	64418374	HSENGFIVPPPPEK	COSMIC:SNX1:ENST00000559844:c.607C>G:p.Q203E:Substitution_Missense:3	NO	NO	NO
chr1	220315249	220315249	LAEEVFQHIPYIK	COSMIC:IARS2:ENST00000302637:c.2519A>G:p.H840R:Substitution_Missense:0	NO	NO	NO
chr6	26056437	26056437	ALAAAGYDVQK	COSMIC:HIST1H1C:ENST00000343677:c.220G>C:p.E74Q:Substitution_Missense:10	YES	NO	NO
chr19	6495474	6495474	NSSYFVEWITNNVK	COSMIC:TUBB4:ENST00000264071:c.1036C>A:p.P346T:Substitution_Missense:10	NO	NO	NO
chr1	224559009	224559009	MGVFDPTEIHNR	COSMIC:CNIH4:ENST00000465271:c.276C>A:p.N92K:Substitution_Missense:0	NO	NO	NO
chr17	79478225	79478225	CPEALFQLSFLGMESCGIHETTFNSIMK	CanProVar_rs104894546_ACTG1_P222L_missense_8	YES	NO	NO
chr11	8014442	8014442	VSPNELILGWYAMGHDITEHSVLIHEYYSR	CanProVar_rs376154162_ENST00000309828_c.524C>T_p.T175M_Substitution_Missense_13	NO	NO	NO
chr2	132236914	132236914	QLYHPEQLITGK	CanProVar_rs368405105_ENST00000321253_c.260T>A_p.F87Y_Substitution_Missense_3	YES	NO	NO
chr8	103359184	103359184	GSGLLGSEPQPVIPASVIPEELISQAQVVLQGK	COSMIC:UBR5:ENST00000520539:c.523C>G:p.Q175E:Substitution_Missense:8	NO	NO	NO
chr1	117487711	117487711	AVEVATVVIQPTVLR	CanProVar_rs4546904_PTGFRN_S136T_missense_12	NO	NO	NO
chr17	1373518	1373518	NVLDTSWPTPPPALR	CanProVar_rs9905106_MYO1C_Q826R_missense_0	NO	NO	YES
chr13	76423248	76423248	YLDQIGNTTSSQR	CanProVar_rs7986131_LMO7_M1447T_missense_8	YES	YES	YES
chr5	96066502	96066502	TKPQDMVSAGGESVAGITAISGKPGDK	CanProVar_rs142144208_CAST_I107V_missense_7	NO	NO	NO
chr19	10742170	10742170	DGDCPAVLIPSKPLAR	CanProVar_rs2288904_SLC44A2_Q154R_missense_0	NO	NO	NO
chr20	49574931	49574931	ENLPLIMWLLVK	COSMIC:DPM1:ENST00000371588:c.130G>A:p.V44M:Substitution_Missense:7	NO	NO	NO
chr19	5679622	5679622	AGEVVPPAMYQFSQYVCLQTGLQIPQLPAPPK	COSMIC:C19orf70:ENST00000309324:c.182A>T:p.Q61L:Substitution_Missense:18	NO	NO	NO
chr5	56778078	56778078	TTGIMMDSGDGVTHIVPIYEGYALPHAILR	CanProVar_rs139052385_ACTBL2_V153M_missense_5	NO	NO	NO
chr17	47486412	47486412	AATFGLILDDMSLTHLTFGK	COSMIC:PHB:ENST00000300408:c.502G>A:p.V168M:Substitution_Missense:11	NO	NO	NO
chr2	173339808	173339808	DSMFGITVK	CanProVar_rs11895564_ITGA6_A375T_missense_7	YES	YES	YES
chr7	75933417	75933417	LATQSNEITILVTFESR	CanProVar_rs28937569_HSPB1_P147L_missense_11	NO	NO	NO
chr17	1559855	1559855	LLDFPNIVIK	COSMIC:PRPF8:ENST00000304992:c.5624A>G:p.H1875R:Substitution_Missense:0	NO	NO	NO
chr6	26104438	26104438	TVTAMDVAYALK	COSMIC:HIST1H4C:ENST00000377803:c.263T>C:p.V88A:Substitution_Missense:8	YES	NO	NO
chr1	151374025	151374025	FQTATVTEK	CanProVar_rs4603_PSMB4_I234T_missense_3	NO	NO	YES
chr4	95578588	95578588	ILGEVINALK	CanProVar_rs13107595_PDLIM5_S389N_missense_7	YES	YES	YES
chr9	21816758	21816758	NVDCILLAR	CanProVar_rs7023954_MTAP_V56I_missense_5	YES	NO	NO
chr17	54978794	54978794	LQELTPSSGDPGEHDPASTHK	CanProVar_rs205498_TRIM25_P358L_missense_4	YES	YES	YES
chr2	48010488	48010488	AAAAPEASPSPGGDAAWSEAGPGPRPLAR	CanProVar_rs1042821_MSH6_G39E_missense_6	YES	NO	YES
chr16	71956566	71956566	GGSGGFTAPVGGPDGTVPMPMPMPMPMPSANTPFSYTLPK	COSMIC:KIAA0174:ENST00000329908:c.742C>A:p.P248T:Substitution_Missense:37	NO	NO	NO
chr17	79478095	79478095	CPEALFQPSFLGMESCGIHETTFNFIMK	COSMIC:ACTG1:ENST00000331925:c.842C>T:p.S281F:Substitution_Missense:25	NO	NO	NO
chr13	107211797	107211797	QAELATQK	CanProVar_rs199711363_ENST00000400198_c.556G>A_p.A186T_Substitution_Missense_6	YES	YES	YES
chr2	172584914	172584914	ICSWSLDMFSHPQDSMELVHK	COSMIC:DYNC1I2:ENST00000397119:c.1243C>T:p.L415F:Substitution_Missense:9	NO	NO	NO
chr7	127231059	127231059	DAVLLVFSNK	COSMIC:ARF5:ENST00000000233:c.373G>T:p.A125S:Substitution_Missense:8	YES	NO	NO
chr2	96936916	96936916	VFQEDTNSDPQQPTFSLTAHLHQAHSQDVNCVAWNPK	COSMIC:CIAO1:ENST00000488633:c.847C>A:p.P283T:Substitution_Missense:6	NO	NO	NO
chr13	19748274	19748274	VGINYQPPMVVPGGDLAK	CanProVar_rs138384157_TUBA3C_T361M_missense_9	NO	NO	NO
chr16	4445327	4445327	QLQIFDPR	CanProVar_rs3747579_CORO7_R193Q_missense_3	YES	YES	YES
chr20	62121997	62121997	VETGILRPGMVVTFAPVNITTDVK	COSMIC:EEF1A2:ENST00000298049:c.864G>T:p.E288D:Substitution_Missense:22	NO	NO	NO
chr18	756764	756764	YRPENTTEPVSTSVSHYGAEPTTVSPCPSSSAK	COSMIC:YES1:ENST00000584307:c.64C>A:p.P22T:Substitution_Missense:7	NO	NO	NO
chr6	31701701	31701701	LCPGGELPFLLYGTEVHTDTNK	CanProVar_rs1049227_CLIC1_Q63E_missense_6	NO	NO	NO
chr1	149858837	149858837	VTIAEGGVLPNIQAVLLPK	COSMIC:HIST2H2AC:ENST00000331380:c.313C>G:p.Q105E:Substitution_Missense:5	YES	NO	NO
chr21	33065631	33065631	GLPEVKPETASVCSTTLWVGQLDK	COSMIC:SCAF4:ENST00000286835:c.1489C>G:p.Q497E:Substitution_Missense:4	NO	NO	NO
chr20	33514721	33514721	IGPIATPDYIENAPGLPK	COSMIC:ACSS2:ENST00000360596:c.1945C>G:p.Q649E:Substitution_Missense:11	YES	NO	NO
chr11	62339038	62339038	GSTPEAAAQVVQWVSFADSDIVPPASTWVFPTVGIMHHNK	COSMIC:EEF1G:ENST00000329251:c.352T>G:p.L118V:Substitution_Missense:33	NO	NO	NO
chr12	30816432	30816432	VEAALALQSLISNEIQAK	COSMIC:IPO8:ENST00000256079:c.1585C>G:p.Q529E:Substitution_Missense:14	NO	NO	NO
chr5	14652428	14652428	NDPPMDAAGFTAQVIILNHPGQISAGYAPVLDCHTAHIACK	COSMIC:ENSG00000183920:ENST00000332977:c.1008A>C:p.E336D:Substitution_Missense:6	NO	NO	NO
chr5	40767653	40767653	ICDGIFYTPEYLNPSVISLLK	COSMIC:ENSG00000132356:ENST00000354209:c.781C>G:p.Q261E:Substitution_Missense:10	YES	NO	NO
chr12	19408022	19408022	ERPVSMINEASNYNVTSDYAVHPMSPVGR	COSMIC:PLEKHA5_ENST00000429027:ENST00000429027:c.355A>G:p.I119V:Substitution_Missense:4	NO	NO	NO
chr6	26240748	26240748	DNIQGITRPAIR	CanProVar_rs41266819_HIST1H4F_K32R_missense_8	YES	NO	NO
chr2	99992822	99992822	VEGNTVHIEVK	CanProVar_rs7558074_EIF5B_K522T_missense_5	YES	YES	YES
chr6	26158539	26158539	EVHPDTGISSK	COSMIC:HIST1H2BD:ENST00000377777:c.142C>G:p.Q48E:Substitution_Missense:1	YES	NO	NO
chr2	162087835	162087835	IDPIASAIQNLK	CanProVar_rs10183668_TANK_G292R_missense_0	NO	YES	YES
chr17	79478090	79478090	CPEALFQPSFLGMESCGIHETTFNSIVK	COSMIC:ACTG1:ENST00000331925:c.847A>G:p.M283V:Substitution_Missense:27	NO	NO	NO
chr12	53345296	53345296	GLQAQIATSGLTVEVDAPK	CanProVar_rs58472472_KRT18_S230T_missense_8	NO	NO	NO
chr7	115892436	115892436	HFCYFDCDSILAGEIYVMVNDKPVCKPCYVK	COSMIC:TES_ENST00000257721:ENST00000257721:c.983G>A:p.C328Y:Substitution_Missense:4	NO	NO	NO
chr11	70277378	70277378	LPSSPIYEDAASFK	CanProVar_rs145706267_CTTN_V104I_missense_6	YES	NO	NO
chr17	39767710	39767710	QTVEADINGLR	COSMIC:KRT16:ENST00000301653:c.658G>A:p.V220I:Substitution_Missense:7	YES	NO	NO
chr1	229567277	229567277	QEYDEAAPSIVHR	COSMIC:ACTA1:ENST00000366684:c.1103G>C:p.G368A:Substitution_Missense:7	NO	NO	NO
chr16	70311047	70311047	NEHTYVHSSATIPLDDPTLLFANAGMNQFKPTFLNTIDPSHPMAK	CanProVar_rs200582917_ENST00000261772_c.155T>C_p.I52T_Substitution_Missense_32	NO	NO	NO
chr3	160960305	160960305	VTSAIHLIDPNTLQVADNDGSTFWSHPFNSLCHPK	COSMIC:NMD3:ENST00000351193:c.881T>A:p.I294N:Substitution_Missense:18	YES	NO	NO
chr17	40716901	40716901	AYAPGGPAYQPVVQAFGTDILHK	CanProVar_rs71377286_ENST00000590958_c.1309G>C_p.E437Q_Substitution_Missense_14	YES	NO	NO
chr19	1037747	1037747	CDNSSMSLQMGYTQGANQSGEVFGLGR	COSMIC:CNN2:ENST00000263097:c.778C>G:p.Q260E:Substitution_Missense:21	NO	NO	NO
chr19	3752874	3752874	HLHNGDLDHFSNSDNCR	CanProVar_rs8102086_APBA3_C376R_missense_0	NO	YES	YES
chr15	52181327	52181327	FCNIMGSSNGVDEEHFSNVVK	COSMIC:TMOD3:ENST00000308580:c.481C>G:p.Q161E:Substitution_Missense:13	YES	NO	NO
chr6	170846342	170846342	AGGSASAMLEPLLDNQVGFK	COSMIC:PSMB1:ENST00000262193:c.520C>G:p.Q174E:Substitution_Missense:10	YES	NO	NO
chr15	72511399	72511399	PHSEAGTAFIETQQLHAAMADTFLEHMCR	COSMIC:PKM:ENST00000319622:c.40C>G:p.Q14E:Substitution_Missense:14(pre=K,post=-)	NO	NO	NO
chr6	74227933	74227933	NDPPMEAAGFTAQVIILNHPGQISAGYAPVLHCHTAHIACK	COSMIC:EEF1A1:ENST00000316292:c.1084G>C:p.D362H:Substitution_Missense:32	NO	NO	NO
chr9	140137389	140137389	LTTPTYGDLNHLVSATMSGVTTCPR	COSMIC:TUBB2C:ENST00000340384:c.719T>C:p.L240P:Substitution_Missense:24	YES	NO	NO
chr2	170471121	170471121	DTNGSQFFITTKPTPHLDGHHVVFGQVNSGQEVVR	COSMIC:PPIG:ENST00000260970:c.434T>A:p.I145N:Substitution_Missense:28	NO	NO	NO
chr2	27887034	27887034	SLQEEQSRPTTAVSSPGGPAR	CanProVar_rs9678851_SLC4A1AP_P139T_missense_10	YES	YES	YES
chr14	91942820	91942820	EFCAFSQTLQPENR	COSMIC:SMEK1:NM_017936.3:c.1042C>G:p.Q348E:Substitution_Missense:12	NO	NO	NO
chr6	49426990	49426990	NPEDLIWHTSEGISIKPLYSK	COSMIC:MUT:ENST00000274813:c.190C>T:p.P64S:Substitution_Missense:10	NO	NO	NO
chr12	6646941	6646941	VSVVDLTCR	CanProVar_rs191738457_ENST00000229239_c.717C>A_p.N239K_Substitution_Missense_0	NO	NO	NO
chr7	98946518	98946518	STVFSLDWHPNNVLLAAGSCDFK	COSMIC:ARPC1A_ENST00000432884:ENST00000432884:c.295C>T:p.L99F:Substitution_Missense:4	NO	NO	NO
chr17	49247298	49247298	YMNSGPVVAMIWEGLNVVK	COSMIC:NME2:ENST00000514264:c.229G>A:p.V77I:Substitution_Missense:11	NO	NO	NO
chr10	75302868	75302868	IYFHIADETK	COSMIC:USP54_ENST00000408019:ENST00000408019:c.397C>T:p.H133Y:Substitution_Missense:2	YES	NO	NO
chr6	26027324	26027324	ISGLIYQETR	COSMIC:HIST1H4B:ENST00000377364:c.157G>C:p.E53Q:Substitution_Missense:7	NO	NO	NO
chr6	26189058	26189058	TVAAMDVVYALK	COSMIC:HIST1H4D:ENST00000340756:c.247A>G:p.T83A:Substitution_Missense:3	YES	NO	NO
chr2	120125869	120125869	QATVGNINTERPGMLDFTGK	CanProVar_rs8192504_DBI_D56N_missense_6	NO	NO	NO
chr17	65732790	65732790	HSQDPGTHFVSHFVNWETPQGCGLGFQNSEQSR	COSMIC:NOL11:ENST00000253247:c.1063G>T:p.V355F:Substitution_Missense:9	NO	NO	NO
chr6	74227972	74227972	NDPPMEAAGFTAQVIILNYPGQISAGYAPVLDCHTAHIACK	COSMIC:EEF1A1:ENST00000316292:c.1045C>T:p.H349Y:Substitution_Missense:19	NO	NO	NO
chr12	120589192	120589192	LIAALSTPSQQVEESVASCLPPLVPAIK	COSMIC:GCN1L1:ENST00000300648:c.4066C>G:p.Q1356E:Substitution_Missense:13	YES	NO	NO
chr6	150057671	150057671	HPNQQHVVATGGQDGMFSIWDVR	CanProVar_rs372876390_ENST00000340413_c.726G>T_p.L242F_Substitution_Missense_17	NO	NO	NO
chr19	56172460	56172460	AMQAAGQIPATALLPTMTPDGLSVTPTPVPVVGSQMTR	COSMIC:U2AF2:ENST00000308924:c.391G>T:p.A131S:Substitution_Missense:23	NO	NO	NO
chr17	80039930	80039930	GNAGQSNYGFANSSMER	CanProVar_rs150748779_FASN_A2040S_missense_14	NO	NO	NO
chr6	74227933	74227933	NDPPMEAAGFTAQVIILNHPGQISAGYAPVLYCHTAHIACK	COSMIC:EEF1A1:ENST00000316292:c.1084G>T:p.D362Y:Substitution_Missense:32	NO	NO	NO
chrX	16881201	16881201	DYAFHWLVLGTHTSDEQNHLVVAR	COSMIC:RBBP7:ENST00000380087:c.184C>T:p.L62F:Substitution_Missense:4	NO	NO	NO
chr9	128003035	128003035	NQLTSNPENTIFDAK	COSMIC:HSPA5:ENST00000324460:c.274G>A:p.V92I:Substitution_Missense:11	NO	NO	NO
chr7	12269417	12269417	LNNISIIGPLDMK	CanProVar_rs3173615_TMEM106B_T185S_missense_5	YES	YES	YES
chr20	35842191	35842191	TSFTPVGDVFELNFMNIK	COSMIC:RPN2:ENST00000237530:c.1015G>A:p.V339I:Substitution_Missense:17	NO	NO	NO
chr6	26027399	26027399	DNIEGITKPAIR	CanProVar_rs201003635_ENST00000377364_c.82C>G_p.Q28E_Substitution_Missense_4	YES	NO	NO
chr7	107593989	107593989	FGYYGDALR	CanProVar_rs20556_LAMB1_Q1046R_missense_9	YES	YES	YES
chr6	27107346	27107346	TVTAMDMVYALK	CanProVar_rs376974407_ENST00000354348_c.259G>A_p.V87M_Substitution_Missense_7	NO	NO	NO
chr7	95814239	95814239	FGLGSVAGSVGATAVYPIDLVK	COSMIC:SLC25A13:ENST00000265631:c.1018G>T:p.A340S:Substitution_Missense:9	YES	NO	NO
chr2	132238318	132238318	TIQFVDWCPTGYK	COSMIC:TUBA3D:ENST00000321253:c.1052T>A:p.F351Y:Substitution_Missense:12	NO	NO	NO
chr11	7110511	7110511	GFAFITFESPADAK	COSMIC:RBMXL2:ENST00000306904:c.160G>A:p.V54I:Substitution_Missense:5	NO	NO	NO
chr3	53275237	53275237	GHAAPILYTVWAEAGFLAEAELLNLR	COSMIC:TKT:ENST00000462138:c.250G>A:p.A84T:Substitution_Missense:9	NO	NO	NO
chr15	72511404	72511404	PHSEAGTAYIQTQQLHAAMADTFLEHMCR	COSMIC:PKM2:ENST00000335181:c.35T>A:p.F12Y:Substitution_Missense:12(pre=K,post=-)	NO	NO	NO
chr15	40675493	40675493	TVYSLQPSSALSGGQPADTQTR	CanProVar_rs7169262_C15orf23_P92S_missense_8	NO	NO	YES
chr11	320723	320723	EEHEVAMLGAPHNPAPPTSTVIHIR	CanProVar_rs199582787_ENST00000399808_c.91G>A_p.V31M_Substitution_Missense_7	NO	NO	NO
chr19	19040312	19040312	AAQLLDVR	CanProVar_rs1059240_HOMER3_S342R_missense_8	YES	YES	YES
chr6	27841033	27841033	TVTAMNVVYALK	COSMIC:HIST1H4L:ENST00000355981:c.256G>A:p.D86N:Substitution_Missense:6	NO	NO	NO
chr10	33211651	33211651	LGGIVLPNDGQCHLENNMYTMSHYYDYPSVAHLVQK	CanProVar_rs201869797_NM_033667.1_c.955A>G_p.I319V_Substitution_Missense_30	NO	NO	NO
chr17	19861458	19861458	TNSTQNHLLLSQECDSAHSLHLEMAR	CanProVar_rs2108978_AKAP10_R249H_missense_21	YES	YES	YES
chr6	74228300	74228300	VESGVLKPGMVVTFAPVNVTTEVK	COSMIC:EEF1A1:ENST00000316292:c.806C>G:p.T269S:Substitution_Missense:3	YES	NO	NO
chr3	49065754	49065754	TGGIGFIHHNCTPEFQANEVR	COSMIC:IMPDH2:ENST00000326739:c.251T>G:p.L84R:Substitution_Missense:0	NO	NO	NO
chr4	79503357	79503357	GELSGHFEHLMVALVTPPAVFDAK	COSMIC:ANXA3:ENST00000264908:c.225T>A:p.D75E:Substitution_Missense:2	NO	NO	NO
chr17	79173184	79173184	ANNAGGGLPAAGPGDR	CanProVar_rs2659015_AZI1_T397A_missense_4	YES	YES	YES
chr19	47572583	47572583	PGAGVPDFLPSAQR	CanProVar_rs536850007_ENST00000253048_c.2164G>A_p.E722K_Substitution_Missense_0(pre=K,post=-)	NO	NO	NO
chr2	191795219	191795219	VMGMMCWSPPLDK	CanProVar_rs3207595_ENST00000320717_c.1482T>A_p.N494K_Substitution_Missense_0	NO	NO	NO
chr19	11559949	11559949	YEEGTGCWQGPNR	COSMIC:PRKCSH:ENST00000252455:c.1399C>G:p.Q467E:Substitution_Missense:3	YES	NO	NO
chr2	55277226	55277226	KPAAGLSAAPVPTTPAAGAPLMDFGNDFVPPAPR	CanProVar_rs117465650_RTN4_A71T_missense_14	NO	NO	NO
chr4	77675505	77675505	GQEEMLLLFHHLTPR	CanProVar_rs3733242_SHROOM3_P1290L_missense_7	YES	YES	YES
chr17	73946915	73946915	MACGGHGYSHCSGLPNIYVSFTPSCTFEGENTVMMLQTAR	CanProVar_rs190909019_ACOX1_N413S_missense_20	NO	NO	NO
chr16	2293329	2293329	YCIGLNETQLGIITPFWLK	COSMIC:ECI1:ENST00000301729:c.553G>A:p.A185T:Substitution_Missense:14	NO	NO	NO
chr18	12325821	12325821	NSSYFVEWVPNNVK	COSMIC:TUBB6:ENST00000317702:c.1033A>G:p.I345V:Substitution_Missense:9	YES	NO	NO
chr17	7481516	7481516	GIDVQQVSLLINYDLPTNR	CanProVar_rs61730294_EIF4A1_V344L_missense_10	NO	NO	NO
chr6	26252092	26252092	AMGIMNSFVNDIFQR	COSMIC:HIST1H2BH:ENST00000356350:c.214G>C:p.E72Q:Substitution_Missense:14	YES	NO	NO
chr5	170832369	170832369	GPSSVQDIK	CanProVar_rs143209617_NPM1_E245Q_missense_6	YES	NO	NO
chr17	78305871	78305871	LNDTMTVR	CanProVar_rs10782008_RNF213_V1244M_missense_5	YES	YES	YES
chr2	44132885	44132885	GFTLNNAANSR	CanProVar_rs147784823_LRPPRC_D1104N_missense_6	YES	NO	NO
chr12	106633569	106633569	LTLQALTEK	CanProVar_rs3088113_CKAP4_A348T_missense_2	YES	NO	YES
chr16	30078860	30078860	QLLLTADNR	CanProVar_rs201468609_ENST00000338110_c.202G>A_p.D68N_Substitution_Missense_8	YES	NO	NO
chr3	53262297	53262297	TSRPENAIIYNNNEDFQVGQSK	COSMIC:TKT:ENST00000462138:c.1474G>T:p.A492S:Substitution_Missense:21	NO	NO	NO
chr1	153534067	153534067	ELPSFVGK	COSMIC:S100A2:ENST00000368708:c.142G>A:p.E48K:Substitution_Missense:8	YES	NO	NO
chr1	8418754	8418754	NHPFYMPLNPADPLLAYHMPGLYNVDPTIR	CanProVar_rs2784734_RERE_T1281A_missense_11	NO	NO	NO
chr7	127729610	127729610	DIQNTQCLLNLEHLSAGCPHVTLQFADSK	COSMIC:SND1:ENST00000354725:c.2488G>T:p.V830L:Substitution_Missense:11	NO	NO	NO
chr5	130721333	130721333	SMIGEPTNFVHTAHVGSGDLFSGMTSVSSIQNQMQSK	COSMIC:CDC42SE2:ENST00000395246:c.152A>C:p.N51T:Substitution_Missense:25	NO	NO	NO
chr17	56060750	56060750	EASHHQQQAAQNSLLPLLSSAVEPPDQKPLLPIPITQKPQGAPETLK	COSMIC:VEZF1:ENST00000581208:c.38A>G:p.H13R:Substitution_Missense:0	NO	NO	NO
chr2	233704607	233704607	LPSSSTWGQQSNTTACESQATLSLAEIQK	COSMIC:GIGYF2:ENST00000373563:c.2815C>G:p.Q939E:Substitution_Missense:17	YES	NO	NO
chr2	42580450	42580450	LAGAWASEAYSPQGLKPVVSTEAPTIIFATPTK	CanProVar_rs145137974_COX7A2L_P36T_missense_25	NO	NO	NO
chr17	73754172	73754172	HIQEHYGGTATFYLSEAADGAK	CanProVar_rs111033608_ENST00000225614_c.1144C>G_p.Q382E_Substitution_Missense_16	NO	NO	NO
chr6	26197189	26197189	FQSSAVMALQEAYEAYLVGLFEDTNLCAIHAK	COSMIC:HIST1H3D:ENST00000356476:c.290G>A:p.C97Y:Substitution_Missense:13	NO	NO	NO
chr8	101717869	101717869	NPQQHLNAQPQVTMQQPAVHVQGQEPFTASMLASAPPQEQK	COSMIC:PABPC1:ENST00000318607:c.1635G>C:p.L545F:Substitution_Missense:27	YES	NO	NO
chr12	132466835	132466835	LPPAGVPTAALSSALQFAQQTQVVEAQTQLQIPVK	CanProVar_rs145263930_EP400_P544T_missense_21	NO	NO	NO
chr1	235324218	235324218	LASLFSSLEPQIQPVYVLVPK	CanProVar_rs188788611_RBM34_P73L_missense_18	NO	NO	NO
chr19	4954757	4954757	VEPYSLTAQQSSLIK	CanProVar_rs62621801_UHRF1_R697K_missense_15	YES	NO	YES
chr4	122592741	122592741	QTSGNLEQLLLAVVK	CanProVar_rs187499448_ANXA5_E228Q_missense_1	YES	NO	NO
chr15	74336633	74336633	VVIQPEALFSIYSK	CanProVar_rs5742915_PML_F206L_missense_8	YES	NO	YES
chr7	55269035	55269035	LSSLSATSNNSTVACIDR	CanProVar_rs34352568_EGFR_L981R_missense_0	NO	NO	NO
chr18	48458662	48458662	CLFASGSPFEPVK	CanProVar_rs649224_ME2_G450E_missense_10	YES	NO	YES
chr2	37475489	37475489	QSKPFASVVAGFSELAWR	CanProVar_rs143263046_C2orf56_Q343R_missense_18	YES	NO	NO
chr5	73142296	73142296	AESLPLSSNLQLK	CanProVar_rs2973571_RP11-428C6.1_S544L_missense_12	YES	YES	NO
chr9	71628386	71628386	TWTLCGTPEYLALEIILSK	COSMIC:PRKACG:ENST00000377276:c.623C>T:p.P208L:Substitution_Missense:13	NO	NO	NO
chr1	183191324	183191324	LEPVYFVAPAK	CanProVar_rs2296306_LAMC2_D247E_missense_2	YES	YES	YES
chr13	19753557	19753557	TFFSETGAGK	CanProVar_rs200645042_ENST00000400113_c.150C>A_p.N50K_Substitution_Missense_0	NO	NO	NO
chr17	61908971	61908971	IAELMPGASGAELK	COSMIC:PSMC5:ENST00000310144:c.1075G>T:p.V359L:Substitution_Missense:13	YES	NO	NO
chr19	10395683	10395683	EVTVNVLSPR	CanProVar_rs5498_ICAM1_K247E_missense_1	YES	YES	YES
chr11	108200975	108200975	ELELYELALR	COSMIC:ATM_ENST00000278616:ENST00000278616:c.7342G>T:p.D2448Y:Substitution_Missense:5	NO	NO	NO
chr2	47707862	47707862	VAELANFPK	COSMIC:MSH2:ENST00000233146:c.2486A>G:p.H829R:Substitution_Missense:0	NO	NO	NO
chr17	48616606	48616606	SWQGDGSPMANGAGAVDHHQR	COSMIC:EPN3:ENST00000268933:c.821T>A:p.V274D:Substitution_Missense:17	NO	NO	NO
chr20	32878164	32878164	WLNENALEK	CanProVar_rs140039996_ENST00000217426_c.946G>T_p.V316L_Substitution_Missense_7	NO	NO	NO
chr15	66832466	66832466	VEMYSGQK	CanProVar_rs75532475_ZWILCH_I421M_missense_3	YES	NO	YES
chr11	62294707	62294707	ISMPDLDLQLK	COSMIC:AHNAK:ENST00000378024:c.7182C>A:p.H2394Q:Substitution_Missense:9	YES	NO	NO
chr6	74228279	74228279	VETGVLKPGTVVTFAPVNVTTEVK	COSMIC:EEF1A1:ENST00000316292:c.827T>C:p.M276T:Substitution_Missense:10	NO	NO	NO
chr7	141296374	141296374	AACQEAQVFGNELIPPNAQVK	COSMIC:AGK:ENST00000355413:c.154C>G:p.Q52E:Substitution_Missense:12	YES	NO	NO
chr17	57754355	57754355	IHQGCEEPATHNALAK	COSMIC:CLTC_ENST00000269122:ENST00000269122:c.2602G>C:p.E868Q:Substitution_Missense:3	YES	NO	NO
chrX	70787419	70787419	FPAVGEPNIEQYAQNMGLPQNR	COSMIC:OGT_ENST00000373719:ENST00000373719:c.2659C>G:p.Q887E:Substitution_Missense:10	YES	NO	NO
chr17	17039564	17039564	VAVTSSSSSSSSSSIPSAEK	CanProVar_rs3833098_MPRIP_TS179T_deletion_5	NO	NO	NO
chr12	69044195	69044195	SALTVQFVEGIFVEK	COSMIC:RAP1B:ENST00000250559:c.73C>G:p.Q25E:Substitution_Missense:9	YES	NO	NO
chr2	198353137	198353137	AAIEEGIVLGGGCALLR	CanProVar_rs184516277_HSPD1_V432I_missense_3	NO	NO	NO
chr17	61432459	61432459	VVPVSLSEVYLLECNMK	COSMIC:TANC2:ENST00000389520:c.2068C>G:p.Q690E:Substitution_Missense:13	NO	NO	NO
chr10	101645512	101645512	VLQQLQVFTFFPESLPSTK	CanProVar_rs114992827_DNMBP_A1268S_missense_17	NO	NO	NO
chr13	19751242	19751242	AYHEQLSVAEITNGCFEPANQMVK	COSMIC:TUBA3C:ENST00000400113:c.881C>G:p.A294G:Substitution_Missense:14	NO	NO	NO
chr15	75654237	75654237	QFLQGENFFLQEFGK	COSMIC:MAN2C1:ENST00000267978:c.1060C>G:p.Q354E:Substitution_Missense:6	YES	NO	NO
chr19	19021865	19021865	FGVILDEIKPSSAPELQAVR	COSMIC:COPE:ENST00000262812:c.205G>A:p.V69I:Substitution_Missense:4	NO	NO	NO
chr2	27447921	27447921	NERPDGVLLTFAGQTALNCGVELTK	COSMIC:CAD:ENST00000264705:c.1430G>C:p.G477A:Substitution_Missense:12	YES	NO	NO
chr10	5541327	5541327	GTINAQELGAALK	COSMIC:CALML5:ENST00000380332:c.75C>A:p.N25K:Substitution_Missense:0	NO	NO	NO
chr19	34868776	34868776	TLAQLNPESSLFITASK	CanProVar_rs8191371_GPI_I219T_missense_14	NO	NO	NO
chr19	41798307	41798307	NCAVEFNFGQK	COSMIC:HNRNPUL1:ENST00000392006:c.1157G>A:p.R386K:Substitution_Missense:11	YES	NO	NO
chr19	8056564	8056564	SLFSSIGEIESAK	COSMIC:ELAVL1:ENST00000407627:c.136G>A:p.V46I:Substitution_Missense:9	YES	NO	NO
chr22	38038936	38038936	ALEMSCAIQNELAR	COSMIC:SH3BP1:ENST00000357436:c.319C>G:p.Q107E:Substitution_Missense:11	NO	NO	NO
chr11	18425354	18425354	QVVQSAYEVIK	COSMIC:LDHA:ENST00000422447:c.706G>C:p.E236Q:Substitution_Missense:4	YES	NO	NO
chr4	44697714	44697714	QLFEIAIEAAIGSK	COSMIC:GUF1:ENST00000281543:c.1798C>G:p.Q600E:Substitution_Missense:8	YES	NO	NO
chr1	28800629	28800629	TGSLPITIEMLK	CanProVar_rs74455757_PHACTR4_R463G_missense_2	YES	YES	NO
chr1	158986477	158986477	TSLSAPPNTSSTENPK	CanProVar_rs866484_ENSP00000456094_S21T_missense_9	YES	YES	YES
chr11	118656903	118656903	TENPVIMGLSSQNGELR	CanProVar_rs79577543_DDX6_Q20E_missense_15	NO	NO	NO
chr8	95690472	95690472	LPCLSPPSYTFPAPAALIPTEAAIYQPSVILNPR	COSMIC:ESRP1_ENST00000433389:ENST00000433389:c.1693G>C:p.V565L:Substitution_Missense:17	YES	NO	NO
chr7	769345	769345	ESCSCAAALAQATPDHFHMQSESLIGPLMPTISHQHWK	COSMIC:HEATR2:ENST00000297440:c.641A>C:p.Q214P:Substitution_Missense:30	YES	NO	NO
chr7	99688765	99688765	MTATGSGDNSTVAEHLIAQHSAIK	COSMIC:COPS6:ENST00000303904:c.639G>T:p.E213D:Substitution_Missense:8	NO	NO	NO
chr17	40065774	40065774	HLLVHAPDDK	CanProVar_rs2304497_ACLY_E175D_missense_8	YES	YES	YES
chr21	45564766	45564766	VVTTPAFMCETAVHYIHDGIGAMVR	CanProVar_rs2838497_C21orf33_L237V_missense_13	YES	NO	NO
chr2	86307980	86307980	LLALMAQEEK	CanProVar_rs17026866_POLR1A_Q349E_missense_9	YES	NO	NO
chr9	100819193	100819193	WVGGQHPCFIIAEIGQNHQGDLDIAK	COSMIC:NANS:ENST00000210444:c.103G>A:p.V35I:Substitution_Missense:24	NO	NO	NO
chr7	100484040	100484040	TQLWASEPGMPPLPTSLPSQNPILK	COSMIC:SRRT:ENST00000347433:c.1631C>T:p.T544M:Substitution_Missense:10	NO	NO	NO
chr19	34868478	34868478	TITDVINIGIVGSDLGPLMVTEALKPYSSGGPR	CanProVar_rs1139447_GPI_G158V_missense_11	NO	NO	NO
chr2	85554080	85554080	VVPEQPSWK	CanProVar_rs4247303_TGOLN2_R259W_missense_8	YES	YES	NO
chr3	69106419	69106419	IIPAVASTNSVIAAVCATEVFK	COSMIC:UBA3:ENST00000361055:c.952G>T:p.A318S:Substitution_Missense:10	NO	NO	NO
chr5	73985215	73985215	WHHEPAEFQAR	CanProVar_rs11556045_HEXB_K121R_missense_11	YES	YES	YES
chr3	58139357	58139357	GEVGVPAEFSIWTR	CanProVar_rs368617386_ENST00000295956_c.6623C>T_p.A2208V_Substitution_Missense_3	NO	NO	NO
chr9	130279279	130279279	MVYEQAK	CanProVar_rs61742100_FAM129B_H277R_missense_0	NO	NO	NO
chr19	41778046	41778046	QGAPTSFLPPEASELKPDR	COSMIC:HNRNPUL1_ENST00000378215:ENST00000378215:c.349C>G:p.Q117E:Substitution_Missense:14	NO	NO	NO
chr17	79478513	79478513	TTGIVMDSGDGVTHTVPIYEAYALPHAILR	COSMIC:ACTG1:ENST00000331925:c.503G>C:p.G168A:Substitution_Missense:21	NO	NO	NO
chr20	60640461	60640461	LRPPPEGSAGACAPVPAAAAVAAGPEPAPAGPAK	CanProVar_rs113875178_TAF4_S32A_missense_11(pre=-,post=P)	YES	NO	NO
chr12	6646779	6646779	VIHDNFGIVEGLMTTVHAITATHK	COSMIC:GAPDH:ENST00000229239:c.555G>T:p.Q185H:Substitution_Missense:23	NO	NO	NO
chr3	45127515	45127515	GPAVGIYNGNINTEMPR	CanProVar_rs9874077_CDCP1_D709G_missense_9	YES	YES	YES
chr2	8871038	8871038	ETSEVILRPSSSPNPTTIQNENLK	COSMIC:KIDINS220:ENST00000256707:c.5128C>G:p.Q1710E:Substitution_Missense:4	NO	NO	NO
chr18	12340217	12340217	VTESAYAQIVQFGMNEK	COSMIC:AFG3L2:ENST00000269143:c.1963C>G:p.Q655E:Substitution_Missense:3	YES	NO	NO
chr11	82880864	82880864	HEQIFDSPEGPNFNGPHGPGNQSFSNPLNR	COSMIC:PCF11:ENST00000298281:c.3784C>G:p.Q1262E:Substitution_Missense:9	YES	NO	NO
chr1	225607144	225607144	FNLSQESSYIATQYSLR	CanProVar_rs2230419_LBR_S154N_missense_2(pre=-,post=P)	YES	YES	YES
chr3	123457893	123457893	FSASAVETRPSIWGECPPK	CanProVar_rs9840993_MYLK_P147S_missense_4	YES	YES	YES
chr1	220345274	220345274	SVAAQISNNMTEK	CanProVar_rs183772495_RAB3GAP2_H845R_missense_0	NO	NO	NO
chr14	66136163	66136163	YATGGWETVFRPVSETCK	CanProVar_rs35949016_FUT8_T138K_missense_18	YES	YES	YES
chr7	24758818	24758818	NTVLQQVLEGR	CanProVar_rs754554_DFNA5_P142T_missense_2	YES	YES	YES
chr1	153926078	153926078	TVAWGNFPAEK	CanProVar_rs11264680_CRTC2_M147V_missense_2	YES	YES	NO
chr17	80041659	80041659	DTSFEQHVLWHMGGK	COSMIC:FASN:ENST00000306749:c.5207C>T:p.T1736M:Substitution_Missense:12	NO	NO	NO
chr7	131096083	131096083	AVNDGLFNQCISQQEYKPR	CanProVar_rs189632493_MKLN1_Y241C_missense_10	YES	NO	NO
chr3	56667682	56667682	VSTPIFSTQEK	CanProVar_rs9835332_C3orf63_T609R_missense_0	NO	YES	YES
chr2	198352698	198352698	NAGIEGSLIVEK	COSMIC:HSPD1:ENST00000388968:c.1453G>A:p.V485I:Substitution_Missense:4	NO	NO	NO
chrX	153669489	153669489	LSAIYGGTYMLNKPVYDIIMENGK	CanProVar_rs11549300_GDI1_D256Y_missense_16	NO	NO	NO
chr1	46082061	46082061	ATLVESSTSGFTPGGGGSSVCMK	CanProVar_rs142910043_NASP_S217C_missense_21	NO	NO	NO
chr20	25398790	25398790	WEYGSILPNALR	CanProVar_rs6076347_GINS1_V97I_missense_6	YES	YES	YES
chr22	43576939	43576939	ESGLQAAHPNSIFFIDHAWTCR	COSMIC:TTLL12:ENST00000216129:c.355C>T:p.L119F:Substitution_Missense:14	NO	NO	NO
chr1	220156114	220156114	TELAEPIAIRPTSETLMYPAYAK	COSMIC:EPRS:ENST00000366923:c.3373G>C:p.V1125L:Substitution_Missense:16	NO	NO	NO
chr18	72176116	72176116	GPMAGWINALEAYQK	COSMIC:CNDP2:ENST00000324262:c.409G>A:p.V137M:Substitution_Missense:3	NO	NO	NO
chr12	69044187	69044187	FVQGIFVEK	COSMIC:RAP1B:ENST00000250559:c.65A>G:p.Q22R:Substitution_Missense:0	NO	NO	NO
chr22	38044419	38044419	MTPSNIAIVLGPNFLWPPEK	CanProVar_rs551887648_ENST00000357436_c.1293G>T_p.L431F_Substitution_Missense_14	NO	NO	NO
chr2	109276110	109276110	GSFAPAEK	CanProVar_rs146149508_LIMS1_G16S_missense_2	YES	NO	NO
chr1	151733335	151733335	LPAEPITR	CanProVar_rs8480_MRPL9_E176A_missense_3	YES	NO	YES
chr19	8536272	8536272	GDFFPPERPQQLPHGLGGIGMGLGPGGQPIDANHMNK	COSMIC:HNRNPM:ENST00000325495:c.958C>A:p.L320M:Substitution_Missense:35	NO	NO	NO
chr3	53262323	53262323	TSRPENAIIYNINEDFQVGQAK	CanProVar_rs182877024_TKT_N436I_missense_12	NO	NO	NO
chr7	5568218	5568218	TTGIVMDSGDGVTHTVPIHEGYALPHAILR	COSMIC:ACTB:ENST00000331789:c.496T>C:p.Y166H:Substitution_Missense:19	NO	NO	NO
chr1	155026942	155026942	ESVHTQTPPEHPLGQR	CanProVar_rs6427128_ADAM15_K191T_missense_7	YES	YES	YES
chr6	7895348	7895348	QGLYELSASNFELHIAQGDHFIK	CanProVar_rs58711083_MUTED_V131I_missense_15	NO	NO	NO
chr7	1482101	1482101	QALSALEEAGAPAPGRPSPATAPVPSSQPK	CanProVar_rs12540098_MICALL2_A480P_missense_23	YES	NO	YES
chr17	79478549	79478549	TTGIVMDSEDGVTHTVPIYEGYALPHAILR	COSMIC:ACTG1:ENST00000331925:c.467G>A:p.G156E:Substitution_Missense:9	NO	NO	NO
chr17	41598812	41598812	FHQTEGDHLTLLAMYNSWK	COSMIC:DHX8:ENST00000262415:c.3142G>A:p.V1048M:Substitution_Missense:14	NO	NO	NO
chr3	196751237	196751237	TVGWNMPVGYLVESGR	CanProVar_rs146597337_MFI2_V142M_missense_6	NO	NO	NO
chr21	35281393	35281393	LINLLAENGR	CanProVar_rs4591_AP000304.12_N56K_missense_0	NO	NO	NO
chr17	79478549	79478549	TTGIVMDSVDGVTHTVPIYEGYALPHAILR	COSMIC:ACTG1:ENST00000331925:c.467G>T:p.G156V:Substitution_Missense:9	NO	NO	NO
chr15	68378875	68378875	IMTPADLSIPNVHSSPMTATLSPSTIPQLTYDGHPASSPLLPVSLLGPK	COSMIC:PIAS1:ENST00000249636:c.256C>A:p.P86T:Substitution_Missense:18	NO	NO	NO
chr4	25363901	25363901	YVSLENQHCEHCNSCTSK	CanProVar_rs315675_ZCCHC4_L396H_missense_11	YES	YES	YES
chr17	440401	440401	MQWQNMEHVGDQSPYVTSVILHIK	COSMIC:VPS53:ENST00000291074:c.1795G>A:p.V599M:Substitution_Missense:6	NO	NO	NO
chr7	75694258	75694258	SQETECTYFSTLLLLGK	COSMIC:MDH2:ENST00000315758:c.872C>T:p.P291L:Substitution_Missense:12	NO	NO	NO
chrX	119746083	119746083	GIGIENIHYFNDGLWHMK	COSMIC:MCTS1_ENST00000371315:ENST00000371315:c.513A>T:p.L171F:Substitution_Missense:10	NO	NO	NO
chr22	45218286	45218286	VIYFNCLSELHEHLK	CanProVar_rs16992915_PRR5-ARHGAP8_Y351C_missense_6	YES	YES	YES
chr1	152733301	152733301	LRPEPSISLEPR	CanProVar_rs4329520_KPRP_C413S_missense_6(pre=-,post=P)	YES	YES	NO
chr18	12009941	12009941	CVLTHSPMWIIDPIDGTCNFVHR	CanProVar_rs374103594_ENST00000269159_c.290C>T_p.T97M_Substitution_Missense_8	NO	NO	NO
chr22	39385550	39385550	QTYLCYELER	COSMIC:APOBEC3B:ENST00000333467:c.658G>T:p.V220L:Substitution_Missense:8	NO	NO	NO
chr16	84523001	84523001	FTEDLVGSVMHVLSHR	CanProVar_rs531177116_ENST00000343629_c.412G>A_p.V138M_Substitution_Missense_10	NO	NO	NO
chr7	44102446	44102446	ELKPPKPMQFLGDEETVR	CanProVar_rs1129670_PGAM2_T227P_missense_5	NO	NO	NO
chr2	37096755	37096755	ALAFHPIEPVLITSSEDHTLK	COSMIC:STRN:ENST00000263918:c.1441G>T:p.A481S:Substitution_Missense:14	NO	NO	NO
chr12	57107367	57107367	NILFVITKPDVCK	COSMIC:NACA_ENST00000454682:ENST00000454682:c.5924A>G:p.Y1975C:Substitution_Missense:12	NO	NO	NO
chr17	79171967	79171967	EPDALPRPR	CanProVar_rs2659016_AZI1_V473A_missense_4	YES	YES	YES
chr19	8056561	8056561	SLFSSIGEVQSAK	COSMIC:ELAVL1:ENST00000407627:c.139G>C:p.E47Q:Substitution_Missense:10	NO	NO	NO
chr11	64677293	64677293	FPIADLRPER	CanProVar_rs656195_ATG2A_P656R_missense_10	YES	YES	YES
chrX	110439095	110439095	ECLQALDFLLSNQVIHR	COSMIC:PAK3:ENST00000446737:c.1136A>T:p.H379L:Substitution_Missense:10	NO	NO	NO
chr5	125887790	125887790	VMDRPGNYVEPTIMTGLGHDASIAHTETFAPILYVFK	COSMIC:ALDH7A1:NM_001182.2:c.1156G>A:p.V386M:Substitution_Missense:14	NO	NO	NO
chr1	11137451	11137451	LENVLFGPHDCSHAPLDGYPIIPTSGSVPVQK	CanProVar_rs199634937_ENST00000376936_c.1850C>T_p.P617L_Substitution_Missense_16	NO	NO	NO
chr11	67202552	67202552	PSPSLPEPTELPLPPLLPPLPPSTTAPLPIRPPSGTK	CanProVar_rs373972783_ENST00000312629_c.1361C>T_p.P454L_Substitution_Missense_28(pre=R,post=-)	NO	NO	NO
chr7	51097063	51097063	ASLAPLQAEHSQPHEK	CanProVar_rs10230120_COBL_D577A_missense_1	YES	YES	YES
chr7	55238894	55238894	YADAGHVCHLCHPNCTYGCTGPGLEGYPTNGPK	COSMIC:EGFR:ENST00000275493:c.1907G>A:p.C636Y:Substitution_Missense:27	NO	NO	NO
chr8	144945228	144945228	LLEAQIATGGVIDSVHSHR	COSMIC:EPPK1:ENST00000525985:c.2194C>T:p.P732S:Substitution_Missense:14	NO	NO	NO
chr19	56179887	56179887	RPHDYQPLPGMSENPSVYVPGVVSTMVPDSAHK	COSMIC:U2AF2:ENST00000308924:c.757G>A:p.V253M:Substitution_Missense:26	NO	NO	NO
chr8	144995534	144995534	LLEAQIATGGVIDPMHSHR	COSMIC:PLEC_ENST00000354589:ENST00000354589:c.8455G>A:p.V2819M:Substitution_Missense:15	NO	NO	NO
chr8	144993590	144993590	LLESQIATGGIIDPVHSHR	COSMIC:PLEC:ENST00000322810:c.10810G>T:p.A3604S:Substitution_Missense:4	YES	NO	NO
chr13	103292649	103292649	VNESSHYDLGFTDVHFKPGQIR	COSMIC:TPP2:ENST00000376065:c.1943C>G:p.A648G:Substitution_Missense:10	NO	NO	NO
chr15	75890977	75890977	PYMVSDVLGVAVPAGPLTTKPDYAGHQLQQIMEHK	CanProVar_rs138384328_ENST00000308588_c.805G>A_p.G269R_Substitution_Missense_0(pre=R,post=-)	NO	NO	NO
chr5	70930800	70930800	SGVSDHWAFDDHHALHLTR	COSMIC:MCCC2:ENST00000340941:c.834G>T:p.L278F:Substitution_Missense:9	NO	NO	NO
chr14	102469152	102469152	FQSISTEFLAQMK	COSMIC:DYNC1H1:ENST00000360184:c.4733T>A:p.L1578Q:Substitution_Missense:11	NO	NO	NO
chr13	19751266	19751266	AYHEQQSVAEITNACFEPANQMVK	COSMIC:TUBA3C:ENST00000400113:c.857T>A:p.L286Q:Substitution_Missense:6	NO	NO	NO
chr1	43162859	43162859	RPQYSNPPVQGEVMEGAENQGAGEQGRPVR	COSMIC:YBX1:ENST00000321358:c.666C>A:p.D222E:Substitution_Missense:18	NO	NO	NO
chr5	72348272	72348272	IEIKPMHPNNSHHTVASLDELK	CanProVar_rs185435_FCHO2_M371V_missense_15	YES	YES	YES
chr8	144991826	144991826	LLEAQIATGGIIDSEESHR	CanProVar_rs200383296_ENST00000354589_c.12163C>T_p.P4055S_Substitution_Missense_14	NO	NO	NO
chr5	33453407	33453407	TTPYQIACGISQGLANNTVIAK	CanProVar_rs145788981_TARS_D115N_missense_16	NO	NO	NO
chr18	57021788	57021788	NNPAIVIVGNNGQIHYDHQNDGASQALASCQR	CanProVar_rs139797136_LMAN1_I168V_missense_8	NO	NO	NO
chr22	24143165	24143165	NSQWVTTLPNSSHHLDAVPCSTTINR	COSMIC:SMARCB1:ENST00000263121:c.397C>A:p.P133T:Substitution_Missense:6	NO	NO	NO
chr8	144995559	144995559	LLEAQMATGGVIDPVHSHR	CanProVar_rs62641758_PLEC_I2796M_missense_6	YES	NO	NO
chr3	81640290	81640290	FDGVTSMLYHHHGVGQGF	CanProVar_rs36099971_GBE1_S378R_missense_23(pre=-,post=S)	NO	NO	NO
chr11	67202569	67202569	PSPSLPEPTELPLPPLLPPPPPSTTTPLPIRPPSGTK	CanProVar_rs369452492_ENST00000312629_c.1378G>A_p.A460T_Substitution_Missense_34(pre=R,post=-)	NO	NO	NO
chr1	40766943	40766943	GSPGAPGEAGRPGLPGPVGLTGFCEPAACLGASAYASAR	CanProVar_rs140041506_COL9A2_P661T_missense_21	NO	NO	NO
chr19	8536226	8536226	GDFFPPERPQQLPHGLGGMGMGLGPGGQPIDANHLNK	CanProVar_rs143047417_ENST00000325495_c.912T>G_p.I304M_Substitution_Missense_19	NO	NO	NO
chrX	84306410	84306410	QLVKPEQLPIYTSPPLQSK	CanProVar_rs182629060_APOOL_A46S_missense_13	NO	NO	NO
chr4	76584079	76584079	GGVDASGKPQEAVYGQNDIHHK	COSMIC:G3BP2:ENST00000395719:c.125A>G:p.H42R:Substitution_Missense:0	NO	NO	NO
chr19	34887329	34887329	VDHQTGPIVWGEPGTNGQHAFYQLIYQGTK	COSMIC:GPI:ENST00000356487:c.1186C>T:p.H396Y:Substitution_Missense:26	NO	NO	NO
chr6	74228082	74228082	NDPPMEAAGFTTQVIILNHPGQISAGYAPVLDCHTAHIACK	COSMIC:EEF1A1:ENST00000316292:c.1024G>A:p.A342T:Substitution_Missense:12	NO	NO	NO
chr12	53849708	53849708	INISEGNCPQR	COSMIC:PCBP2:ENST00000359462:c.166G>C:p.E56Q:Substitution_Missense:10	NO	NO	NO
chr17	7577120	7577120	NSFEVHVCACPGR	CanProVar_rs28934576_TP53_R273H_missense_6	YES	YES	YES
chr2	242289548	242289548	MQAQMQMQMQSGDGDGGALGHHV	COSMIC:SEPT2:ENST00000360051:c.1045G>A:p.G349S:Substitution_Missense:11	NO	NO	NO
chr17	49059989	49059989	GVDGQWDLSNYHLLDLGWPHHSIR	COSMIC:SPAG9:ENST00000357122:c.3091C>T:p.R1031W:Substitution_Missense:18	NO	NO	NO
chr3	133305428	133305428	TAPVQAPPAPVIVTETPEPVMTSGVYRPPGAR	CanProVar_rs375682624_ENST00000431519_c.488C>T_p.A163V_Substitution_Missense_20	NO	NO	NO
chr6	33169360	33169360	GHGHDHEHTHGGYGESGAPGIK	COSMIC:SLC39A7:ENST00000374675:c.338G>C:p.S113T:Substitution_Missense:9	NO	NO	NO
chr1	43162873	43162873	RPQYSNPPVQGEVMEGADNQGAVEQGRPVR	CanProVar_rs148020196_YBX1_G219V_missense_23	NO	NO	NO
chr21	38884744	38884744	QETGIAGHPTYQFSANTGPAHYMTDGHLTMR	COSMIC:DYRK1A:ENST00000398960:c.2202A>C:p.E734D:Substitution_Missense:25	NO	NO	NO
chr1	247063445	247063445	TSPHGILDILVH	COSMIC:AHCTF1:ENST00000391829:c.1354G>T:p.E452*:Substitution_Nonsense	NO	NO	NO
chr13	19748215	19748215	AVCMLSNSTAIAEAWAR	COSMIC:TUBA3C:ENST00000400113:c.1141A>T:p.T381S:Substitution_Missense:8	NO	NO	NO
chr1	19633811	19633811	FYAYNPLSGGLLTGK	CanProVar_rs115276777_AKR7A2_A184S_missense_8	NO	NO	NO
chr6	26045942	26045942	FQSSAVMALQEACEAYLMGLFEDTNLCAIHAK	COSMIC:HIST1H3C:ENST00000540144:c.304G>A:p.V102M:Substitution_Missense:18	NO	NO	NO
chr3	49168278	49168278	GNCFCYGHASECAPAPGAPAHAEGMVHGACVCK	COSMIC:LAMB2:ENST00000305544:c.931A>G:p.I311V:Substitution_Missense:31	NO	NO	NO
chr21	47851753	47851753	TQEACVHQDTQAHHALLR	CanProVar_rs2073376_PCNT_Q2792R_missense_18	YES	YES	YES
chr1	236384243	236384243	LQTQGLGTAQK	CanProVar_rs146544268_ERO1LB_L136Q_missense_10	YES	NO	NO
chr8	26481760	26481760	SCCDYSLHMDISEWHK	COSMIC:DPYSL2:ENST00000311151:c.415G>A:p.V139M:Substitution_Missense:9	NO	NO	NO
chr12	1137438	1137438	MTAMGSSPNIASSGVASDTMAFGEHHLPPVSMASTVPHSLR	CanProVar_rs375456123_ENST00000397203_c.369A>G_p.I123M_Substitution_Missense_20	NO	NO	NO
chr6	26031979	26031979	FQSSAVMALQEACEAYLVGFFEDTNLCAIHAK	COSMIC:HIST1H3B:ENST00000244661:c.310C>T:p.L104F:Substitution_Missense:20	NO	NO	NO
chr1	154233469	154233469	GDASSPAPATTLAQPQQNQTQTHHTT	COSMIC:UBAP2L_ENST00000271877:ENST00000271877:c.2713C>T:p.Q905*:Substitution_Nonsense	NO	NO	NO
chr6	27107355	27107355	TVTAMDVVYTLK	COSMIC:HIST1H4I_ENST00000354348:ENST00000354348:c.268G>A:p.A90T:Substitution_Missense:10	NO	NO	NO
chr7	5568044	5568044	LCYVALDFQQEMATAASSSSLEK	COSMIC:ACTB:ENST00000331789:c.670G>C:p.E224Q:Substitution_Missense:9	NO	NO	NO
chr6	26123802	26123802	HPVSEGTK	COSMIC:HIST1H2BC:ENST00000396984:c.331G>C:p.A111P:Substitution_Missense:2	YES	NO	NO
chr6	26032005	26032005	FQSSAVMALQGACEAYLVGLFEDTNLCAIHAK	COSMIC:HIST1H3B:ENST00000244661:c.284A>G:p.E95G:Substitution_Missense:11	NO	NO	NO
chr22	43564846	43564846	AFTELFQVACAKPPPLGLCNYPSSR	CanProVar_rs141714754_TTLL12_D573N_missense_20	NO	NO	NO
chr1	228612722	228612722	FQSSAVMALQEACESYLAGLFEDTNLCVIHAK	COSMIC:HIST3H3:ENST00000366696:c.305T>C:p.V102A:Substitution_Missense:18	NO	NO	NO
chr15	72502812	72502812	LNFSHGTHEYHVETIK	COSMIC:PKM2:ENST00000335181:c.254C>T:p.A85V:Substitution_Missense:12	YES	NO	NO
chr1	149784945	149784945	FQSSAVMALQEASQAYLVGLFEDTNLCAIHAK	COSMIC:HIST2H3D:ENST00000331491:c.292G>C:p.E98Q:Substitution_Missense:14	NO	NO	NO
chr12	93804976	93804976	YFHVVIAGPQNSPFEGGTFK	COSMIC:UBE2N:ENST00000318066:c.130G>A:p.D44N:Substitution_Missense:11	NO	NO	NO
chr17	79478093	79478093	CPEALFQPSFLGMESCGIHETTFNSVMK	COSMIC:ACTG1:ENST00000331925:c.844A>G:p.I282V:Substitution_Missense:26	NO	NO	NO
chr18	23713993	23713993	AITVFSPDGHLFQVK	COSMIC:PSMA8:ENST00000308268:c.64G>A:p.E22K:Substitution_Missense:15	NO	NO	NO
chr6	168349110	168349110	MAPPQNQWPNYEDKPHMHTDSNHSSIAIQR	COSMIC:MLLT4_ENST00000392108:ENST00000392108:c.3762A>C:p.E1254D:Substitution_Missense:13	NO	NO	NO
chr11	5664460	5664460	QVISVPIWTFQCYNYGVLGSQYFSSGK	CanProVar_rs143229169_TRIM6-TRIM34_P684T_missense_9	NO	NO	NO
chr6	30458952	30458952	THVTHHPISNHEATLR	CanProVar_rs149396632_HLA-E_D217N_missense_10	NO	NO	NO
chr1	45977049	45977049	HGEVCPAGWKPGSDTMKPDVQK	COSMIC:PRDX1:ENST00000319248:c.552C>G:p.I184M:Substitution_Missense:16	NO	NO	NO
chr10	120928817	120928817	YLSVNDLPVGR	COSMIC:PRDX3:ENST00000298510:c.589C>T:p.H197Y:Substitution_Missense:1	NO	NO	NO
chr2	109382397	109382397	YVACDASKPTHKPIAEAPSAFTLGSEMK	COSMIC:RANBP2:ENST00000283195:c.5402G>A:p.C1801Y:Substitution_Missense:1	NO	NO	NO
chr11	64537758	64537758	HNLITEMVALSPDFKPPADYKPPATR	COSMIC:SF1_ENST00000334944:ENST00000334944:c.359A>G:p.N120S:Substitution_Missense:11	NO	NO	NO
chr1	171956945	171956945	VYSPHMLNLTLIDLPGITK	CanProVar_rs371617456_ENST00000358155_c.385G>A_p.V129M_Substitution_Missense_6	NO	NO	NO
chr6	27858239	27858239	FQSSAVMALQEACEAYLVGLFEDTNLSAIHAK	COSMIC:HIST1H3J:ENST00000359303:c.332G>C:p.C111S:Substitution_Missense:27	NO	NO	NO
chr6	7571809	7571809	HYQTLVIQLPGYPQPQTVTTTEITHHGTCQDVNHNK	COSMIC:DSP:ENST00000379802:c.1895A>C:p.H632P:Substitution_Missense:15	NO	NO	NO
chr19	57723168	57723168	IHSGVKPYECTQCGK	COSMIC:ZNF264:ENST00000263095:c.703G>C:p.E235Q:Substitution_Missense:12	NO	NO	NO
chr11	64537753	64537753	HNLITEMVALNPNFKPPADYKPPATR	COSMIC:SF1_ENST00000334944:ENST00000334944:c.364G>A:p.D122N:Substitution_Missense:13	NO	NO	NO
chr1	45977057	45977057	HGEVCPAGWKPGSNTIKPDVQK	COSMIC:PRDX1:ENST00000319248:c.544G>A:p.D182N:Substitution_Missense:14	NO	NO	NO
chr19	37210566	37210566	THTGEKPFVCNEGGK	COSMIC:ZNF567:ENST00000360729:c.847T>G:p.C283G:Substitution_Missense:13	NO	NO	NO
chr19	57133224	57133224	VHTGEKPYACGVCGK	COSMIC:ZNF71:ENST00000328070:c.569A>T:p.D190V:Substitution_Missense:12	NO	NO	NO
chr9	34647133	34647133	YNPLQDEWVLMSAHR	CanProVar_rs111033647_ENSP00000451792_V44M_missense_11	NO	NO	NO
chr12	133398612	133398612	SHSGPSSLPEAPLKPPGPLLPPDQQDK	COSMIC:GOLGA3:ENST00000204726:c.103G>T:p.V35L:Substitution_Missense:20	NO	NO	NO
chr13	31891746	31891746	LQHLLSCYDSGKPVFLGER	CanProVar_rs1041073_B3GALTL_E370K_missense_12	NO	YES	YES
chr2	160087225	160087225	SWHCPAPEGLLTNTSSAAGLLSANTEKPSLMQVGGYNNQAK	COSMIC:TANC1:ENST00000263635:c.5288A>T:p.Q1763L:Substitution_Missense:21	NO	NO	NO
chr19	48733712	48733712	FHLYLVPSNALLTK	COSMIC:CARD8:NM_014959.1:c.700G>A:p.D234N:Substitution_Missense:9	NO	NO	NO
chr10	120454689	120454689	HIYSLMPLLLEAQSTPFQVTPSTMSNIVK	COSMIC:C10orf46:ENST00000369151:c.850G>T:p.A284S:Substitution_Missense:25	NO	NO	NO
chr7	148508788	148508788	HLLLAPSDMAGWGIFIK	COSMIC:EZH2:ENST00000320356:c.1876G>A:p.V626M:Substitution_Missense:9	NO	NO	NO
chr4	110384789	110384789	NHTGSLAVANNNLTITVADSLSCPVMQNVQPPK	COSMIC:SEC24B:ENST00000399100:c.866C>T:p.P289L:Substitution_Missense:13	NO	NO	NO
chr15	66180113	66180113	ENDMSPSNNVLPIHVPPTTENKPK	COSMIC:RAB11A:ENST00000261890:c.586G>C:p.V196L:Substitution_Missense:11	NO	NO	NO
chr6	153315695	153315695	IHTSTMTVAILPQPTEINLVINPK	CanProVar_rs3192723_MTRF1L_V214I_missense_1	NO	YES	YES
chr3	128348836	128348836	THYIIGYNLPSYEYLYNLGDQYALK	COSMIC:RPN1:ENST00000296255:c.994G>A:p.V332I:Substitution_Missense:5	NO	NO	NO
chr22	19184095	19184095	AHMGVFTELAILYSK	CanProVar_rs1061325_CLTCL1_M1316V_missense_5	YES	YES	YES
chr19	46129999	46129999	SHIYFWTLDGGSLSK	CanProVar_rs1545040_EML2_E382D_missense_9	YES	YES	YES
chrX	23704421	23704421	HGEVCPAGWKPGSETIIPDPAAK	COSMIC:PRDX4:ENST00000379341:c.785G>C:p.G262A:Substitution_Missense:22	YES	NO	NO
chr5	254599	254599	HTLSFVDVGTGK	CanProVar_rs6960_SDHA_Y629F_missense_5	YES	NO	YES
chr7	5568857	5568857	HPVLLTEAPLNPK	COSMIC:ACTB:ENST00000331789:c.298G>A:p.E100K:Substitution_Missense:0	NO	NO	NO
chr7	140125750	140125750	HGLLAVLETSAK	CanProVar_rs2948386_RAB19_Y152H_missense_1	YES	YES	NO
chr9	21837965	21837965	HIPMAEPFCPK	COSMIC:MTAP:ENST00000380172:c.406T>C:p.C136R:Substitution_Missense:0	NO	NO	NO
chr14	24761467	24761467	HGVSCVSLWTGIVQTELLK	CanProVar_rs76421634_DHRS1_P193T_missense_10	NO	NO	NO
chr1	17371269	17371269	AGDKPHMQTYEIDLNK	COSMIC:SDHB:ENST00000375499:c.187G>A:p.V63I:Substitution_Missense:12	NO	NO	NO
chr4	435575	435575	IHTGEKPYMCGDCGK	CanProVar_rs189742026_ZNF721_T894M_missense_9	NO	NO	NO
chr14	74951224	74951224	AVVHGILMGVPVPFLIPEPDGCK	CanProVar_rs4688_ENSP00000451180_P86L_missense_15	NO	NO	NO
chr7	97780744	97780744	HSLNYIQEFGNGWFGK	COSMIC:LMTK2_ENST00000297293:ENST00000297293:c.427A>T:p.I143F:Substitution_Missense:9	NO	NO	NO
chr8	30537129	30537129	VVGIHMQGLGCDEMLQGFALAVK	COSMIC:GSR:ENST00000221130:c.1477G>C:p.V493L:Substitution_Missense:20	NO	NO	NO
chr19	1917794	1917794	FIPVKPCFYQNFSDEIPVEHQVLLK	COSMIC:SCAMP4:ENST00000316097:c.109G>T:p.V37L:Substitution_Missense:24	NO	NO	NO
chr12	49666490	49666490	IHFPLATYAPVICAEK	COSMIC:TUBA1C:ENST00000301072:c.830C>G:p.S277C:Substitution_Missense:13	NO	NO	NO
chr2	109400188	109400188	HTGPGLLSMANQGQNTNTSQFVITLK	COSMIC:RANBP2:ENST00000283195:c.9506A>C:p.N3169T:Substitution_Missense:18	NO	NO	NO
chr12	56650867	56650867	TPLHAAAYVGDVPILQLLLMSGSNVNAK	COSMIC:ANKRD52:ENST00000267116:c.193G>T:p.A65S:Substitution_Missense:23	NO	NO	NO
chr11	57185246	57185246	GHIPYTLPPNYSYGLCPGNGTTK	COSMIC:SLC43A3:ENST00000395123:c.646C>A:p.P216T:Substitution_Missense:6	NO	NO	NO
chr1	202104866	202104866	NELHNPLDKPQLQGIPVLVLGNK	COSMIC:ARL8A:ENST00000272217:c.341T>C:p.L114P:Substitution_Missense:6	NO	NO	NO
chr3	53269028	53269028	LGQSDPAPLQHQMEIYQK	CanProVar_rs150551962_TKT_D153E_missense_14	YES	NO	NO
chr12	6978455	6978455	VAHALAQGLGVIACIGEK	COSMIC:TPI1_ENST00000229270:ENST00000229270:c.469G>C:p.E157Q:Substitution_Missense:7	NO	NO	NO
chr1	100672159	100672159	ASHNIGIAMDTQQGLIVPNVK	CanProVar_rs142160613_DBT_E170Q_missense_12	NO	NO	NO
chr20	62126345	62126345	EHALLAYTLGAK	COSMIC:EEF1A2:ENST00000298049:c.434T>C:p.V145A:Substitution_Missense:11	YES	NO	NO
chr4	54319101	54319101	AFPYGNVAFPHFPGSAPSWPSLVDTSK	COSMIC:FIP1L1_ENST00000337488:ENST00000337488:c.1300C>T:p.L434F:Substitution_Missense:12	NO	NO	NO
chr14	74951210	74951210	AVVHGILMGVPVPFPIPEPNGCK	CanProVar_rs148607507_ENSP00000451180_D91N_missense_20	NO	NO	NO
chr5	167933834	167933834	VFHAGFGVVLGEEK	COSMIC:RARS:ENST00000231572:c.1344C>A:p.D448E:Substitution_Missense:13	YES	NO	NO
chr8	61504479	61504479	EHALIFMETSAK	COSMIC:RAB2A:ENST00000262646:c.425G>C:p.G142A:Substitution_Missense:3	NO	NO	NO
chr2	71371658	71371658	LDALSNFHFNPKPPVPEIK	CanProVar_rs147470609_MPHOSPH10_I376N_missense_10	YES	NO	NO
chr19	10798362	10798362	GYNHGQGSYSYSNSYNSPGGGGGSEYNYESK	COSMIC:ILF3:ENST00000318511:c.2400C>A:p.D800E:Substitution_Missense:25	NO	NO	NO
chr17	4849267	4849267	DGVHGGLINK	CanProVar_rs151313170_PFN1_E117D_missense_1	YES	NO	NO
chr11	67258322	67258322	AHAAVWNAQEDQADFAK	COSMIC:AIP:ENST00000279146:c.851C>A:p.A284D:Substitution_Missense:11	NO	NO	NO
chr3	56658871	56658871	HVVFLTEK	CanProVar_rs2291498_C3orf63_I998V_missense_2	YES	YES	YES
chr18	47363149	47363149	NLHQSGAVQTMEPLIQAAQLLQVK	COSMIC:MYO5B:ENST00000285039:c.5245T>G:p.L1749V:Substitution_Missense:23	NO	NO	NO
chr2	131414608	131414608	LAPEEHPILLTEAPLNPK	CanProVar_rs187695278_POTEJ_V759L_missense_1	YES	NO	NO
chr15	58284937	58284937	EAGFPPGVINILPGYGPTAGAAIASHIDIDK	CanProVar_rs114474932_ALDH1A2_G226D_missense_28	NO	NO	NO
chr13	19751321	19751321	IHFSLATYAPVISAEK	COSMIC:TUBA3C:ENST00000400113:c.802C>T:p.P268S:Substitution_Missense:4	NO	NO	NO
chr9	84225157	84225157	VPTIPPNLSGIPGGKPAYSFHVTADGQMQPVPFPPDALIGPGIPR	CanProVar_rs146461149_TLE1_A437S_missense_9	NO	NO	NO
chr5	73207372	73207372	LWTAAGSGHQILPFQESSK	CanProVar_rs1478453_RP11-428C6.1_H1596Q_missense_15	YES	YES	YES
chr19	14034266	14034266	CLNHSNQFTQLGNITETTK	COSMIC:CC2D1A:ENST00000318003:c.1762G>A:p.E588K:Substitution_Missense:0(pre=M,post=-)	NO	NO	NO
chr7	95661999	95661999	VVGTQNAHNLITVSTDGK	COSMIC:DYNC1I1:ENST00000324972:c.1188T>A:p.N396K:Substitution_Missense:0	NO	NO	NO
chr12	2906972	2906972	VGEVCHITCKPQYAYGSAGSPPK	COSMIC:FKBP4:ENST00000001008:c.328G>C:p.E110Q:Substitution_Missense:12	NO	NO	NO
chr1	226049949	226049949	HVQDQPLGMAFITFQEK	COSMIC:TMEM63A:ENST00000366835:c.1054G>A:p.V352I:Substitution_Missense:12	NO	NO	NO
chr11	108383676	108383676	IITNNHWSSAPTDTQNAQYSK	CanProVar_rs10749920_EXPH5_L846P_missense_11	YES	YES	YES
chr12	57032983	57032983	FLSEPFQVAEVFTGHMGK	COSMIC:ATP5B:ENST00000262030:c.1396C>G:p.Q466E:Substitution_Missense:4	YES	NO	NO
chr19	47569801	47569801	AAAAPAATTATPPPEGATPQPGVHNLPVPTLFGTVK	COSMIC:ZC3H4:ENST00000253048:c.3724C>A:p.P1242T:Substitution_Missense:18	NO	NO	NO
chr13	25029218	25029218	QITLHALSLVGEK	CanProVar_rs2275660_PARP4_A899T_missense_3	YES	YES	YES
chr14	69349646	69349646	IVQTYHVNMASTNPYTTITPQEINGK	COSMIC:ACTN1:ENST00000193403:c.1762G>A:p.G588S:Substitution_Missense:11	NO	NO	NO
chr2	217012887	217012887	EPLPPIQQHIWNMLNPPTEVTTK	COSMIC:XRCC5:ENST00000392133:c.1558G>A:p.A520T:Substitution_Missense:18	NO	NO	NO
chr19	10434241	10434241	ALSAVHSPTFCQQACGQDGQLK	COSMIC:RAVER1:ENST00000293677:c.758T>A:p.L253Q:Substitution_Missense:13	NO	NO	NO
chr6	27839814	27839816	FQSSAVMAQEACEAYLVGLFEDTNLCAIHAK	COSMIC:HIST1H3I:ENST00000328488:c.278_280delTGC:p.L93delL:Deletion_Inframe	NO	NO	NO
chr6	3157684	3157684	EIAHIQAGQCGNQIGAK	COSMIC:TUBB2A:ENST00000333628:c.14T>C:p.V5A:Substitution_Missense:3	NO	NO	NO
chr16	58752173	58752173	ACAHNPTGVDPRPEQWK	COSMIC:GOT2:ENST00000245206:c.629A>G:p.H210R:Substitution_Missense:0	NO	NO	NO
chr12	117383320	117383320	EHMLQTNWK	CanProVar_rs4076700_FBXW8_R126Q_missense_5	YES	YES	YES
chr20	46281260	46281260	MGPSQNPMMQHPQSASIYQSSEMK	COSMIC:NCOA3:ENST00000371998:c.4057G>T:p.A1353S:Substitution_Missense:14	NO	NO	NO
chr8	146017203	146017203	TELFIASEGIHTGQFVYCGK	CanProVar_rs372308540_ENST00000394920_c.235G>T_p.A79S_Substitution_Missense_7	NO	NO	NO
chr18	47429022	47429022	HLNVGMENK	CanProVar_rs2298624_MYO5B_R918H_missense_1	YES	YES	YES
chr1	8926433	8926433	IGAEVYHSLK	COSMIC:ENO1:ENST00000234590:c.572A>G:p.N191S:Substitution_Missense:8	YES	NO	NO
chr3	48641015	48641015	MLLAAAGGVEHQQLLDLAQK	COSMIC:UQCRC1:ENST00000203407:c.688G>C:p.V230L:Substitution_Missense:2	NO	NO	NO
chr6	27100382	27100382	QVNPDTGISSK	COSMIC:HIST1H2BJ:ENST00000541790:c.148C>A:p.H50N:Substitution_Missense:3	YES	NO	NO
chr2	220246779	220246779	ISASCQHLTAFEEAIPK	COSMIC:DNPEP:ENST00000273075:c.1019C>T:p.P340L:Substitution_Missense:8	NO	NO	NO
chr16	30080856	30080856	VNPCIGGVILFHETNYQK	CanProVar_rs182063751_ENSP00000457514_H29N_missense_15	NO	NO	NO
chr13	36686031	36686031	HLYTLDGK	COSMIC:DCLK1:ENST00000255448:c.698G>A:p.R233H:Substitution_Missense:1	NO	NO	NO
chr1	184853932	184853932	HFPDPLATSEK	COSMIC:FAM129A:ENST00000367511:c.436T>A:p.S146T:Substitution_Missense:8	NO	NO	NO
chr12	26564322	26564322	TPVTGSHQVPTMSLTTMMEACAK	COSMIC:ITPR2:ENST00000381340:c.7330A>T:p.T2444S:Substitution_Missense:13	NO	NO	NO
chr2	198265462	198265462	LEEQLIDGILYSFQEQTTEDSVMLNGFGTVVNALGK	COSMIC:SF3B1:ENST00000335508:c.2695G>T:p.A899S:Substitution_Missense:12	NO	NO	NO
chr14	24618082	24618082	EIAPGPLTTPSVTGSTPGPCFLCGSAPGTLHCPSCK	COSMIC:RNF31:ENST00000324103:c.628C>A:p.P210T:Substitution_Missense:13	NO	NO	NO
chr4	107249319	107249319	QIPFPSGTPLHANSMVSENVIQSTAVTAVSSGTK	CanProVar_rs113844295_AIMP1_T128A_missense_28	NO	NO	NO
chr19	38800176	38800176	ASGGLSYPAASPTPHAAFLADPVSNMAMAYGSSLAAQGK	CanProVar_rs11556992_YIF1B_P25S_missense_2	NO	NO	YES
chr10	46999604	46999604	EVGAGGCCHALPATGILAFPK	CanProVar_rs3127683_GPRIN2_R242G_missense_3	YES	YES	YES
chr2	17884495	17884495	TAQILNLQQHLSTLEK	CanProVar_rs1065381_SMC6_A691T_missense_13	YES	YES	NO
chr18	47908556	47908556	ENIPSHLPQVTVTQSCVK	CanProVar_rs6507992_ENST00000285116_c.271G>A_p.V91I_Substitution_Missense_3	YES	YES	NO
chr3	180667018	180667018	IFYHPETTQLMILSSSEATVK	CanProVar_rs143250917_FXR1_A88S_missense_15	NO	NO	NO
chr1	3389727	3389727	YFHPYIAYCSNEVYQQR	CanProVar_rs2185639_ARHGEF16_H74Y_missense_1	YES	YES	YES
chr7	36450302	36450302	QDTSSSTTHLAQELK	CanProVar_rs191065612_ANLN_Q426E_missense_13	NO	NO	NO
chr1	46082352	46082352	KPTDGASSSNCVTDVSHLVR	COSMIC:NASP:ENST00000341288:c.2140A>G:p.I714V:Substitution_Missense:15	NO	NO	NO
chr6	31783543	31783543	SAAIGIDLGTTYSCVGVFQHGK	COSMIC:HSPA1A:ENST00000375651:c.10G>T:p.A4S:Substitution_Missense:1	NO	NO	NO
chr17	7195362	7195362	ENVFVHQTAIK	COSMIC:YBX2:ENST00000007699:c.352G>A:p.D118N:Substitution_Missense:2	YES	NO	NO
chr9	38396461	38396461	EAGFPPGVVNIIMGYGPTAGAAIAQHVDVDK	COSMIC:ALDH1B1:ENST00000377698:c.716C>T:p.T239M:Substitution_Missense:13	NO	NO	NO
chr12	112229180	112229180	EAGFPPGVVNIVPGFGPTAGAAIAFHEDVDK	COSMIC:ALDH2_ENST00000261733:ENST00000261733:c.752C>T:p.S251F:Substitution_Missense:25	NO	NO	NO
chrX	153587496	153587496	VPVHNVTDASK	COSMIC:FLNA:ENST00000369850:c.4330G>A:p.D1444N:Substitution_Missense:5	NO	NO	NO
chr4	178274835	178274835	TAHYSSPELK	CanProVar_rs13112390_NEIL3_Q471H_missense_3	YES	YES	YES
chr3	100071333	100071333	ASYVAWGHSTMVNPWGEVLAK	CanProVar_rs150340117_ENST00000394140_c.670G>A_p.V224M_Substitution_Missense_11	NO	NO	NO
chrX	57146372	57146372	IGMVIHEVEAK	COSMIC:SPIN2B:ENST00000275988:c.691C>G:p.Q231E:Substitution_Missense:7(pre=-,post=P)	YES	NO	NO
chr9	38396502	38396502	EAGFPPGVVNIITGYGPTAGAAIAQHMDVDK	CanProVar_rs4878199_ALDH1B1_V253M_missense_27	NO	YES	YES
chr4	108868686	108868686	LTVVVPLAIPHMTSDNTVLQGYTIPK	COSMIC:CYP2U1:ENST00000332884:c.1281G>T:p.E427D:Substitution_Missense:15	NO	NO	NO
chr1	156106818	156106818	AGQVVMIWAAGAGATHSPPTDLVWK	CanProVar_rs200466188_ENST00000368300_c.1487C>T_p.T496M_Substitution_Missense_6	NO	NO	NO
chr17	648186	648186	AHEQCFLK	CanProVar_rs7813_GEMIN4_R1033C_missense_5	YES	YES	YES
chr6	47544814	47544814	EAEIIHLISK	COSMIC:CD2AP:ENST00000359314:c.878G>C:p.G293A:Substitution_Missense:2	NO	NO	NO
chr22	29727892	29727892	NSFGLASATPLQVHAPLSPNQTVEISLPLSTVGSVMK	COSMIC:AP1B1_ENST00000415447:ENST00000415447:c.2302C>T:p.P768S:Substitution_Missense:7	NO	NO	NO
chr1	41454365	41454365	ENFCNIHISLVPQPSSTGEQK	COSMIC:CTPS:ENST00000372621:c.538G>A:p.V180I:Substitution_Missense:8	NO	NO	NO
chr19	10218236	10218236	DCVAVAGPLGGTHFLILSK	COSMIC:PPAN-P2RY11:ENST00000393796:c.245T>G:p.V82G:Substitution_Missense:11	NO	NO	NO
chr5	110439509	110439509	VGVTALQQAPAVDVVAVGLMSGQVIIHNIK	CanProVar_rs11241095_WDR36_I135V_missense_17	NO	NO	NO
chr11	122931962	122931962	GPAVGIDLGTTYSCVGVFQHEK	COSMIC:HSPA8:ENST00000532636:c.71G>A:p.G24E:Substitution_Missense:21	NO	NO	NO
chr3	41266086	41266086	SYLDSGIHSGATTTAPSLSGK	COSMIC:CTNNB1:ENST00000349496:c.83A>G:p.Q28R:Substitution_Missense:0	NO	NO	NO
chr1	6354937	6354937	TNIVTASVDAINFHEK	COSMIC:ACOT7:ENST00000361521:c.816C>A:p.D272E:Substitution_Missense:15	YES	NO	NO
chr8	17132396	17132396	SITSLSVADTVSSSTTSHTTAK	COSMIC:VPS37A:ENST00000324849:c.571C>T:p.P191S:Substitution_Missense:23	NO	NO	NO
chr21	47970495	47970495	VLQAIDSIHQVGVYCLSLVPANTLPK	COSMIC:DIP2A_ENST00000427143:ENST00000427143:c.2485G>T:p.A829S:Substitution_Missense:17	NO	NO	NO
chr9	131904775	131904775	TGPFAEHSNQLWNISTVPSWSK	COSMIC:PPP2R4_ENST00000524946:ENST00000524946:c.52G>A:p.A18T:Substitution_Missense:16	NO	NO	NO
chr2	136700968	136700968	IGSCTQQDIELHVQK	CanProVar_rs140573664_DARS_V102I_missense_9	NO	NO	NO
chr11	122931975	122931975	GPAVGIDLGTTYSCVGLFQHGK	COSMIC:HSPA8:ENST00000532636:c.58G>C:p.V20L:Substitution_Missense:17	NO	NO	NO
chr22	30688659	30688659	PALQPSPSIHLPLDAPLPGSK	CanProVar_rs4823086_TBC1D10A_R323H_missense_20(pre=R,post=-)	YES	NO	YES
chr11	247370	247370	YYETIGNHASYYK	COSMIC:PSMD13:ENST00000532097:c.490C>G:p.Q164E:Substitution_Missense:3	YES	NO	NO
chr10	103368654	103368654	HQLPLDDASLSFAHANCTLIISYQKPK	CanProVar_rs7006_DPCD_L156S_missense_9	NO	YES	YES
chr2	54882220	54882220	DVSSIELLMNNHQGIK	COSMIC:SPTBN1:ENST00000356805:c.5836G>A:p.V1946I:Substitution_Missense:5	YES	NO	NO
chr19	10812263	10812263	AGELWLPHGTVATTVFMPVGTQATMK	CanProVar_rs11542288_QTRT1_P43T_missense_14	NO	NO	NO
chr7	98530941	98530941	HQPANAQIGLMDGNTFCTTLQPR	COSMIC:TRRAP:ENST00000355540:c.3930G>T:p.E1310D:Substitution_Missense:12	NO	NO	NO
chr1	20915701	20915701	QSAYCPYSHFPVGAALLTQEGR	CanProVar_rs2072671_CDA_K27Q_missense_1	NO	YES	NO
chr4	164435265	164435265	LQWFQNHLDPPK	CanProVar_rs2304802_C4orf43_Q65P_missense_11	YES	YES	YES
chr17	36889559	36889559	QPFCDGSHFFQCTGLSPLK	CanProVar_rs2879097_CISD3_R79C_missense_12	YES	YES	YES
chr17	79686879	79686879	GEYQGVFHCALETAK	COSMIC:SLC25A10:ENST00000350690:c.724G>C:p.V242L:Substitution_Missense:11	YES	NO	NO
chr9	131904778	131904778	TGPFAEHSNQLWNISAFPSWSK	COSMIC:PPP2R4:NM_178001.1:c.946G>T:p.V316F:Substitution_Missense:17	NO	NO	NO
chr17	648498	648498	NWLPLEGWNHVVK	CanProVar_rs2740349_GEMIN4_D929N_missense_1	YES	YES	YES
chr12	2908404	2908404	GEHSIVYLRPSYAFGSVGK	CanProVar_rs143820830_FKBP4_K222R_missense_9	YES	NO	NO
chr1	241663757	241663757	ALNPHIGYDK	COSMIC:FH:ENST00000366560:c.1370C>A:p.T457K:Substitution_Missense:0	NO	NO	NO
chr19	52719863	52719863	NNTIEHLLPLFLAQLK	COSMIC:PPP2R1A:ENST00000322088:c.1075G>A:p.D359N:Substitution_Missense:1	NO	NO	NO
chr20	62505153	62505153	SWHDMQVSSAYVK	CanProVar_rs146221163_TPD52L2_V100M_missense_5	NO	NO	NO
chr11	47508312	47508312	VLPGMHHPIQMKPADSDK	COSMIC:CELF1:ENST00000358597:c.300G>T:p.E100D:Substitution_Missense:17	NO	NO	NO
chr2	85622671	85622671	MQYALNTQVEILPQGHESPIFK	COSMIC:CAPG:ENST00000263867:c.971C>T:p.P324L:Substitution_Missense:5	NO	NO	NO
chr5	138160295	138160295	NVPILCTASQACLQHPDVAAYK	COSMIC:CTNNA1:ENST00000302763:c.665A>G:p.Y222C:Substitution_Missense:6	NO	NO	NO
chr17	45734337	45734337	LVANVTNPNSTEHMK	COSMIC:KPNB1_ENST00000290158:ENST00000290158:c.394C>A:p.Q132K:Substitution_Missense:0	NO	NO	NO
chr10	97007106	97007106	TAASGVEANSRPLDHAQLPSSLVIDK	COSMIC:PDLIM1:ENST00000329399:c.551C>T:p.P184L:Substitution_Missense:18	NO	NO	NO
chr1	245019774	245019774	DLPEHAILK	COSMIC:HNRNPU:ENST00000444376:c.1840G>A:p.V614I:Substitution_Missense:7	YES	NO	NO
chr4	17583923	17583923	TFYGLHQDFPSMVLVGLGK	CanProVar_rs75873002_LAP3_V96M_missense_12	NO	NO	NO
chr10	29756787	29756787	EQCPLEAALHSSSK	COSMIC:SVIL:ENST00000355867:c.5861G>C:p.G1954A:Substitution_Missense:8	NO	NO	NO
chr20	33867864	33867864	QTVSDQVLVGSYCVFSNQGGLVHPK	COSMIC:EIF6:ENST00000374436:c.427G>T:p.A143S:Substitution_Missense:4	NO	NO	NO
chr12	98926912	98926912	SSASSSQPEHSAMLVSTAASPSLIK	CanProVar_rs35645287_TMPO_S293A_missense_3	NO	NO	NO
chr15	60653207	60653207	SALSGHLEMVILGLLK	CanProVar_rs144035126_ENSP00000453739_T97M_missense_9	NO	NO	NO
chr19	55505734	55505734	SSLLCLDLGLNNIGVK	COSMIC:NLRP2_ENST00000543010:ENST00000543010:c.2806C>A:p.H936N:Substitution_Missense:12	NO	NO	NO
chr4	128723042	128723042	NVVFIDMGHSAYQVSVCAFNK	CanProVar_rs1380154_HSPA4L_L185S_missense_15	YES	YES	YES
chr22	21288386	21288386	NSNSYGIPEPAHAYAQPETTTPLPAVSGSPGAAITPLPSTQNGPVFAK	COSMIC:CRKL:ENST00000354336:c.631C>G:p.Q211E:Substitution_Missense:18	NO	NO	NO
chr5	75003678	75003678	YAIVTPNIEPCASQSSHPK	CanProVar_rs2307111_POC5_H36R_missense_0	NO	YES	YES
chr4	39881446	39881446	IAPVHIDSEAISALLK	COSMIC:PDS5A:ENST00000303538:c.1894G>T:p.V632L:Substitution_Missense:15	YES	NO	NO
chr5	32126608	32126608	QNFLLFDMTTHSLTNNNIK	COSMIC:GOLPH3:ENST00000265070:c.607C>T:p.P203S:Substitution_Missense:12	NO	NO	NO
chr17	7214941	7214941	YDCGEEILITVLSAMTEEAAVAMK	COSMIC:EIF5A:ENST00000336458:c.447C>G:p.I149M:Substitution_Missense:23	NO	NO	NO
chr6	27107315	27107315	DAVTYTEQAK	CanProVar_rs531123491_ENST00000354348_c.228C>A_p.H76Q_Substitution_Missense_8	NO	NO	NO
chr17	57733350	57733350	ISGETIFVTAPHESTAGIIGVNR	COSMIC:CLTC_ENST00000269122:ENST00000269122:c.931G>T:p.A311S:Substitution_Missense:14	NO	NO	NO
chr8	144940398	144940398	LLEAEIATGGVIDPVHSHR	COSMIC:EPPK1:ENST00000525985:c.7024C>G:p.Q2342E:Substitution_Missense:5	NO	NO	NO
chr7	152346007	152346007	LVNDYHLVLFATTQTIMQK	CanProVar_rs3218536_XRCC2_R188H_missense_6	YES	YES	YES
chr2	44428819	44428819	NGEVCFSTQDHKPCNPR	CanProVar_rs34745955_PPM1B_Q161E_missense_3	NO	NO	NO
chr9	35698463	35698463	MVAAATNNLCESANAAVQGHASQEK	COSMIC:TLN1:ENST00000314888:c.7228G>T:p.A2410S:Substitution_Missense:12	NO	NO	NO
chr11	85779713	85779713	ATTHEIMGLK	COSMIC:PICALM:ENST00000447890:c.110C>T:p.P37L:Substitution_Missense:9	YES	NO	NO
chr1	33478931	33478931	LQAYDTQTTPLIEYYR	CanProVar_rs80324279_AK2_H191D_missense_5	YES	NO	NO
chr10	43882375	43882375	VHIQIGPDGR	COSMIC:HNRPF:ENST00000337970:c.958G>C:p.E320Q:Substitution_Missense:4	YES	NO	NO
chr8	87567156	87567156	LYGPTNFSPVINHVAR	CanProVar_rs138693018_CPNE3_I400V_missense_10	NO	NO	NO
chr5	10256172	10256172	VAIVHLDK	CanProVar_rs11557652_CCT5_E146V_missense_4	YES	YES	YES
chr3	196736546	196736546	SCHAGFGSPAGWDVPMGALIQR	CanProVar_rs138051810_MFI2_V490M_missense_16	NO	NO	NO
chr1	97243461	97243461	NNQFQALVQYGDPVNAQQAK	COSMIC:PTBP2:ENST00000426398:c.667C>G:p.L223V:Substitution_Missense:8	NO	NO	NO
chr8	90949303	90949303	QEMELQNQHAK	COSMIC:NBN:ENST00000265433:c.2185G>C:p.V729L:Substitution_Missense:5	NO	NO	NO
chr22	37414320	37414320	EGHPVTSEPSRPEPAIFK	COSMIC:TST:ENST00000249042:c.454G>A:p.V152I:Substitution_Missense:16	NO	NO	NO
chr17	42117582	42117582	LSEAYAISAGVSLEGQQLFQTIHK	COSMIC:LSM12:ENST00000293406:c.301C>G:p.Q101E:Substitution_Missense:3	NO	NO	NO
chr2	136719000	136719000	QQQFNVQALVAVGDNASK	COSMIC:DARS:ENST00000264161:c.286C>A:p.H96N:Substitution_Missense:15	YES	NO	NO
chr20	44691001	44691001	ALDTLIQSGPALSHLVSETTAQMGQPQAPMGSYQR	COSMIC:NCOA5:ENST00000290231:c.1678C>G:p.Q560E:Substitution_Missense:18	NO	NO	NO
chr2	136700956	136700956	IGSCTQQDVELHIQK	COSMIC:DARS:ENST00000264161:c.415G>A:p.V139I:Substitution_Missense:13	YES	NO	NO
chr14	51382637	51382637	TFAYTNHTVLLEALER	CanProVar_rs143759519_PYGL_P382L_missense_11	NO	NO	NO
chr1	20020994	20020994	TSSVQLHVAGLQPVLLQDR	CanProVar_rs4515815_TMCO4_R478H_missense_7	YES	NO	NO
chr12	6646542	6646542	VIHDNFGILEGLMTTVHAITATQK	COSMIC:GAPDH:ENST00000229239:c.511G>C:p.V171L:Substitution_Missense:9	NO	NO	NO
chr6	31701662	31701662	LCPGGQLPFLLYGTEVHTNTNK	COSMIC:CLIC1:ENST00000375780:c.226G>A:p.D76N:Substitution_Missense:19	YES	NO	NO
chr1	161090412	161090412	ASYGHSMVVDPWGTMVAR	CanProVar_rs78463473_NIT1_V266M_missense_15	NO	NO	NO
chr12	14927761	14927761	VTIAQGGVLPNIQAVLLPNK	COSMIC:H2AFJ:ENST00000389078:c.357G>T:p.K119N:Substitution_Missense:19	NO	NO	NO
chr6	26189100	26189100	NAVTYTEHAK	COSMIC:HIST1H4D:ENST00000340756:c.205G>A:p.D69N:Substitution_Missense:1	YES	NO	NO
chr20	25260954	25260954	TCAYTNHTVLLEALER	CanProVar_rs6115125_PYGB_P382L_missense_11	NO	NO	NO
chr17	76799795	76799795	LGSETCLPQHIR	CanProVar_rs1057040_USP36_R828C_missense_6	YES	NO	YES
chr17	34883390	34883390	EYHAAPEPQK	COSMIC:MYO19_ENST00000431794:ENST00000431794:c.292C>G:p.Q98E:Substitution_Missense:7	NO	NO	NO
chr16	4414805	4414805	VLQLSDTAIMPIGYHVPR	CanProVar_rs112630763_CORO7_V339M_missense_10	NO	NO	NO
chr16	58752173	58752173	ACAHNPTGVDPR	COSMIC:GOT2:ENST00000245206:c.629A>G:p.H210R:Substitution_Missense:0(pre=-,post=P)	NO	NO	NO
chr10	126678148	126678148	YPPGIVGVAPGGLPAAMEGIIPGGIPVTHNLPTVAHPSQGPSPNQPTK	CanProVar_rs146419230_ENST00000337195_c.1277C>G_p.A426G_Substitution_Missense_40	NO	NO	NO
chr3	49135444	49135444	LGYFSVDLDSHQGK	COSMIC:QARS:ENST00000306125:c.2258C>T:p.P753L:Substitution_Missense:8	NO	NO	NO
chr11	8017495	8017495	IVPDDFETMLNSNINDFLMVTYLANLTQSQIALNEK	CanProVar_rs149594374_EIF3F_L334F_missense_17	NO	NO	NO
chr18	57000417	57000417	LVSGMQHPGSAAGVYETTQHFIDIK	COSMIC:LMAN1:ENST00000251047:c.1280G>C:p.G427A:Substitution_Missense:12	NO	NO	NO
chr19	8467097	8467097	DHADSNIVIMLLGNK	CanProVar_rs11556319_RAB11B_V122L_missense_12	NO	NO	NO
chr19	1036511	1036511	NHILPPMNHSTISLQMGTNK	CanProVar_rs181979586_CNN2_D202N_missense_8	NO	NO	NO
chr2	68364478	68364478	FHVFDVR	CanProVar_rs13009282_WDR92_M241V_missense_6	YES	YES	YES
chr7	1484604	1484604	VTNSSPMGWSSAAPCTAAAASHPAVPPSTPDPR	CanProVar_rs59690840_MICALL2_A368T_missense_29(pre=-,post=P)	NO	NO	NO
chr19	33870201	33870201	ISQQNSTPGVNGISVNHTQAHASGLQQVPQLVPAGPGGGGK	CanProVar_rs143129848_CEBPG_I19N_missense_16	NO	NO	NO
chr5	149360264	149360264	LHENYNSSIAGHIPTGFMSPK	COSMIC:SLC26A2:ENST00000286298:c.1108C>T:p.P370S:Substitution_Missense:19	NO	NO	NO
chr5	96118852	96118852	SELLLLACVHNYQPCVQR	CanProVar_rs27044_ERAP1_Q730E_missense_2	YES	YES	YES
chr1	1262958	1262958	TSALCADSYNASLAAYHPWVMR	CanProVar_rs142975407_GLTPD1_V154M_missense_21	NO	NO	NO
chr22	43570602	43570602	VYTDVQEVASSLTHPR	CanProVar_rs192363255_TTLL12_Q313E_missense_7	YES	NO	NO
chr20	35663722	35663722	IAPSSSITAENVSILLGQTLLTMATAPVTGTTGHK	COSMIC:RBL1:ENST00000373664:c.2093C>T:p.P698L:Substitution_Missense:16	NO	NO	NO
chr3	41266097	41266097	AAVSHWQQQSYLNSGIHSGATTTAPSLSGK	CanProVar_rs28931588_CTNNB1_D32N_missense_13	NO	NO	NO
chr1	179852074	179852074	LQQQHSEQPPLQPSPVTTR	CanProVar_rs1281378_TOR1AIP1_M146T_missense_17	YES	YES	YES
chr1	155744943	155744943	ELGTFAESSIALHHQYNPK	CanProVar_rs189957651_GON4L_Q184E_missense_7	YES	NO	NO
chr16	30081513	30081513	YTPSGQAGAAASESLFISNHAY	CanProVar_rs373670009_ENST00000338110_c.1075G>A_p.V359I_Substitution_Missense_17	NO	NO	NO
chr9	7799653	7799653	LSQPFESYITAPPGTAAAPAKPATPATPGAPTSPAEHR	CanProVar_rs1127430_C9orf123_P28T_missense_24	NO	NO	YES
chr17	78306280	78306280	IMCTVDHQGQR	CanProVar_rs8074015_RNF213_D1380G_missense_9	YES	YES	YES
chr2	176803095	176803095	YALICEQCFSHNGMALK	COSMIC:KIAA1715:ENST00000272748:c.829C>G:p.Q277E:Substitution_Missense:6	NO	NO	NO
chr1	204230581	204230581	CLSLQAEHAGVR	CanProVar_rs3795569_PLEKHA6_P146L_missense_4	YES	YES	YES
chr12	7079375	7079375	IGGVQQDTILAQGLHFR	COSMIC:PHB2_ENST00000535923:ENST00000535923:c.196G>C:p.E66Q:Substitution_Missense:12	YES	NO	NO
chr3	13407556	13407556	LPPGSEHCSGVR	CanProVar_rs3732671_NUP210_I608V_missense_11	YES	YES	YES
chr17	30678929	30678929	LYTGPGLAIHCM	COSMIC:ZNF207:ENST00000321233:c.166C>T:p.Q56*:Substitution_Nonsense	NO	NO	NO
chr10	126691631	126691631	VLNEAVGAMMYHTISLTR	CanProVar_rs3198936_CTBP2_T86S_missense_15	NO	NO	NO
chr11	62295315	62295315	ISMPDVNLHLK	CanProVar_rs1787043_AHNAK_N2192H_missense_9	NO	NO	NO
chr22	46782382	46782382	HLEGYFSNVAR	CanProVar_rs34267201_CELSR1_R2219H_missense_1	YES	YES	YES
chr2	198281474	198281474	LSSWEQAETPGHTPSLR	COSMIC:SF3B1:ENST00000335508:c.657T>A:p.D219E:Substitution_Missense:5	NO	NO	NO
chr22	43287108	43287108	VSELHLELK	CanProVar_rs183890188_PACSIN2_V100L_missense_8	YES	NO	NO
chr7	55466259	55466259	VTFLCGDAGPLSVGAVIYHK	COSMIC:LANCL2:ENST00000254770:c.466G>T:p.A156S:Substitution_Missense:12	NO	NO	NO
chr10	131959150	131959150	HASSGSFLSSANEHLK	CanProVar_rs2274217_GLRX3_P123S_missense_9	YES	YES	YES
chr12	69991764	69991764	TVYGGGCSEMFMAHAVTQLANR	COSMIC:CCT2:ENST00000299300:c.1248G>C:p.L416F:Substitution_Missense:11	NO	NO	NO
chr18	33779896	33779896	GASASNPDCQLPHLFCYPAQSNFSGVR	CanProVar_rs540967_MOCOS_S184G_missense_1	NO	YES	YES
chr19	4670240	4670240	PGGVVHSFSHNVGPGDK	CanProVar_rs151144686_C19orf10_T36R_missense_0(pre=R,post=-)	NO	NO	NO
chr6	27783060	27783060	IAGEASHLAHYNK	COSMIC:HIST1H2BM:ENST00000359465:c.239G>A:p.R80H:Substitution_Missense:7	YES	NO	NO
chr16	84529497	84529497	ALQNHVGEALLPEMVTR	CanProVar_rs144220948_ENSP00000457115_P59L_missense_11	NO	NO	NO
chr3	41266095	41266095	AAVSHWQQQSYQDSGIHSGATTTAPSLSGK	COSMIC:CTNNB1:ENST00000349496:c.92T>A:p.L31Q:Substitution_Missense:12	NO	NO	NO
chr20	30816124	30816124	EHPVLALPGAPAQFPILEEHRPLQK	CanProVar_rs189811657_POFUT1_V201I_missense_16	YES	NO	NO
chr1	36479547	36479547	TVATPSHGEWDMR	COSMIC:EIF2C3:ENST00000373191:c.1304T>A:p.V435E:Substitution_Missense:9	NO	NO	NO
chr20	45867852	45867852	TPPSTTAGSHSPPETPVLTR	CanProVar_rs2275801_ZMYND8_V747A_missense_7	YES	NO	YES
chr15	60061166	60061166	ACQSIYSLHDVFVR	COSMIC:RPS3AP6:ENST00000341090:c.616C>T:p.P206S:Substitution_Missense:7	NO	NO	NO
chr11	65835515	65835515	TATVGGAMMGSTHIYDMSMVMSR	CanProVar_rs372951764_ENST00000322535_c.2429C>T_p.T810M_Substitution_Missense_19	NO	NO	NO
chr22	38273723	38273723	QNEQMHALLAITLTMYPMR	COSMIC:EIF3L:ENST00000412331:c.1120G>A:p.A374T:Substitution_Missense:12	NO	NO	NO
chr16	30080856	30080856	ALSDHNIYLEGTLLKPNMVTPGHACTQK	CanProVar_rs182063751_ALDOA_H221N_missense_6	YES	NO	NO
chr16	84529504	84529504	ALQNHVGETLPPEMVTR	COSMIC:KIAA1609:ENST00000343629:c.169G>A:p.A57T:Substitution_Missense:9	NO	NO	NO
chr9	140137382	140137382	LTTPTYGDLNHLVSATMSGVTPCLR	CanProVar_rs201369773_ENST00000340384_c.712A>C_p.T238P_Substitution_Missense_22	NO	NO	NO
chrX	100667946	100667946	VHIEIGPNGR	COSMIC:HNRNPH2:ENST00000316594:c.970G>A:p.D324N:Substitution_Missense:8	YES	NO	NO
chr4	10079394	10079394	VVTVFSIADGYSENNVFYGHHAK	COSMIC:WDR1:ENST00000400001:c.1555G>A:p.V519I:Substitution_Missense:7	NO	NO	NO
chr6	16143426	16143426	HDFSPINR	CanProVar_rs146887223_MYLIP_D33H_missense_1	YES	NO	NO
chr1	120279789	120279789	ALVDHENVISCLHLGASTK	COSMIC:PHGDH:ENST00000369409:c.845C>T:p.P282L:Substitution_Missense:12	NO	NO	NO
chr3	41266094	41266094	AAVSHWQQQSYMDSGIHSGATTTAPSLSGK	COSMIC:CTNNB1:ENST00000349496:c.91C>A:p.L31M:Substitution_Missense:12	NO	NO	NO
chr12	53861054	53861054	LHQLAMQQSHFPMMHGNTGFSGIESSSPEVK	COSMIC:PCBP2:ENST00000359462:c.776C>T:p.T259M:Substitution_Missense:14	NO	NO	NO
chr19	6495842	6495842	LTTPTYEDLNHLVSATMSGVTTCLR	COSMIC:TUBB4:ENST00000264071:c.668G>A:p.G223E:Substitution_Missense:7	NO	NO	NO
chr14	75276414	75276414	SETAAIPSAPVLPPPPVHSSILPPGPVPMGMPPMSKPPPVQQTVDYGHGR	CanProVar_rs368026847_ENST00000238571_c.4268C>T_p.P1423L_Substitution_Missense_22	NO	NO	NO
chr7	55233024	55233024	GPDNCIQCAHYIDGPHCIK	CanProVar_rs144943614_ENST00000275493_c.1774G>A_p.V592I_Substitution_Missense_18	YES	NO	NO
chr20	1433782	1433782	QHSSQDVNVVLK	COSMIC:NSFL1C:ENST00000216879:c.541C>A:p.H181N:Substitution_Missense:8	YES	NO	NO
chr12	6978265	6978265	VTNGAFTGEISLGMIK	COSMIC:TPI1:ENST00000396705:c.242C>T:p.P81L:Substitution_Missense:12	NO	NO	NO
chr14	64522674	64522674	TNVLNHAYENLTR	CanProVar_rs8010911_SYNE2_D3253H_missense_6	YES	YES	YES
chr3	58129292	58129292	YAPTEIGLHEMHIK	COSMIC:FLNB:ENST00000295956:c.5377G>A:p.V1793I:Substitution_Missense:6	NO	NO	NO
chr22	42054269	42054269	SDSFQNPVLQQHFR	COSMIC:XRCC6:ENST00000360079:c.1435G>C:p.E479Q:Substitution_Missense:5	YES	NO	NO
chr22	38273730	38273730	QNEQMHALLAIALMMYPMR	COSMIC:EIF3L:ENST00000412331:c.1127C>T:p.T376M:Substitution_Missense:14	NO	NO	NO
chr2	37368712	37368712	LTVNYEQCASGLHGPEGFHYK	CanProVar_rs138439257_EIF2AK2_V125L_missense_12	NO	NO	NO
chr8	144940217	144940217	GFFDPNTHENLTYLQLLR	COSMIC:EPPK1:ENST00000525985:c.7205A>G:p.Q2402R:Substitution_Missense:18	YES	NO	NO
chr14	75276419	75276419	SETAAIPSAPVLPPPPVHSSIPPSGPVPMGMPPMSKPPPVQQTVDYGHGR	COSMIC:YLPM1_ENST00000325680:ENST00000325680:c.4858C>T:p.P1620S:Substitution_Missense:24	NO	NO	NO
chr20	62198348	62198348	HYPLMFCHVAGNPDR	CanProVar_rs438363_RP4-697K14.7_S788N_missense_12	YES	NO	YES
chr3	28365565	28365565	TLPLPNLPPLHYLDEHNQNCLYK	COSMIC:AZI2:ENST00000479665:c.1147C>G:p.Q383E:Substitution_Missense:15	NO	NO	NO
chr17	80863857	80863857	LLSMTLSPDLHTR	CanProVar_rs2292971_TBCD_M231T_missense_12	YES	YES	YES
chr3	180669147	180669147	EDLMDLAIGTHGSNIQQAR	COSMIC:FXR1:ENST00000357559:c.692G>A:p.G231D:Substitution_Missense:5	NO	NO	NO
chr8	145661675	145661675	LPEASQVHVR	CanProVar_rs7830832_TONSL_A714V_missense_7	YES	NO	YES
chr20	47734529	47734529	MPYLSHQQLPAGILPMVPEVAQAVGVSEGHHTK	COSMIC:STAU1:ENST00000371856:c.1294C>G:p.Q432E:Substitution_Missense:28	YES	NO	NO
chr20	62121834	62121834	VIILNHPGQISAGYSPVIDCHTAHIACK	COSMIC:EEF1A2:ENST00000298049:c.1027C>A:p.Q343K:Substitution_Missense:0	NO	NO	NO
chr6	74227973	74227973	HPGQISAGYAPVLDCHTAHIACK	CanProVar_rs190893068_ENST00000316292_c.1044C>A_p.N348K_Substitution_Missense_0	NO	NO	NO
chr19	33117659	33117659	GAMVNATDYHGATTLHLACQK	COSMIC:ANKRD27:ENST00000306065:c.1495C>A:p.P499T:Substitution_Missense:14	NO	NO	NO
chr3	40503552	40503552	GTAAAAAAAAAAAAAK	CanProVar_rs57354599_RPL14_-159AAA_insertion_12	NO	NO	NO
chr19	11547306	11547306	GVSLTNHHFYDESKPFT	CanProVar_rs112718886_PRKCSH_K59R_missense_38(pre=-,post=C)	NO	NO	NO
chr1	149858853	149858853	VTIAQGGVLLNIQAVLLPK	COSMIC:HIST2H2AC:ENST00000331380:c.329C>T:p.P110L:Substitution_Missense:10	NO	NO	NO
chr10	71978549	71978549	DVFHMVVELPR	COSMIC:PPA1:ENST00000373232:c.148G>T:p.V50L:Substitution_Missense:9	NO	NO	NO
chr7	98984337	98984337	TQIAICPNNHELHIYEK	COSMIC:ARPC1B:ENST00000252725:c.94G>T:p.V32L:Substitution_Missense:12	NO	NO	NO
chr4	10099340	10099340	FTVGDHSR	CanProVar_rs13441_WDR1_I185V_missense_3	YES	YES	YES
chr1	156206121	156206121	DLHSVIAPYFLQQR	CanProVar_rs1052067_PMF1_M137I_missense_6	YES	YES	YES
chr12	50616128	50616128	AEHPPAEVTSHAASGAK	CanProVar_rs367903430_ENST00000341247_c.306C>A_p.D102E_Substitution_Missense_2	NO	NO	NO
chr10	72179801	72179801	LEVNNLNNLNNHDR	COSMIC:EIF4EBP2:ENST00000373218:c.277G>T:p.V93L:Substitution_Missense:1	NO	NO	NO
chr5	114952082	114952082	SVIDYQTNFR	COSMIC:TMED7:ENST00000456936:c.499C>A:p.H167N:Substitution_Missense:8	NO	NO	NO
chr7	143080323	143080323	LGHPEALSAGTGSPQTPSFTYAQQR	CanProVar_rs142720695_ZYX_P154T_missense_16	NO	NO	NO
chr13	19748255	19748255	VGINYQPPTVVPGGELAK	COSMIC:TUBA3C:ENST00000400113:c.1101C>A:p.D367E:Substitution_Missense:15	NO	NO	NO
chr19	8536242	8536242	GDFFPPERPQQLPHGLGGIGMGLGSGGQPIDANHLNK	COSMIC:HNRNPM:ENST00000325495:c.928C>T:p.P310S:Substitution_Missense:25	NO	NO	NO
chr16	72831012	72831012	AQVQVPQQSHQQILPQQQQNELSIAQSHSALLQPSQHPEK	COSMIC:ZFHX3:ENST00000268489:c.5569C>G:p.Q1857E:Substitution_Missense:21	NO	NO	NO
chr17	79994119	79994119	VNAVNPTVVMTSMGQATWSDPTRPR	COSMIC:DCXR:ENST00000306869:c.579delC:p.H195fs*7:Deletion_Frameshift	NO	NO	NO
chr14	69704553	69704553	ALLNAESLPTHR	CanProVar_rs8007859_EXD2_Q393H_missense_11	YES	YES	YES
chr11	61917542	61917542	ALNVTVDVQSPACSSYQMTPQGHR	COSMIC:INCENP_ENST00000394818:ENST00000394818:c.2405C>G:p.T802S:Substitution_Missense:14	NO	NO	NO
chr19	55594996	55594996	LSYFLQQSAPEVAVNGHR	CanProVar_rs1628576_EPS8L1_Q143E_missense_11	NO	NO	NO
chr4	99339876	99339876	HLEDGNVTVQHAALSALR	COSMIC:RAP1GDS1:ENST00000453712:c.1111G>T:p.V371L:Substitution_Missense:2	NO	NO	NO
chr6	49754426	49754426	LGNVYVNDAFGTAHR	COSMIC:PGK2:ENST00000304801:c.475G>A:p.D159N:Substitution_Missense:3	YES	NO	NO
chr12	56532579	56532579	HLSSYATLTVGDSSHK	COSMIC:ESYT1:ENST00000394048:c.2461C>T:p.P821S:Substitution_Missense:4	NO	NO	NO
chr2	242265433	242265433	QQPTQFINLETPGYVGFANLPNQVHR	COSMIC:SEPT2:ENST00000360051:c.35C>T:p.P12L:Substitution_Missense:9	NO	NO	NO
chr10	135184126	135184126	IFEEDPAVGAIVLTGGDK	CanProVar_rs1049951_ECHS1_T75I_missense_1	YES	YES	YES
chr2	198353959	198353959	DMAIATGGAVFGEQGLTLNLEDVQPHDLGK	COSMIC:HSPD1:ENST00000388968:c.982G>C:p.E328Q:Substitution_Missense:14	NO	NO	NO
chr7	127342493	127342493	HFVDSHHQKPVNAMIEHVR	COSMIC:SND1:ENST00000354725:c.594C>G:p.I198M:Substitution_Missense:14	NO	NO	NO
chr10	12129639	12129639	MSSYSGITDVIIGMPHR	CanProVar_rs146741810_DHTKD1_A210S_missense_3	NO	NO	NO
chr3	149290738	149290738	AMNEPLNHMNLHPAVSSTPVPQR	COSMIC:WWTR1:ENST00000360632:c.481C>G:p.Q161E:Substitution_Missense:4	NO	NO	NO
chrX	153594455	153594455	CSYQPTMEGVHTMHVTFAGVPIPR	COSMIC:FLNA_ENST00000369850:ENST00000369850:c.1366G>A:p.V456M:Substitution_Missense:13	NO	NO	NO
chr19	55594996	55594996	QQSAPEVAVNGHR	CanProVar_rs1628576_EPS8L1_Q330E_missense_6	NO	NO	NO
chr2	198358153	198358153	SIVPALEIANAHR	COSMIC:HSPD1:ENST00000388968:c.764A>G:p.Q255R:Substitution_Missense:0	NO	NO	NO
chr12	81688691	81688691	EIGISNPLNR	COSMIC:PPFIA2:ENST00000549396:c.2848C>A:p.H950N:Substitution_Missense:9	YES	NO	NO
chr19	41785031	41785031	HLPSTEPDLHVVR	COSMIC:HNRNPUL1:ENST00000392006:c.836C>T:p.P279L:Substitution_Missense:9	NO	NO	NO
chr1	236918491	236918491	HTNYMMEHIR	CanProVar_rs193922635_ENST00000366578_c.2147C>T_p.T716M_Substitution_Missense_5	YES	NO	NO
chr12	124826462	124826462	QTIINDYITSQQMHHNTATAMAQR	CanProVar_rs2229840_NCOR2_A1699T_missense_17	NO	NO	YES
chr9	100388197	100388197	CCQQLFTDQTSIHR	CanProVar_rs2773347_TSTD2_R83Q_missense_3	YES	YES	YES
chr7	72877404	72877404	YQDIIHSINLAR	COSMIC:BAZ1B:ENST00000339594:c.3097C>A:p.H1033N:Substitution_Missense:9	NO	NO	NO
chr8	42938318	42938318	LVPHNESAWNYFK	COSMIC:FNTA:ENST00000302279:c.840G>T:p.L280F:Substitution_Missense:12	NO	NO	NO
chr17	29214387	29214387	SGGGVLEERPLTLHR	CanProVar_rs11657270_ATAD5_Y1419H_missense_14	YES	YES	NO
chr2	242265466	242265466	QQPTQFINPETPGYVGFANPPNQVHR	CanProVar_rs112158307_2-Sep_L23P_missense_20	NO	NO	NO
chr11	237087	237087	DVPGFLQQSQSSGPGQPAVWHR	CanProVar_rs1045288_PSMD13_N13S_missense_11	YES	YES	YES
chr5	76734084	76734084	TAHDSNVLHLAR	CanProVar_rs33204_ENST00000296679_c.985G>C_p.V329L_Substitution_Missense_10	YES	YES	YES
chr9	7799653	7799653	PATPATPGAPTSPAEHR	CanProVar_rs1127430_C9orf123_P28T_missense_24(pre=K,post=-)	NO	NO	YES
chrX	85211305	85211305	LTPNLQYIVMH	COSMIC:CHM:ENST00000357749:c.1019C>A:p.S340*:Substitution_Nonsense	NO	NO	NO
chr8	48882441	48882441	THIDVINYR	COSMIC:MCM4:ENST00000523944:c.1258C>A:p.H420N:Substitution_Missense:7	YES	NO	NO
chr2	172823402	172823402	GAQLLETVHR	COSMIC:HAT1:ENST00000264108:c.755A>G:p.H252R:Substitution_Missense:0	NO	NO	NO
chr7	87913361	87913361	SDIIIIAIHR	CanProVar_rs1981529_STEAP4_G75D_missense_2	NO	YES	YES
chr12	10856719	10856719	DAVPEGAQLQGPVHR	COSMIC:CSDA:ENST00000228251:c.809G>C:p.G270A:Substitution_Missense:2	NO	NO	NO
chr1	78426081	78426081	IGGPVNPLGPPVPHGPHGVPGPHGPPGPPGPGTPM	COSMIC:FUBP1_ENST00000370768:ENST00000370768:c.1444G>T:p.G482*:Substitution_Nonsense	NO	NO	NO
chr6	16327915	16327916	AEQQQQQQQQQQQQQHQHQQQQQQQQQQQQQQHLSR	CanProVar_rs11969612_ENST00000244769_c.626_627insGCA_p.Q208_H209insQ_Insertion_Inframe	NO	NO	NO
chr16	2048334	2048334	VCPTCQEVLAHGDASSHQALHAAR	COSMIC:ZNF598:ENST00000431526:c.2614C>G:p.Q872E:Substitution_Missense:7	NO	NO	NO
chr22	32802748	32802748	QIGNVAALPGIVH	COSMIC:C22orf28:ENST00000216038:c.241C>T:p.R81*:Substitution_Nonsense	NO	NO	NO
chr3	122447289	122447289	VLTGIYTH	COSMIC:PARP14_ENST00000474629:ENST00000474629:c.5251G>T:p.G1751*:Substitution_Nonsense	NO	NO	NO
chr11	70034096	70034096	ACPDSLGSPAPSHAYHR	CanProVar_rs3740722_ANO1_G692R_missense_17	YES	YES	YES
chr8	144940397	144940397	IATGGVIDPVHSHR	COSMIC:EPPK1:ENST00000525985:c.7025A>G:p.Q2342R:Substitution_Missense:1619	NO	NO	NO
chr19	33602732	33602732	AALLYASSH	COSMIC:GPATCH1:ENST00000170564:c.1688C>A:p.S563*:Substitution_Nonsense	NO	NO	NO
chr15	35084429	35084429	LCYVALNFENEMATAASSSSLEK	COSMIC:ACTC1:ENST00000290378:c.670G>A:p.D224N:Substitution_Missense:7	NO	NO	NO
chr5	151169945	151169945	NSSYVHGGLDSNGKPANAVYGQK	COSMIC:G3BP1:ENST00000394123:c.157G>A:p.D53N:Substitution_Missense:17	NO	NO	NO
chr11	65623182	65623182	EDLVFIFWAPESAPFK	COSMIC:CFL1:ENST00000308162:c.331C>T:p.L111F:Substitution_Missense:15	NO	NO	NO
chr12	113386779	113386779	KPPSCPAPGPTGAASIVPSVPGMALDLSQIPTK	CanProVar_rs2285933_OAS3_S381R_missense_0	NO	YES	YES
chr7	148712092	148712092	EVSQPDWMPPPEVTLVLTK	CanProVar_rs2290971_PDIA4_T173M_missense_8	NO	NO	NO
chr12	49521752	49521752	DYEEVGVDSVEGEGEEEGQEY	COSMIC:TUBA1B:ENST00000336023:c.1345G>C:p.E449Q:Substitution_Missense:19	NO	NO	NO
chr11	118926476	118926476	VAIVKPGVPMDIVLNK	COSMIC:HYOU1:ENST00000404233:c.171A>C:p.E57D:Substitution_Missense:11	NO	NO	NO
chr5	56777604	56777604	DLYANTVLSGGSTMYPGISDR	COSMIC:ACTBL2:ENST00000423391:c.931G>T:p.A311S:Substitution_Missense:19	NO	NO	NO
chr12	113386841	113386841	AGSKPPSCPAPGPTGAASIVPSVLGMALDLSQIPTK	CanProVar_rs562814047_ENST00000228928_c.1205C>T_p.P402L_Substitution_Missense_24	NO	NO	NO
chr1	45974781	45974781	LALLGLAQPSEKPSSPSLDLPFTTPAPK	CanProVar_rs564280688_ENST00000401061_c.743C>T_p.P248L_Substitution_Missense_18	NO	NO	NO
chr20	32439983	32439983	NLLEISGPETVPLPNVLSIALPSKPAK	COSMIC:CHMP4B:ENST00000217402:c.584C>T:p.P195L:Substitution_Missense:17	NO	NO	NO
chr7	134221806	134221806	YKPVTNQVQCHPYLTQEK	COSMIC:AKR1B10:ENST00000359579:c.556G>C:p.E186Q:Substitution_Missense:9	NO	NO	NO
chr2	118575148	118575148	QKPMNVGLSETQNGSMSQEAVGNIK	COSMIC:DDX18:ENST00000263239:c.214G>A:p.G72S:Substitution_Missense:15	NO	NO	NO
chr22	38074659	38074659	EAVFPFQPGSVAQVCITFDQANLTVK	COSMIC:LGALS1:ENST00000215909:c.259G>C:p.E87Q:Substitution_Missense:13	NO	NO	NO
chr5	56778405	56778405	HQGIMVGMGQK	CanProVar_rs145144528_ACTBL2_V44I_missense_4	NO	NO	NO
chr3	132218623	132218623	SSKPSDMSVQVCGYISK	CanProVar_rs3762672_DNAJC13_A110S_missense_1	YES	YES	YES
chr12	101018195	101018195	TIATGLGTQSEPSDGAPQAKPVPAQK	COSMIC:GAS2L3:ENST00000266754:c.1612C>G:p.Q538E:Substitution_Missense:11	YES	NO	NO
chr12	6646375	6646375	VISNASCTTNCLAPLAK	CanProVar_rs138863602_GAPDH_I146V_missense_1	YES	NO	NO
chr10	28900789	28900789	ISTPETNTVPIKPLISTPPVSSQPK	COSMIC:WAC:ENST00000354911:c.1375C>G:p.Q459E:Substitution_Missense:5	NO	NO	NO
chr11	68660895	68660895	VLLVGADNFMLLGKPLLGK	COSMIC:MRPL21:ENST00000362034:c.425C>T:p.T142M:Substitution_Missense:10	NO	NO	NO
chr18	61006080	61006080	LISETTSLCKPEQVAK	COSMIC:KDSR:ENST00000406396:c.730G>T:p.V244L:Substitution_Missense:8	NO	NO	NO
chr1	149858829	149858829	VSIAQGGVLPNIQAVLLPK	COSMIC:HIST2H2AC:ENST00000331380:c.305C>G:p.T102S:Substitution_Missense:2	NO	NO	NO
chr2	26457216	26457216	SAVLISSKPGCFIAGADINMLSACK	COSMIC:HADHA:ENST00000380649:c.322G>T:p.A108S:Substitution_Missense:22	NO	NO	NO
chr10	96005955	96005955	CFLQLQPDNSTFTWVKPTTASPASSK	COSMIC:PLCE1_ENST00000260766:ENST00000260766:c.2673G>T:p.L891F:Substitution_Missense:12	NO	NO	NO
chr11	75115793	75115793	KPLPNHVSIVEPK	COSMIC:RPS3:ENST00000531188:c.616G>A:p.D206N:Substitution_Missense:5	YES	NO	NO
chr3	172479422	172479422	VAVSLGTQIMKPEWIYK	COSMIC:ECT2:ENST00000232458:c.614C>A:p.P205Q:Substitution_Missense:8	NO	NO	NO
chr14	99969148	99969148	QQMPHHTPHQLQQPPSLKPTPQVPQVQQSQPSQSSEPSQPQQK	COSMIC:CCNK:ENST00000389879:c.838C>A:p.Q280K:Substitution_Missense:18	NO	NO	NO
chr7	1608812	1608812	MGTLVSLEPSSVATDVSKPVLTTK	CanProVar_rs34407549_PSMG3_S55T_missense_14	NO	NO	NO
chr15	58285217	58285217	IAPALCCCNTVVIKPAEQTPLSALYMGALIK	COSMIC:ALDH1A2:ENST00000249750:c.610G>T:p.G204C:Substitution_Missense:8	NO	NO	NO
chr5	66460390	66460390	SISCLKPIEGTLDIALLSGPQASK	CanProVar_rs17221458_MAST4_V1616I_missense_2	NO	NO	NO
chr4	40438508	40438508	GYELVLNLEIPTVNPVAIKPGTVAIPAIGAQYSMFPAAPAPK	COSMIC:RBM47_ENST00000381793:ENST00000381793:c.1280C>T:p.P427L:Substitution_Missense:6	NO	NO	NO
chr7	6189538	6189538	QCQSQPNLHSNSLENPTKPVPSSTITNSAVQSTSNASSMSVSSK	COSMIC:USP42_ENST00000306177:ENST00000306177:c.1711A>T:p.T571S:Substitution_Missense:38	NO	NO	NO
chr1	29069443	29069443	VVGSAVGSGSITSNIMASNSLPPATIAPPKPASWADIASK	CanProVar_rs61787570_YTHDF2_V171M_missense_16	NO	NO	NO
chr8	99135698	99135698	HHSGGEKPFQAEK	COSMIC:POP1:ENST00000349693:c.133C>G:p.Q45E:Substitution_Missense:12	NO	NO	NO
chr19	4325531	4325531	TGGPKPLSPASSQDK	CanProVar_rs146537896_STAP2_C281R_missense_0	NO	NO	NO
chr8	141685585	141685585	IYQPVGKPDPAAPPK	COSMIC:PTK2:NM_005607:c.2642A>G:p.H881R:Substitution_Missense:0	NO	NO	NO
chr21	45563112	45563112	EFHQAGKPIGLCCIAPVLSAK	CanProVar_rs192398836_C21orf33_A172S_missense_19	NO	NO	NO
chr7	36320821	36320821	AVVAEKPSNQLQK	CanProVar_rs196586_EEPD1_S343N_missense_9	YES	YES	YES
chr10	12209745	12209745	NANAKPFEVPFLK	COSMIC:NUDT5:ENST00000491614:c.616C>A:p.H206N:Substitution_Missense:1	YES	NO	NO
chr20	17639709	17639709	KPEGAQNQGK	COSMIC:RRBP1_ENST00000377813:ENST00000377813:c.1444G>C:p.A482P:Substitution_Missense:2	YES	NO	NO
chr6	26027390	26027390	DNIQGISKPAIR	COSMIC:HIST1H4B:ENST00000377364:c.91A>T:p.T31S:Substitution_Missense:7	NO	NO	NO
chr1	153390642	153390642	IDKPSLLTMMK	CanProVar_rs35867643_S100A7A_E28D_missense_2	YES	NO	NO
chr19	58579179	58579179	IHTGEKPYGCNESGK	COSMIC:ZNF135:ENST00000313434:c.1327T>A:p.C443S:Substitution_Missense:13	YES	NO	NO
chr8	38899578	38899578	GGNCLLNIPKPDEAYSALSCGNK	COSMIC:ADAM9:ENST00000487273:c.1244C>T:p.P415L:Substitution_Missense:18	NO	NO	NO
chr12	125609498	125609498	AMKPVETHSLQMLHTILSTGSTLK	COSMIC:AACS:ENST00000316519:c.1237C>A:p.P413T:Substitution_Missense:22	NO	NO	NO
chr6	27860579	27860579	VTIAQGGVLPNIQAVLVPK	COSMIC:HIST1H2AM:ENST00000359611:c.349C>G:p.L117V:Substitution_Missense:17	NO	NO	NO
chr9	134019967	134019967	ASLALTPAASPVAPSAASFSFGSSGFKPTLESTPVPSVSAPNIAMK	CanProVar_rs189969939_NUP214_P125L_missense_5	NO	NO	NO
chr9	134019967	134019967	SPASLALTPAASPVAPSAASFSFGSSGFKPTLESTPVPSVSAPNIAMK	CanProVar_rs189969939_NUP214_P108L_missense_7	NO	NO	NO
chr8	30560690	30560690	GHAAFTSDPKPTIEVTGK	COSMIC:GSR:ENST00000221130:c.560G>C:p.S187T:Substitution_Missense:16	NO	NO	NO
chr12	6979288	6979288	VIYGGSVTGATCK	COSMIC:TPI1_ENST00000229270:ENST00000229270:c.730A>G:p.I244V:Substitution_Missense:1	YES	NO	NO
chr22	22160147	22160147	DLKPSNLLLNTTCNLK	COSMIC:MAPK1:ENST00000215832:c.484G>A:p.D162N:Substitution_Missense:14	YES	NO	NO
chr13	31711624	31711624	ELNNTCEPVVTQLKPK	COSMIC:HSPH1:ENST00000320027:c.2408C>T:p.P803L:Substitution_Missense:13	NO	NO	NO
chr11	67257823	67257823	QITPLLLNYCQCK	CanProVar_rs641081_AIP_Q228K_missense_0	NO	YES	YES
chr3	58090931	58090931	SADFVVESIGSEMGSLGFAIEGPSQAK	COSMIC:FLNB:ENST00000295956:c.1735G>A:p.V579M:Substitution_Missense:13	NO	NO	NO
chr3	47958037	47958037	DLVLLSEIEVAQANDIISYTEISSAEK	CanProVar_rs1060407_MAP4_S427Y_missense_19	YES	YES	YES
chr17	57851219	57851219	LSGAEPDDEEYQEFEDMLEHAESAQDFASR	COSMIC:VMP1:ENST00000262291:c.687G>T:p.E229D:Substitution_Missense:16	NO	NO	NO
chr14	23240713	23240713	DNPPNIPSSSSSKPK	CanProVar_rs148216086_OXA1L_-478S_insertion_7	NO	NO	NO
chr1	214585062	214585062	LAGLAVQADFGDYNQFDSEDFLR	COSMIC:PTPN14:ENST00000366956:c.475C>G:p.Q159E:Substitution_Missense:19	NO	NO	NO
chr6	26124812	26124812	VTIAQGGVLPNIQAVLLTK	CanProVar_rs199572605_ENST00000377791_c.352C>A_p.P118T_Substitution_Missense_18	NO	NO	NO
chr12	48526712	48526712	LQAAYNLVK	CanProVar_rs2228500_PFKM_R100Q_missense_2	YES	YES	YES
chr14	102477092	102477092	GEAVDEGEIAENLPEQEILIQSICETMVPK	COSMIC:DYNC1H1:ENST00000360184:c.6421G>A:p.V2141I:Substitution_Missense:23	NO	NO	NO
chr6	74229668	74229668	STTTGHLVYK	COSMIC:EEF1A1:ENST00000316292:c.82A>G:p.I28V:Substitution_Missense:8	YES	NO	NO
chr10	75849787	75849787	IDAAQNWFADPNGGPEGEEQIR	COSMIC:VCL:ENST00000211998:c.1183C>T:p.L395F:Substitution_Missense:8	NO	NO	NO
chr6	31498580	31498580	FEVNISELPNEIDISSYIEQTR	COSMIC:DDX39B:ENST00000396172:c.1246G>A:p.D416N:Substitution_Missense:10	NO	NO	NO
chr6	27833464	27833464	VTIAQGGVLPSIQAVLLPK	CanProVar_rs144728921_HIST1H2AL_N111S_missense_11	NO	NO	NO
chr6	74228713	74228713	IGYNPDTAAFVPISGWNGDNMLEPSANMPWFK	COSMIC:EEF1A1:ENST00000316292:c.563T>C:p.V188A:Substitution_Missense:8	NO	NO	NO
chr15	35086886	35086886	NQGVMVGMGQK	COSMIC:ACTC1:ENST00000290378:c.124C>A:p.H42N:Substitution_Missense:1	YES	NO	NO
chr20	60640461	60640461	LRPPPEGSAGACAPVPAAAAVAAGPEPAPAGPAKPAGPAALAAR	CanProVar_rs113875178_TAF4_S32A_missense_11	NO	NO	NO
chr20	16719531	16719531	KPGQGTPNSANTQGN	COSMIC:SNRPB2:ENST00000377943:c.413C>G:p.S138*:Substitution_Nonsense	NO	NO	NO
chr17	45994464	45994464	VVQAASATLPTVPQKPSQNFEIQAAEPTPTQVYIR	COSMIC:SP2:ENST00000376741:c.1027C>G:p.Q343E:Substitution_Missense:21	NO	NO	NO
chr7	158536267	158536267	FQLGNSGPNSTIK	CanProVar_rs2305473_ESYT2_S45G_missense_4	YES	YES	YES
chr17	79089590	79089590	LKPTVTNDR	CanProVar_rs4969391_BAIAP2_Q519R_missense_0	NO	YES	YES
chr1	223933116	223933116	DGELLFVHSAEGSEFWSTLLEK	COSMIC:CAPN2:ENST00000295006:c.535G>A:p.A179T:Substitution_Missense:18	NO	NO	NO
chr19	47572583	47572583	PKPGAGVPDFLPSAQR	CanProVar_rs536850007_ENST00000253048_c.2164G>A_p.E722K_Substitution_Missense_0(pre=R,post=-)	NO	NO	NO
chr7	128037009	128037009	LQVIGGNVVTAAQAK	CanProVar_rs61751223_IMPDH1_H348R_missense_0	NO	NO	NO
chr16	1872922	1872922	VEVLPALTDNYMYLLIDDETK	CanProVar_rs58542872_HAGH_V65L_missense_15	YES	YES	YES
chr3	53274298	53274298	QAFTDVATGSLGQGLGAACGMTYTGK	COSMIC:TKT:ENST00000462138:c.406G>A:p.A136T:Substitution_Missense:22	NO	NO	NO
chr7	105148593	105148593	FVSSYQGFSGILK	CanProVar_rs61741425_PUS7_H123Y_missense_5	YES	NO	NO
chr12	125434580	125434580	LASYQSCLLSSPGTMLK	CanProVar_rs4447263_DHX37_R1081Q_missense_5	YES	YES	YES
chr6	26043717	26043717	QVHPDTGISTK	COSMIC:HIST1H2BB:ENST00000357905:c.169T>A:p.S57T:Substitution_Missense:10	YES	NO	NO
chrX	153062934	153062934	VQNMALYADIGGK	CanProVar_rs149873632_ENST00000320857_c.208G>A_p.V70I_Substitution_Missense_10	NO	NO	NO
chr17	57741326	57741326	VIQCFAETGQIQK	COSMIC:CLTC_ENST00000269122:ENST00000269122:c.1492G>A:p.V498I:Substitution_Missense:11	NO	NO	NO
chr22	41521877	41521877	MGMVNNPNPYGSPYTQNPGQQIGASGLGLQIQTK	CanProVar_rs147583157_EP300_M247V_missense_4	NO	NO	NO
chrX	153590143	153590143	YTPVQQGPVGINVTYGGDPIPK	COSMIC:FLNA_ENST00000369850:ENST00000369850:c.2839G>A:p.V947I:Substitution_Missense:11	NO	NO	NO
chr12	76449933	76449933	FEIINAIYEPTEEECEWKPDEEDEISEEFK	COSMIC:NAP1L1:ENST00000393263:c.438G>C:p.L146F:Substitution_Missense:29	NO	NO	NO
chr1	206769134	206769134	LQPAYQVTLPGQELIVK	COSMIC:EIF2D:ENST00000271764:c.1442C>T:p.P481L:Substitution_Missense:14	NO	NO	NO
chr6	26189228	26189228	DSIQGITKPAIR	COSMIC:HIST1H4D:ENST00000340756:c.77A>G:p.N26S:Substitution_Missense:2	YES	NO	NO
chr1	241669315	241669315	VSALTGLPFVTAPNK	CanProVar_rs201395553_ENST00000366560_c.892G>T_p.A298S_Substitution_Missense_2	YES	NO	NO
chr5	167933095	167933095	IVFVPGCSIPLTIEK	CanProVar_rs146939849_RARS_V170E_missense_14	YES	NO	NO
chr1	40747033	40747033	SNAYFYGFFK	COSMIC:ZMPSTE24:ENST00000372759:c.788A>G:p.H263R:Substitution_Missense:0	NO	NO	NO
chr8	144997927	144997927	AHAFVVQQK	CanProVar_rs7002002_PLEC_A2043V_missense_5	YES	NO	YES
chr6	86346804	86346804	DLFEDELVPLFQK	COSMIC:SYNCRIP:ENST00000369622:c.547G>C:p.E183Q:Substitution_Missense:12	NO	NO	NO
chr17	4720469	4720469	TPIYPYLLPK	CanProVar_rs1052748_PLD2_T577I_missense_3	YES	YES	NO
chr6	27101186	27101186	VTIAQGGVLPNMQAVLLPK	COSMIC:HIST1H2AG:ENST00000359193:c.336T>G:p.I112M:Substitution_Missense:12	NO	NO	NO
chr12	53292292	53292292	LESAMQNMSIHTK	COSMIC:KRT8:ENST00000293308:c.1214G>C:p.G405A:Substitution_Missense:4	NO	NO	NO
chr20	34241738	34241738	FIQVNPITK	COSMIC:RBM12:ENST00000374104:c.1507C>A:p.H503N:Substitution_Missense:5	YES	NO	NO
chr12	7030920	7030920	VNQISSVTEAIQACK	COSMIC:ENO2:ENST00000541477:c.1042G>A:p.G348S:Substitution_Missense:5	NO	NO	NO
chr6	27841039	27841039	TVTTMDVVYALK	COSMIC:HIST1H4L:ENST00000355981:c.250G>A:p.A84T:Substitution_Missense:4	NO	NO	NO
chr1	229631734	229631734	SSFYSLTSSNVSK	CanProVar_rs11805194_NUP133_I294V_missense_11	YES	YES	YES
chr14	75276219	75276219	SSVPVTRPPVPIPPPPPPLPLPPPPPVIKPQTSAVEQER	COSMIC:YLPM1_ENST00000325680:ENST00000325680:c.4658C>T:p.P1553L:Substitution_Missense:19	NO	NO	NO
chr6	31597445	31597445	QQQQHQWQQHQQGSAPPTPVPPSPPQPVTLGAVPATQAPPPPPK	COSMIC:PRRC2A:ENST00000376033:c.2077C>A:p.P693T:Substitution_Missense:36	NO	NO	NO
chr17	37009284	37009284	ISLGLPVGAVINCANNTGAK	COSMIC:RPL23:ENST00000394332:c.88G>A:p.D30N:Substitution_Missense:15	YES	NO	NO
chr6	27805804	27805804	GGVLPNIQAVLLPK	COSMIC:HIST1H2AK:ENST00000330180:c.314A>G:p.Q105R:Substitution_Missense:0	NO	NO	NO
chr6	27101202	27101202	VTIAQGGVLPNIQAVLLSK	COSMIC:HIST1H2AG:ENST00000359193:c.352C>T:p.P118S:Substitution_Missense:18	NO	NO	NO
chr19	48198675	48198675	AFASNLPALNVAK	CanProVar_rs13346368_GLTSCR1_T1044A_missense_8	YES	YES	YES
chr6	42992825	42992825	QGSRPPIQNACVADK	CanProVar_rs3749903_RRP36_A78G_missense_2	YES	YES	YES
chr1	183094547	183094547	ACNCNPYGTMK	CanProVar_rs20558_LAMC1_L888P_missense_6	YES	YES	YES
chr18	67718688	67718688	AGAITLPSVTVALAK	CanProVar_rs4891392_RTTN_F1761S_missense_8	YES	YES	YES
chr15	39880822	39880822	LCNNPAPQFGGK	CanProVar_rs2292305_ENST00000260356_c.1567A>G_p.T523A_Substitution_Missense_6	YES	YES	NO
chr3	150280445	150280445	NTVLATWQPYSTSK	CanProVar_rs1132979_ENST00000460851_c.290C>G_p.T97S_Substitution_Missense_11	YES	YES	NO
chr2	217001928	217001928	ANPQVGVAFPDIK	COSMIC:XRCC5:ENST00000392133:c.1231C>G:p.H411D:Substitution_Missense:11	NO	NO	NO
chr4	100869669	100869669	ATIAGGGVIPNIHK	COSMIC:H2AFZ:ENST00000296417:c.337C>A:p.H113N:Substitution_Missense:11	YES	NO	NO
chr8	27634064	27634064	SVLSTVSFYNQNK	CanProVar_rs4732748_ESCO2_A80V_missense_2	YES	NO	YES
chr6	26199153	26199153	VLPNIQAVLLPK	COSMIC:HIST1H2AD:ENST00000341023:c.319G>C:p.G107R:Substitution_Missense:0	NO	NO	NO
chr6	27860579	27860579	VTIAQGGVLPNIQAVLFPK	COSMIC:HIST1H2AM:ENST00000359611:c.349C>T:p.L117F:Substitution_Missense:17	NO	NO	NO
chrX	77112989	77112989	MNSAPTFINFPAK	COSMIC:MAGT1:NM_032121.3:c.396C>A:p.N132K:Substitution_Missense:0	NO	NO	NO
chr6	44217241	44217241	TLTLVDTGIDMTK	COSMIC:HSP90AB1:ENST00000371646:c.275G>A:p.G92D:Substitution_Missense:10	NO	NO	NO
chr17	4849269	4849269	QGVHGGLINK	COSMIC:PFN1:ENST00000225655:c.349G>C:p.E117Q:Substitution_Missense:1	YES	NO	NO
chr2	204305403	204305403	QPAFPASYIPPSPPTPPVPVPLPTLPK	CanProVar_rs186567269_RAPH1_P837L_missense_22	NO	NO	NO
chr12	54677648	54677648	QSSNFGPMK	COSMIC:HNRNPA1_ENST00000340913:ENST00000340913:c.960T>A:p.N320K:Substitution_Missense:0	NO	NO	NO
chr10	101912064	101912064	YQAVASNSK	CanProVar_rs2862954_ERLIN1_I207V_missense_4	YES	YES	NO
chr20	3193842	3193842	FTCTLVAQK	CanProVar_rs1127354_ITPA_P32T_missense_2	YES	NO	NO
chr6	26056539	26056539	ASGPPLSELITK	COSMIC:HIST1H1C:ENST00000343677:c.118G>C:p.V40L:Substitution_Missense:6	YES	NO	NO
chr2	242283192	242283192	ASIPFSVVASNQLIEAK	COSMIC:SEPT2:ENST00000360051:c.722G>C:p.G241A:Substitution_Missense:9	YES	NO	NO
chr3	58132684	58132684	NIPGSPFTAK	COSMIC:FLNB_ENST00000490882:ENST00000490882:c.5785C>A:p.H1929N:Substitution_Missense:1	YES	NO	NO
chr3	10188307	10188307	ITLPVYTLK	COSMIC:VHL:ENST00000256474:c.450T>A:p.N150K:Substitution_Missense:0	NO	NO	NO
chr6	27839988	27839988	SAPATGGIK	COSMIC:HIST1H3I:ENST00000328488:c.106G>A:p.V36I:Substitution_Missense:8	YES	NO	NO
chr7	25163609	25163609	TGQSPGYSYTAANK	CanProVar_rs11548807_ENST00000305786_c.130G>T_p.A44S_Substitution_Missense_4	NO	NO	NO
chr17	39661352	39661352	NYSPYYK	COSMIC:KRT13:ENST00000246635:c.451G>A:p.D151N:Substitution_Missense:1	YES	NO	NO
chr12	96397680	96397680	APLPLGNIK	COSMIC:LTA4H:ENST00000228740:c.1549C>A:p.H517N:Substitution_Missense:7	YES	NO	NO
chr1	207195779	207195779	SMPIPIPK	CanProVar_rs2842726_C1orf116_S198P_missense_5	YES	YES	NO
chr8	144899842	144899842	AVTPPMPLFTPATPGGLPPAAAVAAAAATAK	COSMIC:PUF60:ENST00000526683:c.928C>T:p.L310F:Substitution_Missense:9	NO	NO	NO
chr20	62221885	62221885	ATSGPAAMASQVLTQSAQLAFGPGVPVPQLTSVPLGK	COSMIC:GMEB2:ENST00000370077:c.1150C>T:p.L384F:Substitution_Missense:21	NO	NO	NO
chrX	47060736	47060736	GLFGQLFCDFGEEMILTDSNGEQPFSAMVSMVTK	CanProVar_rs190263018_UBA1_L231F_missense_25	NO	NO	NO
chr19	17450016	17450016	SGAHVVVTGPPNAGK	CanProVar_rs3810206_GTPBP3_V272A_missense_3	YES	NO	YES
chr2	223436607	223436607	FELTMPCSSLEINIGPFL	CanProVar_rs7185_FARSB_V585I_missense_14	YES	YES	YES
chr6	119221981	119221981	IIYVGSAESEEYNQVLDSVLVGPVPAGR	COSMIC:ASF1A:ENST00000229595:c.160G>A:p.D54N:Substitution_Missense:13	NO	NO	NO
chr10	89469058	89469058	GCTMWLTGLSGAGK	CanProVar_rs142362349_ENST00000361175_c.133G>A_p.V45M_Substitution_Missense_4	NO	NO	NO
chr1	212273606	212273606	ESRPGLVTVTNSQSTPAK	CanProVar_rs35137676_DTL_S425N_missense_11	YES	YES	YES
chr4	190904562	190904562	GTGSGMGTLLISK	COSMIC:TUBB4Q:ENST00000248151:c.418G>C:p.G140R:Substitution_Missense:0	NO	NO	NO
chr18	61170782	61170782	GVALSNVVHK	CanProVar_rs1455555_SERPINB5_I319V_missense_8	YES	NO	NO
chr10	81112110	81112110	GSQFFICTIK	CanProVar_rs61851434_PPIF_N150K_missense_0	NO	NO	NO
chr12	6646283	6646283	AGAHLQGEAK	CanProVar_rs11549340_ENST00000229239_c.344G>A_p.G115E_Substitution_Missense_8	NO	NO	NO
chr1	152005226	152005226	LDTNSDGQLDYSEFLNLIGGLAMACHDSFLK	COSMIC:S100A11:ENST00000271638:c.230T>A:p.F77Y:Substitution_Missense:11	NO	NO	NO
chrX	77112989	77112989	NSAPTFINFPAK	COSMIC:MAGT1:NM_032121.3:c.396C>A:p.N132K:Substitution_Missense:0(pre=M,post=-)	NO	NO	NO
chr1	155033918	155033918	ASALSFPASPSRPLPPDPVSK	CanProVar_rs41264285_ADAM15_P768S_missense_9	YES	NO	NO
chr4	95496882	95496882	PFGSVFSPK	CanProVar_rs2452600_PDLIM5_S14F_missense_9(pre=R,post=-)	YES	YES	YES
chr6	35836854	35836854	STAGNFLVNLLEPK	COSMIC:SRPK1:ENST00000373825:c.1445C>T:p.P482L:Substitution_Missense:10	NO	NO	NO
chr6	26158582	26158582	AMGNMNSFVNDIFER	COSMIC:HIST1H2BD:ENST00000377777:c.185T>A:p.I62N:Substitution_Missense:4	NO	NO	NO
chr6	26217531	26217531	NIQAVLLPK	COSMIC:HIST1H2AE:ENST00000303910:c.329C>G:p.P110R:Substitution_Missense:0	NO	NO	NO
chr13	31722601	31722601	GCALQCAILSLAFK	COSMIC:HSPH1:ENST00000320027:c.1154C>T:p.P385L:Substitution_Missense:11	NO	NO	NO
chr1	19565787	19565787	NFPQTALLSFATTGEK	COSMIC:KIAA0090:ENST00000477853:c.964G>T:p.V322L:Substitution_Missense:8	NO	NO	NO
chr7	122635423	122635423	FCLQWASMLNNFCSYFNLNYVLCNLTITWEFFSILTFWLNSLLTVFYCIK	COSMIC:TAS2R16:ENST00000249284:c.266A>G:p.N89S:Substitution_Missense:33	NO	NO	NO
chr19	40325333	40325333	DNAVVVGVYRPPPK	COSMIC:FBL:ENST00000221801:c.916C>A:p.H306N:Substitution_Missense:2	YES	NO	NO
chr20	35491551	35491551	GPGPGSAVACSAASSSRPDK	CanProVar_rs6029806_KIAA0889_F66S_missense_14	YES	NO	NO
chr17	39659316	39659316	EFSNQVVGLVNVEMDATPGIDLTR	COSMIC:KRT13:ENST00000246635:c.770A>T:p.Q257L:Substitution_Missense:9	NO	NO	NO
chr6	26104260	26104260	DNIQSITKPAIR	CanProVar_rs184771900_HIST1H4C_G29S_missense_5	YES	NO	NO
chr15	77473839	77473839	MSHNNNGLTEVLK	COSMIC:SgK269:ENST00000312493:c.430G>C:p.D144H:Substitution_Missense:3	NO	NO	NO
chr1	109465168	109465168	NCHTASTTTSTPPK	CanProVar_rs35029887_GPSM2_TS114T_deletion_10	YES	NO	NO
chr6	26157103	26157103	KPGAAAGAK	COSMIC:HIST1H1E:ENST00000304218:c.485C>G:p.A162G:Substitution_Missense:3	YES	NO	NO
chr5	179046399	179046399	EEIVQFFSGLENVPNGITLPVDFQGR	COSMIC:HNRNPH1:ENST00000356731:c.407T>A:p.I136N:Substitution_Missense:12	YES	NO	NO
chr7	100466258	100466258	TGSLKPNPASPLPASPYGGPTPASYTTASTPAGPAFTVQVK	COSMIC:TRIP6:ENST00000200457:c.505C>A:p.P169T:Substitution_Missense:37	NO	NO	NO
chr13	19751341	19751341	FDGALNVDLTEFQTNLVLYPR	CanProVar_rs544706766_ENST00000400113_c.782C>T_p.P261L_Substitution_Missense_18	NO	NO	NO
chr2	47389525	47389525	SLGQNPTEAELQDMINEVDADGNDTIDFPEFLTMMAR	COSMIC:CALM2:ENST00000272298:c.185G>A:p.G62D:Substitution_Missense:24	NO	NO	NO
chrX	64949462	64949462	EGILNDDIYCPTETAVLLASYAVQSK	COSMIC:MSN:ENST00000360270:c.355C>A:p.P119T:Substitution_Missense:12	NO	NO	NO
chr9	80921287	80921287	IPDPSTWNLNPDASYVYYYANETVHGVEFDFIPDVK	COSMIC:PSAT1:ENST00000376588:c.455G>A:p.C152Y:Substitution_Missense:19	NO	NO	NO
chr1	110590491	110590491	TDSINILADVLPEEMLTTVLQSMK	COSMIC:FAM40A:ENST00000369795:c.1661C>T:p.P554L:Substitution_Missense:16	NO	NO	NO
chr1	236912487	236912487	AASFNNWMEGAMEDLQDMFIVHSIEEIQSLITAHEQFK	COSMIC:ACTN2:ENST00000366578:c.1579C>T:p.P527S:Substitution_Missense:3	NO	NO	NO
chr22	35799296	35799296	HYNLGEYWIEVEMEDLASFDEDLADYFYK	COSMIC:MCM5:ENST00000216122:c.264G>T:p.L88F:Substitution_Missense:27	NO	NO	NO
chr7	100466181	100466181	TGSLKPNPASLLPASPYGGPTPASYTTASTPAGPAFPVQVK	CanProVar_rs116568713_TRIP6_P143L_missense_11	NO	NO	NO
chr1	51860059	51860059	HNDPFAPGGTVVAASNSATDPFASVFGNESFGGGFADFSTLSK	CanProVar_rs183838419_EPS15_D705N_missense_16	NO	NO	NO
chr11	76207450	76207450	QQLYQVQQQTQQQVAQPSPVSHQQEPQQSPLPPGIKPTIQIK	COSMIC:C11orf30:ENST00000334736:c.1300C>G:p.Q434E:Substitution_Missense:25	NO	NO	NO
chr8	37728017	37728017	LHPVKPMNATATK	CanProVar_rs7817179_RAB11FIP1_M1185T_missense_10	YES	NO	NO
chr12	106641490	106641492	KPPPAPQQPPPPAPHPQQHPQQHPQNQAHGK	COSMIC:CKAP4:ENST00000378026:c.138_140delGCC:p.P47delP:Deletion_Inframe	NO	NO	NO
chr19	36633835	36633835	LFAQLAGDDMEVSATEFMNILNK	CanProVar_rs10424687_CAPNS1_L120F_missense_17	NO	NO	NO
chr12	80211187	80211187	TKPLASVTNANTSSTQAAPVAVTTPTVSSGQATPTLPIK	COSMIC:PPP1R12A:ENST00000261207:c.1226C>T:p.S409L:Substitution_Missense:36	NO	NO	NO
chr11	75277486	75277486	KPAAAAAPATAEK	CanProVar_rs140588417_SERPINH1_G31A_missense_9	YES	NO	NO
chr7	100466151	100466151	MGSLKPNPASPLPASPYGGPTPASYTTASTPAGPAFPVQVK	CanProVar_rs541670413_ENST00000200457_c.398C>T_p.T133M_Substitution_Missense_1	NO	NO	NO
chr17	57728648	57728648	AVDVFFPPESQNDFPVAMQISEK	COSMIC:CLTC_ENST00000269122:ENST00000269122:c.766G>T:p.A256S:Substitution_Missense:10	NO	NO	NO
chr3	188327126	188327126	STLKPQPAPQAGPIPVAPIGTLKPQTQPVPASYTTASTSSR	COSMIC:LPP_ENST00000312675:ENST00000312675:c.607C>A:p.P203T:Substitution_Missense:26(pre=-,post=P)	NO	NO	NO
chr10	28900809	28900809	ISTPQTNTVPMKPLISTPPVSSQPK	COSMIC:WAC:ENST00000354911:c.1395C>G:p.I465M:Substitution_Missense:11	NO	NO	NO
chr1	234745009	234745009	SPPGAAAPAAAKPPPLSAK	CanProVar_rs7545855_IRF2BP2_S78P_missense_8	YES	NO	YES
chr13	41515286	41515286	GGATSVLKPGNSK	CanProVar_rs1056820_ELF1_T343S_missense_5	YES	YES	YES
chr3	97664725	97664725	DHIVLTVLPDQDQSDETQEK	CanProVar_rs2172257_MINA_A386T_missense_17	NO	YES	YES
chr15	56959028	56959028	SNTSKPNTIK	CanProVar_rs28620278_ZNF280D_V568I_missense_9	YES	YES	YES
chr8	48790352	48790352	FLDALELSQSPMLLELMTEVFCR	COSMIC:ENSG00000121031:ENST00000314191:c.5293C>T:p.L1765F:Substitution_Missense:21	NO	NO	NO
chr5	149360877	149360877	NLQTKPGIK	CanProVar_rs30832_SLC26A2_I574T_missense_4	YES	YES	YES
chr1	53679229	53679229	ALEDVFDALEGK	CanProVar_rs1799822_CPT2_M647V_missense_5	YES	YES	YES
chr10	29839787	29839787	DYALHAGDGSSDPEVLLNIENQR	CanProVar_rs10160013_SVIL_V189A_missense_6	NO	YES	YES
chr1	21616586	21616586	ATLDEEDLVDSLSEGNAYPNGLQVNFHSPR	COSMIC:ECE1:ENST00000374893:c.115G>A:p.D39N:Substitution_Missense:16	NO	NO	NO
chr2	220116431	220116431	AVFVDLEPTVIDDIR	COSMIC:TUBA4A:ENST00000248437:c.231G>T:p.E77D:Substitution_Missense:13	NO	NO	NO
chr6	51890856	51890856	SCDIVNLTEASIWCENLPAPQIPDAGAPTVPAAVEVWAGNR	COSMIC:PKHD1:ENST00000371117:c.3752C>A:p.T1251N:Substitution_Missense:16	NO	NO	NO
chr11	62296601	62296601	ADIDVSGPSVDTDAPDLDIEGPEGR	CanProVar_rs74853209_AHNAK_K1763R_missense_25	NO	NO	NO
chr6	26235041	26235041	ASGPPISELITK	CanProVar_rs138815183_HIST1H1D_V41I_missense_6	NO	NO	NO
chr19	47278859	47278859	SELPLDPLPLPTEEGNPLLK	CanProVar_rs3027961_SLC1A5_V512L_missense_10	YES	YES	NO
chr8	27679981	27679981	AFTEASDGSLCLAMEYGGEK	CanProVar_rs3779620_PBK_N107S_missense_6	YES	YES	YES
chr11	62298153	62298153	MDIDAPDVEVEGPDWHLK	COSMIC:AHNAK:ENST00000378024:c.3736C>G:p.Q1246E:Substitution_Missense:11	YES	NO	NO
chr19	10886531	10886531	ESSLILAVTPANMNLANSDALK	COSMIC:DNM2:ENST00000359692:c.538G>A:p.D180N:Substitution_Missense:14	NO	NO	NO
chr15	72638892	72638892	DFYVVEPLAFEGTPEQK	CanProVar_rs1800431_HEXA_I436V_missense_4	YES	YES	YES
chr11	62446021	62446021	ALALTGNQGIEAAMDWLMEHEDDPDVDEPLETPFGHILGR	CanProVar_rs11543359_UBXN1_L56F_missense_34	NO	NO	NO
chr9	86293361	86293361	MYTDIQEPMLSAAQQQFGGNPFASLVSNTSSGEGSQPSR	CanProVar_rs146037689_UBQLN1_E289Q_missense_15	NO	NO	NO
chr8	145001588	145001588	EQLQQEQALLEEIER	CanProVar_rs11136334_PLEC_R1235Q_missense_4	YES	NO	YES
chr20	24949598	24949598	GGADLFVENMPGFPDNIR	CanProVar_rs181867455_C20orf3_R309H_missense_33(pre=-,post=P)	NO	NO	NO
chr16	29851523	29851523	SFFLQTGEQLEQGIQDVYVLSEQQGLLLR	COSMIC:MVP:ENST00000395353:c.934C>A:p.P312T:Substitution_Missense:6	NO	NO	NO
chr19	4362657	4362657	EPFDLGEPQQSNGGFPCTTAPK	COSMIC:SH3GL1:ENST00000269886:c.805G>C:p.E269Q:Substitution_Missense:9	NO	NO	NO
chr9	35707382	35707382	AATAPLLEAVDNLSAFASNLEFSSIPAQISPEGR	COSMIC:TLN1:ENST00000314888:c.4736C>T:p.P1579L:Substitution_Missense:20	NO	NO	NO
chr5	72800226	72800226	APLATGEDDDDEVLDLVENFDEASK	COSMIC:BTF3:ENST00000380591:c.572C>T:p.P191L:Substitution_Missense:14	NO	NO	NO
chr8	101721727	101721727	AVPNPVINPYQLAPPSGYFMAAIPQTQNR	CanProVar_rs139094790_PABPC1_P402L_missense_12	NO	NO	NO
chr8	145151280	145151280	ELAAEVEVQDGPNEDGEMYMRPGK	COSMIC:CYC1:ENST00000318911:c.494T>A:p.F165Y:Substitution_Missense:19	NO	NO	NO
chr8	144993068	144993068	QQGLASYNYVR	CanProVar_rs146233901_PLEC_D3627N_missense_8	NO	NO	YES
chr10	129901286	129901286	AQPLEDLASFQELSQTPGHTEELANGAANSFTSAPK	COSMIC:MKI67:ENST00000368654:c.8818G>A:p.D2940N:Substitution_Missense:29	NO	NO	NO
chr14	64687258	64687258	EFLQTESPESTELLSR	CanProVar_rs149978500_SYNE2_Q289L_missense_14	NO	YES	YES
chr11	63719762	63719762	VSGLEPATMDWAFDLTK	CanProVar_rs150657969_NAA40_V30M_missense_9	NO	NO	NO
chr1	229567547	229567547	DLYANNVMSGDTTMYPGIADR	COSMIC:ACTA1:ENST00000366684:c.911G>A:p.G304D:Substitution_Missense:11	NO	NO	NO
chr10	135233541	135233541	VLTGTGNVNVIQPNYPAAAR	CanProVar_rs2255246_AL360181.1_I293V_missense_10	YES	YES	YES
chr2	217069914	217069914	DKPSGDTAAVFEEGGDVDDLLNMI	COSMIC:XRCC5:ENST00000392133:c.2188G>A:p.D730N:Substitution_Missense:22	NO	NO	NO
chr2	220116937	220116937	ECISIHVGQAGVQMGNACWELYCLEHGIQPDGQMPSDK	COSMIC:TUBA4A:ENST00000248437:c.19G>A:p.V7I:Substitution_Missense:5	NO	NO	NO
chr12	6619284	6619284	EDTLEFLIK	CanProVar_rs714774_NCAPD2_Q83E_missense_5	YES	YES	NO
chr6	74229113	74229113	YYVTIINAPGHR	CanProVar_rs11550816_ENST00000316292_c.271G>A_p.D91N_Substitution_Missense_7	YES	NO	NO
chr10	3146039	3146039	YAYLNVVGMVGSINNDFCGTDMTIGTDSALHR	CanProVar_rs139114073_ENST00000381125_c.523G>A_p.D175N_Substitution_Missense_14	NO	NO	NO
chr15	35084435	35084435	LCYVTLDFENEMATAASSSSLEK	COSMIC:ACTC1:ENST00000290378:c.664G>A:p.A222T:Substitution_Missense:5	NO	NO	NO
chr3	47957480	47957480	GISEDSHLESLQDMGQSAAPTFMISPETVTGTGK	CanProVar_rs78150694_MAP4_V613M_missense_14	NO	NO	NO
chr1	225607144	225607144	FNLSQESSYIATQYSLRPR	CanProVar_rs2230419_LBR_S154N_missense_2	NO	YES	YES
chr2	47672761	47672761	FEEMIETTLDMDQVENHEFLVKPSFDPNLSELR	COSMIC:MSH2:ENST00000233146:c.1351C>G:p.Q451E:Substitution_Missense:2	NO	NO	NO
chr3	47956424	47956424	GISEDSHLESLQDVGQSAAPTFMISPETLTGTGK	CanProVar_rs1137524_MAP4_V628L_missense_29	YES	YES	YES
chr3	47956424	47956424	GISEDSHLESLQDVGQSAAPTFMISPETITGTGK	CanProVar_rs1137524_MAP4_V628I_missense_29	NO	YES	YES
chr15	25601128	25601128	DLLEYEGNVEDDMMITFQVSQTDLFGNPMMYDLK	COSMIC:UBE3A:ENST00000397954:c.2044A>G:p.I682V:Substitution_Missense:19	NO	NO	NO
chr3	155611373	155611373	DGHHHYEGAVVILNAGAQYGK	COSMIC:GMPS:ENST00000496455:c.94G>A:p.D32N:Substitution_Missense:14	NO	NO	NO
chr13	45914250	45914250	TEGNIDDSLIGGNASAEGPQGEGTESTVITGVDIVMNHHLQETSFTK	COSMIC:TPT1:ENST00000530705:c.172G>C:p.E58Q:Substitution_Missense:20	NO	NO	NO
chr12	7031285	7031285	SGETEETFIADLVVGLCTGQIK	COSMIC:ENO2:ENST00000541477:c.1134C>A:p.D378E:Substitution_Missense:6	YES	NO	NO
chr12	6646121	6646121	WGDAAAEYVVESTGVFTTMEK	COSMIC:GAPDH:ENST00000229239:c.272G>C:p.G91A:Substitution_Missense:5	NO	NO	NO
chr3	25832947	25832947	DSGWHPQSEADQVAAGVAIGMGMIPLEVVSETALNFQTK	CanProVar_rs150601765_OXSM_T146A_missense_15	NO	NO	NO
chr12	56554074	56554074	MTEEEVEMLVAGHQDSNGCINYEELVR	COSMIC:MYL6_ENST00000547649:ENST00000547649:c.397G>C:p.E133Q:Substitution_Missense:14	NO	NO	NO
chr1	226555302	226555302	AEMLDNLLDIEVAYSLLR	CanProVar_rs1136410_PARP1_V762A_missense_1	YES	NO	NO
chr7	142459661	142459661	LGEHNIDVLEGNEQFINAAK	COSMIC:PRSS1:ENST00000311737:c.237A>C:p.E79D:Substitution_Missense:7	NO	NO	NO
chr6	114274557	114274557	VLYINIDIHHGDGVEEAFYTTDR	COSMIC:HDAC2_ENST00000398283:ENST00000398283:c.805G>A:p.D269N:Substitution_Missense:5	NO	NO	NO
chr12	104327921	104327921	MTEAQEDGQSTSELIGQFGVGFFSAFLVADK	COSMIC:HSP90B1:ENST00000299767:c.599A>T:p.Y200F:Substitution_Missense:23	NO	NO	NO
chr6	30679993	30679993	LLVVSLEEAWPLHGNCETDAEEGTSLTASVVADVR	COSMIC:MDC1_ENST00000376406:ENST00000376406:c.1726G>A:p.D576N:Substitution_Missense:15	NO	NO	NO
chr15	64410413	64410413	SSKPQPTYEELEEEEQEDQFDLTVGITDPEK	COSMIC:SNX1:ENST00000559844:c.369T>G:p.N123K:Substitution_Missense:0	NO	NO	NO
chr1	93301819	93301819	IYEGQVEVTGDEYNVQSIDGQPGAFTCYLDAGLAR	COSMIC:RPL5:ENST00000370321:c.397G>C:p.E133Q:Substitution_Missense:16	NO	NO	NO
chrX	16871848	16871848	AIFTGHSAVVEDVAWHLLHQSLFGSVADDQK	COSMIC:RBBP7:ENST00000380087:c.715G>C:p.E239Q:Substitution_Missense:20	NO	NO	NO
chr11	73441812	73441812	FMYDSFDNTYEATIGIDFLSK	COSMIC:RAB6A:ENST00000310653:c.127C>G:p.Q43E:Substitution_Missense:11	NO	NO	NO
chrX	41202084	41202084	YDDIPVEATGNNCPPHIQSFSDVEMGEIIMGNIELTR	COSMIC:DDX3X:ENST00000399959:c.538G>C:p.E180Q:Substitution_Missense:18	NO	NO	NO
chr3	113500007	113500007	LEGDMATIEVYEETSGVSVGDPVLR	COSMIC:ATP6V1A:ENST00000273398:c.193C>G:p.Q65E:Substitution_Missense:9	NO	NO	NO
chr1	6190296	6190296	AGGLGINLATADTVIIYNSDWNPHNDIQAFSR	COSMIC:CHD5_ENST00000262450:ENST00000262450:c.3355G>A:p.D1119N:Substitution_Missense:18	NO	NO	NO
chr3	49405963	49405963	QVELALWNTAGQEDYDR	COSMIC:RHOA:ENST00000418115:c.175G>A:p.D59N:Substitution_Missense:8	NO	NO	NO
chr11	20404613	20404613	GHSVPVVTVVR	CanProVar_rs3824886_HTATIP2_S231R_missense_0	NO	YES	YES
chr3	160233296	160233296	AVGNIVTGTDEQTQVVLNCNALSHFPALLTHPK	COSMIC:KPNA4:ENST00000334256:c.976G>A:p.D326N:Substitution_Missense:20	NO	NO	NO
chr8	145007187	145007187	AGVAAPATQVVQVTLQSVQR	CanProVar_rs11136336_PLEC_A490V_missense_11	NO	YES	YES
chr14	90870237	90870237	SLGQNPTEAELQDMINEVDADGNGTIDFPEFFTMMAR	COSMIC:CALM1:ENST00000356978:c.210G>T:p.L70F:Substitution_Missense:32	NO	NO	NO
chr16	3729770	3729770	GTITIQDTGIGMTEEELVSNLGTIAR	CanProVar_rs151231225_TRAP1_Q112E_missense_14	NO	NO	NO
chr12	6646132	6646132	WGDAGAEYIVESTGVFTTMEK	CanProVar_rs371192512_ENST00000229239_c.283G>A_p.V95I_Substitution_Missense_9	NO	NO	NO
chr11	65347636	65347636	HAGPVPVQVPLR	CanProVar_rs1194100_EHBP1L1_V133L_missense_11	YES	YES	YES
chr15	72499149	72499149	AEGSDVANAVLNGADCIMLSGETAK	COSMIC:PKM:ENST00000319622:c.1060G>A:p.D354N:Substitution_Missense:12	NO	NO	NO
chr2	198288627	198288627	AALDEAQGVGLNSTGYYDQEIYGGSDSR	COSMIC:SF3B1:ENST00000335508:c.100G>A:p.D34N:Substitution_Missense:12	NO	NO	NO
chr14	90870227	90870227	SLGQNPTEAELQDMINEVDADGNGTIDFLEFLTMMAR	COSMIC:CALM1:ENST00000356978:c.200C>T:p.P67L:Substitution_Missense:29	NO	NO	NO
chr19	13054393	13054393	SGTIFDNFLITNNEAYAEEFGNETWGVTK	CanProVar_rs530463916_ENST00000316448_c.1003G>A_p.D335N_Substitution_Missense_13	NO	NO	NO
chrX	47074275	47074275	ALVLELCCNNESGEDVEVPYVR	COSMIC:UBA1:ENST00000377351:c.3124G>A:p.D1042N:Substitution_Missense:10	NO	NO	NO
chr11	1972143	1972143	NVVYPLYQLGGPQLR	CanProVar_rs34134444_MRPL23_R11Q_missense_8	NO	NO	YES
chr11	118963723	118963723	DGQLYLTGGVWSLDGSDSIQETMQATIHVTAQHEDGPEDDPQLVGITAR	COSMIC:HMBS:ENST00000278715:c.904C>A:p.P302T:Substitution_Missense:30	NO	NO	NO
chr6	70409011	70409016	TRPQALLFLCMILLLLHTSYMIYSLAPQYVMYGSQNYLIETNITSDNHK	COSMIC:LMBRD1:ENST00000370577:c.1257_1262delTATTGT:p.I420_V421delIV:Deletion_Inframe	NO	NO	NO
chr6	89859097	89859097	IDLIEAGAFTNLDVVFMAHPSQDNAAYLPDMAEHDVTVK	COSMIC:PM20D2:ENST00000275072:c.579G>C:p.E193D:Substitution_Missense:23	NO	NO	NO
chr16	8839896	8839896	VDIEFDYDGPLMK	CanProVar_rs140119176_ENSP00000456267_V37I_missense_3	YES	NO	NO
chr11	2416694	2416694	QFYDQALQQAMVDDDANNAK	CanProVar_rs181171080_CD81_V173M_missense_11	NO	NO	NO
chr8	101932962	101932962	DNLTLWTSDTEGDEAEAGEGGEN	COSMIC:YWHAZ:ENST00000395957:c.697C>G:p.Q233E:Substitution_Missense:11	NO	NO	NO
chr2	210559555	210559555	YTVPLPSPVQDSDNLSGESGTFYEGTDDK	COSMIC:MAP2:ENST00000360351:c.2661G>T:p.E887D:Substitution_Missense:13	NO	NO	NO
chr19	55993260	55993260	THGAAPAPGAASAAPPPQSR	CanProVar_rs34864744_ZNF628_T230A_missense_10	YES	NO	NO
chr1	60301071	60301071	QEHIQNIMTLEESVQHVVMSAIQELMSK	COSMIC:HOOK1:ENST00000371208:c.461C>G:p.T154S:Substitution_Missense:20	NO	NO	NO
chr11	67377904	67377904	NACDSGYDFDVFVVR	CanProVar_rs142982022_NDUFV1_G87D_missense_4	NO	NO	NO
chr3	184020548	184020548	HGVFLELSEDVEEYDDLTEIMSNVQLNSNFLALAR	COSMIC:PSMD2:ENST00000310118:c.945G>T:p.E315D:Substitution_Missense:15	NO	NO	NO
chr1	175335068	175335068	TSYTLTDLEPGAEYIISITAER	CanProVar_rs370853708_ENST00000367674_c.2260G>A_p.V754I_Substitution_Missense_18	NO	NO	NO
chr11	63963170	63963170	IMTTLSVLLGVVLGSMDEEEEIATPPPPPPPK	COSMIC:STIP1:ENST00000305218:c.557A>T:p.D186V:Substitution_Missense:12	NO	NO	NO
chr17	8065572	8065572	LQQTQAQVNEVVDIMR	COSMIC:VAMP2:ENST00000316509:c.118G>A:p.D40N:Substitution_Missense:9	NO	NO	NO
chr8	24813816	24813816	SYSSSSGSLMPSLENLNLSQVAAISNDLK	COSMIC:NEFL:ENST00000380781:c.214G>A:p.D72N:Substitution_Missense:17	NO	NO	NO
chr2	198352641	198352641	IMQSSSEVGYNAMAGDFVNMVEK	COSMIC:HSPD1:ENST00000388968:c.1510G>A:p.D504N:Substitution_Missense:11	NO	NO	NO
chr2	99985889	99985889	EVSESMELCAAVDVMEQGVPEK	COSMIC:EIF5B:ENST00000289371:c.1422A>C:p.E474D:Substitution_Missense:13	NO	NO	NO
chr6	89859062	89859062	IDLIEAGAFTNVDVVFMAHPSQENAAYLPDMAEHDVTVK	COSMIC:PM20D2:ENST00000275072:c.544C>G:p.L182V:Substitution_Missense:12	NO	NO	NO
chr19	8527445	8527445	VGEVTYVELLMNAEGK	COSMIC:HNRNPM:ENST00000325495:c.316G>A:p.D106N:Substitution_Missense:12	NO	NO	NO
chr5	41794834	41794834	ETVTVLPGASFFSSDESFAMIR	CanProVar_rs149902962_OXCT1_I187V_missense_5	YES	NO	NO
chr17	37006660	37006660	DGVFLYFQDNAGVIVNNK	COSMIC:RPL23:ENST00000394332:c.295G>C:p.E99Q:Substitution_Missense:8	NO	NO	NO
chr2	26505881	26505881	DFIYVSQDPK	CanProVar_rs141484936_HADHB_M326I_missense_3	YES	NO	NO
chr16	28855797	28855797	LLDAVDTYIPVPTR	CanProVar_rs138917503_TUFM_A254T_missense_13	YES	NO	NO
chr7	6449496	6449496	AACVSCPAR	CanProVar_rs2303361_DAGLB_Q664R_missense_9	YES	NO	NO
chr4	101950344	101950344	QTLQSATVQAIEADEAIK	COSMIC:PPP3CA:ENST00000394854:c.1348G>C:p.E450Q:Substitution_Missense:9	NO	NO	NO
chr14	39556185	39556185	VPVTQATR	CanProVar_rs8018720_SEC23A_L85V_missense_3	YES	YES	YES
chr1	175331892	175331892	LDSSVVPNTVTEFTIAR	CanProVar_rs76938240_TNR_T921A_missense_16	NO	NO	NO
chr8	26484797	26484797	DIGAIAQVHAENGNIIAEEQQR	COSMIC:DPYSL2:ENST00000311151:c.607G>A:p.D203N:Substitution_Missense:14	NO	NO	NO
chr11	66617172	66617172	HGEEVTPEDVLSAAMYPDVFAQFK	COSMIC:PC:ENST00000393955:c.3057C>G:p.H1019Q:Substitution_Missense:22	YES	NO	NO
chr9	74860078	74860078	LATLGGSQALGLDSEIGNFEVGK	COSMIC:GDA_ENST00000238018:ENST00000238018:c.1150G>A:p.G384S:Substitution_Missense:14	NO	NO	NO
chr8	24775886	24775886	GVVTNGLDLSPANEK	COSMIC:NEFM:ENST00000221166:c.2518G>A:p.D840N:Substitution_Missense:13	NO	NO	NO
chr3	151148114	151148114	QGLQQTEQQQQTAALVR	COSMIC:MED12L:ENST00000474524:c.6331C>G:p.Q2111E:Substitution_Missense:7	NO	NO	NO
chr2	160086654	160086654	IAAAPAGSR	CanProVar_rs4664277_TANC1_AT1573AA_missense_4	YES	NO	NO
chr12	125397806	125397806	TITLEVELSDTIENVK	CanProVar_rs143365567_ENST00000339647_c.512C>T_p.P171L_Substitution_Missense_8	NO	NO	NO
chr6	160201577	160201577	ASGATILSTLGNLEGEETFEAAMLGQAEEVVQER	CanProVar_rs148556538_TCP1_A108G_missense_11	NO	NO	NO
chr7	107546721	107546721	NILIATGSEVTPFPGITIDENTIVSSTGALSLK	COSMIC:DLD_ENST00000205402:ENST00000205402:c.592G>A:p.D198N:Substitution_Missense:21	NO	NO	NO
chr6	34496509	34496509	NSLLNEDLEK	CanProVar_rs192786048_PACSIN1_N104S_missense_2	YES	NO	NO
chr3	158408110	158408110	HGVITGQDGVEDYFTLYANVPLNDMFGYSTELR	COSMIC:GFM1:ENST00000486715:c.2068G>A:p.D690N:Substitution_Missense:19	NO	NO	NO
chr9	140120396	140120396	QAGLTYAGPPPVGR	CanProVar_rs6606566_C9orf169_A148V_missense_12	NO	NO	NO
chr19	58864479	58864479	LETPDFQLFK	CanProVar_rs893184_A1BG_H52R_missense_0	NO	YES	NO
chr11	18636481	18636481	TVSGTCGPGQPASSSGGPGQPISGSVSSAR	CanProVar_rs16935599_SPTY2D1_R447Q_missense_20	NO	YES	YES
chr11	61908440	61908440	NQMLTTPTSAPR	CanProVar_rs2277283_INCENP_M506T_missense_5	YES	YES	YES
chr6	7583703	7583703	LTVNSAIAR	CanProVar_rs41302885_DSP_D1471N_missense_4	YES	YES	YES
chr12	57037687	57037687	QFAPIHAEAPEFMEMSVEQQILVTGIK	COSMIC:ATP5B:ENST00000262030:c.541G>C:p.E181Q:Substitution_Missense:20	NO	NO	NO
chr19	55895588	55895588	AAAPAVCASQGSSPGAPSAPAAAPAPAAGLGR	CanProVar_rs1870074_AC020922.1_P14S_missense_14(pre=M,post=-)	YES	NO	NO
chr19	41265514	41265514	AVQGGGATPVVGAVQGPVLGMPPMTQAPR	COSMIC:SNRPA:ENST00000243563:c.425C>T:p.P142L:Substitution_Missense:19	NO	NO	NO
chr1	153921728	153921728	SLQQPGLPSESCSVQSSGGQPPGR	COSMIC:CRTC2:ENST00000368633:c.1537C>G:p.Q513E:Substitution_Missense:10	NO	NO	NO
chr2	160086640	160086640	VQISSQNPPPSPMPVR	CanProVar_rs111652024_TANC1_G1568V_missense_15	YES	YES	YES
chr1	169519082	169519082	DIASGLIGLPLICK	COSMIC:F5:ENST00000367797:c.1568T>C:p.L523P:Substitution_Missense:10	YES	NO	NO
chr12	50480102	50480102	PAPQQIQQVHQQAVQNR	CanProVar_rs139120093_SMARCD1_Q112H_missense_11(pre=R,post=-)	YES	YES	YES
chr12	104742191	104742191	SGASILQAGCR	COSMIC:TXNRD1_ENST00000525566:ENST00000525566:c.1942T>C:p.*648R:Nonstopextension	NO	NO	NO
chr3	195516878	195516878	LVTGNPSTGAAGTIPR	CanProVar_rs2177336_MUC4_T525A_missense_10	YES	YES	NO
chr14	102549555	102549555	HGLEVIYMIELIDEYCVQQLK	COSMIC:HSP90AA1:ENST00000334701:c.1937C>T:p.P646L:Substitution_Missense:11	NO	NO	NO
chr2	201354935	201354935	TPLCATAPSLPSPTATR	CanProVar_rs3795969_KCTD18_C390S_missense_9	NO	YES	YES
chr1	89582690	89582690	TLSGGIAVNGPR	CanProVar_rs1803632_GBP2_P285A_missense_7	YES	YES	NO
chr1	36074940	36074940	TPYHVNLLLAGYDEHEGPALYYMNYLAALAK	COSMIC:PSMB2:ENST00000373237:c.355G>A:p.D119N:Substitution_Missense:24	NO	NO	NO
chr19	41268813	41268813	AVQGGGATPVVGAVQGPVPGMLPMTQAPR	COSMIC:SNRPA:ENST00000243563:c.434C>T:p.P145L:Substitution_Missense:22	NO	NO	NO
chr19	19606680	19606680	LGPQASSQVVMPPLIR	COSMIC:GATAD2A:ENST00000360315:c.313G>A:p.V105I:Substitution_Missense:15	NO	NO	NO
chr7	30634661	30634661	SLSAASCAPISLPAAASR	CanProVar_rs1049402_GARS_P42A_missense_8	YES	YES	YES
chr3	148714147	148714147	VLETVFDEVIMVDVLDSGNSAHLTLMK	COSMIC:GYG1:ENST00000345003:c.202G>A:p.D68N:Substitution_Missense:19	NO	NO	NO
chr12	14664633	14664633	LSFSSYPGFLEFLDDFYILSSGLILLQTTNSVFNK	COSMIC:PLBD1:ENST00000240617:c.857C>T:p.S286F:Substitution_Missense:12	NO	NO	NO
chr22	30734812	30734812	IGPSKPNEIPQQPPPPSSATNIPSSVPPITSVPRPPTMPPPVR	COSMIC:SF3A1:ENST00000215793:c.1709C>T:p.A570V:Substitution_Missense:26	NO	NO	NO
chr16	56501908	56501908	SPHIPQDHEILYDWINPTYLDMDYQVQIQEEFEESSENLLK	COSMIC:OGFOD1:ENST00000566157:c.878T>A:p.I293N:Substitution_Missense:38	NO	NO	NO
chr3	184020542	184020542	HGVFLELSEDVEDYEDLTEIMSNVQLNSNFLALAR	CanProVar_rs11545169_PSMD2_E183D_missense_13	NO	NO	NO
chr17	61895280	61895280	GIPGFGNTGNISGAPVTYLSAGAQGVNNTASGNNSR	CanProVar_rs139222190_DDX42_P780L_missense_19	NO	NO	NO
chr1	57159512	57159512	TSCGSPNYAAPEIISGR	COSMIC:PRKAA2:ENST00000371244:c.550G>A:p.V184I:Substitution_Missense:13	NO	NO	NO
chr2	233272608	233272608	VQHASPASAYAHTVNR	CanProVar_rs185167361_ALPPL2_G177S_missense_8	NO	NO	NO
chr11	117075049	117075049	GASQAGMTGYR	COSMIC:TAGLN:ENST00000392951:c.580G>A:p.G194R:Substitution_Missense:11	YES	NO	NO
chr17	77768654	77768654	HGSGPPSSVGGLYR	CanProVar_rs4889891_CBX8_G317V_missense_9	YES	YES	YES
chr3	12962074	12962074	YCICNSGVVR	CanProVar_rs35319679_IQSEC1_P626S_missense_6	YES	YES	YES
chr1	41327705	41327705	TQPPYAGPGLDSGLRPR	CanProVar_rs117660625_CITED4_L32Q_missense_2	YES	NO	YES
chr1	156202173	156202173	CFYQLQPAMTQR	CanProVar_rs1052053_PMF1_Q75R_missense_12	YES	YES	YES
chr7	44880610	44880610	AGLQYPVGR	COSMIC:H2AFV:ENST00000308153:c.83T>A:p.F28Y:Substitution_Missense:5	YES	NO	NO
chr13	111077142	111077142	GQPGPVGPQGYNGPPGLQGFQGLQGR	COSMIC:COL4A2:ENST00000360467:c.242C>A:p.P81Q:Substitution_Missense:21	NO	NO	NO
chr6	110423339	110423339	TPVFVSPTPLPPPPPLPSALSTSSLR	COSMIC:WASF1:ENST00000392586:c.974C>T:p.P325L:Substitution_Missense:10	NO	NO	NO
chrX	77369583	77369583	ACANPAAGTVILLENLR	COSMIC:PGK1:ENST00000373316:c.343T>A:p.S115T:Substitution_Missense:9	NO	NO	NO
chr10	135182453	135182453	AQFAQLEILIGTIPGAGGTQR	CanProVar_rs371582393_ENST00000368547_c.488C>T_p.P163L_Substitution_Missense_6	NO	NO	NO
chr14	21897227	21897227	IQIVPQPPSSQPQPQQPPSTEPVTLSSVQQAQIMGPGQSPGQR	COSMIC:CHD8:ENST00000399982:c.1111C>G:p.Q371E:Substitution_Missense:21	NO	NO	NO
chr16	89613123	89613123	LTQSSAFYSQR	CanProVar_rs2292954_SPG7_T503A_missense_6	YES	NO	YES
chr12	56667562	56667562	VVPGYGNAVLR	COSMIC:CS:ENST00000351328:c.1039C>A:p.H347N:Substitution_Missense:7	YES	NO	NO
chr1	19595119	19595119	ALQAAYGASASSMTSAALR	COSMIC:AKR7L:ENST00000341714:c.247C>T:p.P83S:Substitution_Missense:11	NO	NO	NO
chr22	44379838	44379838	FYLGGPTSVR	CanProVar_rs8418_SAMM50_I345V_missense_9	YES	YES	YES
chr3	56627598	56627598	SYPGSQSQLFSR	CanProVar_rs1491170_CCDC66_Q383R_missense_12	YES	YES	YES
chr19	34833027	34833027	QQQPEVQYYQHLLQPIGPQQPPPQPR	COSMIC:KIAA0355:ENST00000299505:c.2188C>G:p.Q730E:Substitution_Missense:5	NO	NO	NO
chr4	40438577	40438577	GSYLGGYSAAR	COSMIC:RBM47_ENST00000381793:ENST00000381793:c.1211G>C:p.G404A:Substitution_Missense:10	YES	NO	NO
chr10	71158533	71158533	GLDHLNVTVGVDGTLYK	CanProVar_rs538768945_ENST00000360289_c.2522G>A_p.R841H_Substitution_Missense_4	YES	NO	NO
chr4	85708853	85708853	STPGGSGSANPPVVSTVYAYIGTPPAQR	COSMIC:WDFY3:ENST00000295888:c.3683A>G:p.H1228R:Substitution_Missense:0	NO	NO	NO
chr1	27101399	27101399	QPPYGPSAPLPPMTRPPPSNYQPPPSMQNHIPQVSSPAPLPR	COSMIC:ARID1A:ENST00000324856:c.4681G>C:p.V1561L:Substitution_Missense:10(pre=-,post=P)	NO	NO	NO
chr2	157425449	157425449	NHVVDISDSGLITIAGGK	COSMIC:GPD2:ENST00000310454:c.1278G>C:p.E426D:Substitution_Missense:8	YES	NO	NO
chr12	54678044	54678044	YGGSSSSSSYGSGR	COSMIC:HNRNPA1_ENST00000340913:ENST00000340913:c.1066G>C:p.G356R:Substitution_Missense:0	NO	NO	NO
chr2	183622547	183622547	AYQYHSYNGWNR	CanProVar_rs288334_DNAJC10_H646Q_missense_3	YES	YES	YES
chr13	27828378	27828378	HGVVPLATFMR	COSMIC:RPL21:ENST00000326092:c.89A>T:p.Y30F:Substitution_Missense:9	NO	NO	NO
chr6	27841099	27841099	VFLQNVIR	COSMIC:HIST1H4L:ENST00000355981:c.190G>C:p.E64Q:Substitution_Missense:4	YES	NO	NO
chr1	151641007	151641007	LYIQNYTSSVPGTCLTIR	COSMIC:SNX27_ENST00000368843:ENST00000368843:c.1045G>T:p.A349S:Substitution_Missense:9	NO	NO	NO
chr10	7762870	7762870	FLHVPNTFEGHFDGVPVISK	COSMIC:ITIH2:ENST00000358415:c.682G>A:p.D228N:Substitution_Missense:6	NO	NO	NO
chr22	38882020	38882020	SGQQPQPLMSQQFAQPPGAANMIGYMGQTAYQYPPPPPPPPPSR	COSMIC:DDX17:ENST00000403230:c.2110A>G:p.T704A:Substitution_Missense:20	NO	NO	NO
chr20	21367572	21367572	MLQTQNAAFHPNQYQMLAGPGGYPPR	COSMIC:XRN2:ENST00000377191:c.2715G>T:p.Q905H:Substitution_Missense:10	NO	NO	NO
chr21	45556009	45556009	GGAEVQIFAPDVPQMNVIDHTK	COSMIC:C21orf33:ENST00000291577:c.262C>A:p.H88N:Substitution_Missense:16	NO	NO	NO
chr6	3155916	3155916	AILVDLEPGTMNSVR	CanProVar_rs11550262_TUBB2A_D74N_missense_12	NO	NO	NO
chr11	66637835	66637835	VVEIAPATHLDPQLR	COSMIC:PC_ENST00000355677:ENST00000355677:c.841G>A:p.A281T:Substitution_Missense:8	YES	NO	NO
chr8	37734725	37734725	TPLSQSMSVLLTSKPEK	CanProVar_rs150207701_RAB11FIP1_P239L_missense_11	NO	NO	NO
chr20	32439958	32439958	TVPLPNVPSIALPSKPAK	COSMIC:CHMP4B:ENST00000217402:c.559G>A:p.E187K:Substitution_Missense:0	NO	NO	NO
chr13	19751246	19751246	AYHEQLSVAEITYACFEPANQMVK	COSMIC:TUBA3C:ENST00000400113:c.877A>T:p.N293Y:Substitution_Missense:13	NO	NO	NO
chr9	130438979	130438979	LIQHAQIPPENSEIITNMAHLGVPIVTDSTLR	CanProVar_rs149691747_ENST00000373302_c.1306G>A_p.D436N_Substitution_Missense_11	NO	NO	NO
chr4	88401616	88401616	LLAGDHPIELLLR	CanProVar_rs9933_SPARCL1_D575E_missense_9	YES	NO	NO
chr8	144886269	144886269	AGGPLGLSIVGGSNHSSHPFGVQEPGVFISK	CanProVar_rs140972127_SCRIB_D942N_missense_14	NO	NO	NO
chr1	36026086	36026086	ALGVALLSCFCSDPELAAHPQVLNK	COSMIC:NCDN:ENST00000373253:c.283G>T:p.A95S:Substitution_Missense:8	NO	NO	NO
chr9	71628462	71628462	DLKPENLLIDQQGYLQMTDFGFAK	COSMIC:PRKACG:ENST00000377276:c.547G>A:p.V183M:Substitution_Missense:17	NO	NO	NO
chr6	168352394	168352394	TESLNPAPFSPLTAQQMKPEKPSTLQRPQETVIR	COSMIC:MLLT4:ENST00000366809:c.4291C>G:p.Q1431E:Substitution_Missense:2	NO	NO	NO
chr2	220161175	220161175	MPAYIATQGPLSHTITDFWQMVWESGCTVIVMLTPLVEDGVK	COSMIC:PTPRN:ENST00000295718:c.2374G>A:p.A792T:Substitution_Missense:16	NO	NO	NO
chr7	100485713	100485713	PAQPPGPAQILPPGLTPGLPYPHQTPK	COSMIC:SRRT:ENST00000347433:c.2377C>A:p.Q793K:Substitution_Missense:35(pre=K,post=-)	NO	NO	NO
chr12	67699804	67699804	MLTGPVYSESTALTHK	COSMIC:CAND1:ENST00000299218:c.2356C>G:p.Q786E:Substitution_Missense:9	YES	NO	NO
chr22	22318538	22318538	QQANHPYWANTVK	CanProVar_rs9610728_TOP3B_D365N_missense_10	YES	NO	YES
chr22	41513412	41513412	SGSSPNLNMGVGGPGQVMAGQAQQSSPGLGLINSMVK	CanProVar_rs150245975_EP300_S106G_missense_20	NO	NO	NO
chr6	27107338	27107338	TVTVMDVVYALK	COSMIC:HIST1H4I_ENST00000354348:ENST00000354348:c.251C>T:p.A84V:Substitution_Missense:4	NO	NO	NO
chr5	169031150	169031150	SHPILYVSSK	CanProVar_rs3777084_CCDC99_L487S_missense_1	YES	YES	YES
chr17	17061805	17061805	SSCSFETCPRPNEK	COSMIC:MPRIP:ENST00000341712:c.1535C>A:p.T512N:Substitution_Missense:12	NO	NO	NO
chr12	14650888	14650888	ALPLPMACTLTEFVSGSK	COSMIC:ATF7IP:ENST00000261168:c.3694C>G:p.Q1232E:Substitution_Missense:12	NO	NO	NO
chr6	27776337	27776337	VTIAQGGVLPNIQAVLPPK	COSMIC:HIST1H2AI:ENST00000358739:c.350T>C:p.L117P:Substitution_Missense:17	NO	NO	NO
chr3	142769862	142769862	KPGQSFQEQVQHYR	COSMIC:U2SURP:ENST00000319822:c.2626G>C:p.E876Q:Substitution_Missense:11	YES	NO	NO
chr2	17897488	17897488	HALSYNQGQLK	CanProVar_rs35195207_SMC6_R464G_missense_8	YES	NO	NO
chr6	16306751	16306751	MGLSAAPFLTK	CanProVar_rs16885_ATXN1_P753S_missense_4	YES	YES	YES
chr1	111690407	111690407	MSTTGCVLNK	COSMIC:CEPT1:ENST00000357172:c.71A>G:p.H24R:Substitution_Missense:0	NO	NO	NO
chr1	11158209	11158209	FVLGSVVAVTK	CanProVar_rs140830726_EXOSC10_A39V_missense_2	YES	YES	YES
chr14	50360612	50360612	LGQSVTTIPTVGFNVETVIYK	COSMIC:ARF6:ENST00000298316:c.158C>T:p.T53I:Substitution_Missense:19	NO	NO	NO
chr15	69746047	69746047	AAGVNVEPFWPALFAK	CanProVar_rs147484893_RPLP1_G45A_missense_12	NO	NO	NO
chr3	133485235	133485235	TAGWNISMGLLYNK	COSMIC:TF:ENST00000402696:c.1444C>T:p.P482S:Substitution_Missense:7	NO	NO	NO
chr5	176951276	176951276	ARPQEQESVQPPGPARPQSLPQGK	CanProVar_rs337382_FAM193B_S703P_missense_12	YES	YES	YES
chr11	64846871	64846871	VCAKPWAPDMTLPGISPLPEK	COSMIC:CDCA5:ENST00000275517:c.632C>T:p.P211L:Substitution_Missense:18	NO	NO	NO
chr8	37729205	37729205	LQAPQASLTAPSEQTTEFGIHKPHLGK	COSMIC:RAB11FIP1:ENST00000330843:c.3115G>T:p.V1039L:Substitution_Missense:8	NO	NO	NO
chr1	150432712	150432712	ASSCTPVPVTMTATPPLPKPVNTSLSPSPALPLPNLANVDLAK	COSMIC:RPRD2:ENST00000369068:c.1330G>C:p.A444P:Substitution_Missense:32	NO	NO	NO
chr22	20760232	20760234	IHTGEKPFCGECGK	COSMIC:ZNF74:ENST00000400451:c.909_911delCTT:p.F305delF:Deletion_Inframe	NO	NO	NO
chrX	67426434	67426434	TLTMTPMELKPGAK	COSMIC:OPHN1:ENST00000355520:c.914A>T:p.Q305L:Substitution_Missense:9	NO	NO	NO
chr5	138994325	138994325	FPTDYPFKPPK	COSMIC:UBE2D2:ENST00000398733:c.164A>G:p.H55R:Substitution_Missense:0	NO	NO	NO
chr1	226570790	226570790	IFPPETSASVAATLPPSTASAPAAVNSSASADKPLSNMK	COSMIC:PARP1:ENST00000366794:c.1106C>T:p.P369L:Substitution_Missense:14	YES	NO	NO
chr7	150751372	150751372	LPDYKPYLMYPATTSLVNVVPK	COSMIC:CDK5:ENST00000485972:c.719C>T:p.P240L:Substitution_Missense:8	NO	NO	NO
chr22	41903938	41903938	VAMQDATAQMVMLQFISSGLSK	COSMIC:ACO2:ENST00000216254:c.317C>T:p.A106V:Substitution_Missense:11	NO	NO	NO
chr4	146042490	146042490	LKPDEGGEIPVLNVSYKPQK	COSMIC:ABCE1:ENST00000296577:c.1210G>A:p.V404I:Substitution_Missense:9	NO	NO	NO
chr14	60072155	60072155	YTDCLQLYVNSTLK	COSMIC:RTN1:ENST00000267484:c.2043C>A:p.F681L:Substitution_Missense:7	YES	NO	NO
chr19	16976446	16976446	NPVTAVPIVLK	CanProVar_rs371313884_ENST00000379803_c.1705G>A_p.V569I_Substitution_Missense_8	NO	NO	NO
chr20	32868877	32868877	QAQYLGMSYDGPFKPDHYR	COSMIC:AHCY:ENST00000217426:c.1262G>A:p.C421Y:Substitution_Missense:9	NO	NO	NO
chr1	161140729	161140729	NCIPQYTLGH	COSMIC:PPOX:ENST00000352210:c.1281G>A:p.W427*:Substitution_Nonsense	NO	NO	NO
chr19	44030497	44030497	THCHADHITGSGLLR	COSMIC:ETHE1:ENST00000292147:c.231T>A:p.N77K:Substitution_Missense:0	NO	NO	NO
chr5	76734084	76734084	TAHDSNVLHIAR	CanProVar_rs33204_WDR41_V329I_missense_10	YES	YES	YES
chrX	41000634	41000634	VISSVSYYTH	COSMIC:USP9X_ENST00000324545:ENST00000324545:c.1111C>T:p.R371*:Substitution_Nonsense	NO	NO	NO
chr8	144940391	144940391	LLEAQIVTGGVIDPVHSHR	COSMIC:EPPK1:ENST00000525985:c.7031C>T:p.A2344V:Substitution_Missense:7	NO	NO	NO
chr16	46710538	46710538	ACAELHENVNVK	COSMIC:VPS35:ENST00000299138:c.871C>G:p.Q291E:Substitution_Missense:7	YES	NO	NO
chr17	79478544	79478544	VTHTVPIYEGYALPHAILR	COSMIC:ACTG1:ENST00000331925:c.472G>C:p.G158R:Substitution_Missense:0	NO	NO	NO
chr12	6562823	6562823	NEVLWHPTLNLPLSPQGTVR	CanProVar_rs2041387_TAPBPL_A169V_missense_3	YES	NO	NO
chr12	124826462	124826462	QTIINDYITSQQMHHNSATAMAQR	CanProVar_rs2229840_NCOR2_A1699S_missense_17	NO	NO	YES
chr2	74588664	74588664	LVLTQQQLHQLHSR	CanProVar_rs146083590_DCTN1_E1242Q_missense_6	NO	NO	NO
chr1	205130413	205130413	SLQDVLLHR	CanProVar_rs3851294_DSTYK_C641R_missense_0	NO	YES	YES
chr2	242265466	242265466	QQPTQFINPETPGYVGFANHPNQVHR	CanProVar_rs112158307_2-Sep_L23H_missense_20	NO	NO	NO
chr8	134251149	134251149	SHTSEGAHLDITPNSGAAGNSAAPK	COSMIC:NDRG1:ENST00000323851:c.1157G>C:p.G386A:Substitution_Missense:23	NO	NO	NO
chr1	111490745	111490745	GTLNSNAAYEESHFFNK	COSMIC:LRIF1:ENST00000369763:c.2146C>G:p.Q716E:Substitution_Missense:11	YES	NO	NO
chr7	40134436	40134436	MHNYNYGGNVQENPSGPSLMHGQTWTSPAQGPGYSQGYR	COSMIC:CDK13:ENST00000181839:c.4396T>G:p.L1466V:Substitution_Missense:10	NO	NO	NO
chr17	15554604	15554604	SCLTCMVNYCEEHLQLHQVNIK	CanProVar_rs148027903_ENST00000578237_c.320C>T_p.P107L_Substitution_Missense_16	NO	NO	NO
chr9	75773641	75773641	SAVSPYPTFNPSSDVAALHK	CanProVar_rs142849845_ENST00000257497_c.97G>A_p.G33R_Substitution_Missense_0	NO	NO	NO
chr13	60545158	60545158	EGGTGHSALPPPPPLPSGGGVPPPPPPPPLPPLPGMR	CanProVar_rs150023947_DIAPH3_P596L_missense_30	NO	NO	NO
chr11	35327776	35327776	NLFPENLVQACFQQIQTVMK	CanProVar_rs146728719_SLC1A2_T192M_missense_19	NO	NO	NO
chr1	200880869	200880869	GAWVPAGSSELVAHHPK	CanProVar_rs45547233_C1orf106_R501S_missense_9	NO	NO	YES
chr6	74229131	74229131	HYVTIIDAPGHR	COSMIC:EEF1A1:ENST00000316292:c.253T>C:p.Y85H:Substitution_Missense:1	NO	NO	NO
chr14	51410946	51410946	DYYFALAHMVR	CanProVar_rs150483902_PYGL_T59M_missense_9	NO	NO	NO
chr1	11710561	11710561	DHWQQFYFLSTR	CanProVar_rs9614_FBXO2_K118T_missense_11	YES	NO	NO
chr11	132306083	132306083	ISTLTFFNVSEK	COSMIC:OPCML:ENST00000331898:c.834G>A:p.M278I:Substitution_Missense:1	YES	NO	NO
chr20	44690967	44690967	ALDTLIQSGPALSHLVSQTTAQMGQPQALMGSYQR	COSMIC:NCOA5:ENST00000290231:c.1712C>T:p.P571L:Substitution_Missense:29	NO	NO	NO
chr3	41266100	41266100	AAVSHWQQQSYLDAGIHSGATTTAPSLSGK	CanProVar_rs121913417_ENST00000349496_c.97T>G_p.S33A_Substitution_Missense_14	NO	NO	NO
chr3	47953733	47953733	LGHCSLSESGCVSGSSSCGGPGNQR	CanProVar_rs34025851_MAP4_W743C_missense_11	YES	YES	NO
chr12	56527247	56527247	VLQASVLDNWFPLQGGQGQVHLR	COSMIC:ESYT1:ENST00000394048:c.1291G>A:p.D431N:Substitution_Missense:9	NO	NO	NO
chr14	73746070	73746070	PVTVVAPQSPTFQANGTDSAFHVLAK	CanProVar_rs17182272_NUMB_V376I_missense_35(pre=-,post=P)	NO	NO	NO
chr3	123426842	123426842	TQAVLTVQEPHNGTQPWFISKPR	CanProVar_rs150936840_MYLK_D717N_missense_12	YES	NO	NO
chr14	39783987	39783987	SYQGQIISHEK	CanProVar_rs145486357_CTAGE5_H409R_missense_0	NO	NO	NO
chr6	16279071	16279071	TGVGYPQLSAIIECADSAHGLK	COSMIC:GMPR:ENST00000259727:c.604G>A:p.V202I:Substitution_Missense:11	NO	NO	NO
chr6	130031215	130031215	DQAVGNSHAK	CanProVar_rs3752536_ARHGAP18_T23A_missense_3	YES	YES	YES
chr17	80051597	80051597	GTHTGVWVGLSGSETSEALSR	CanProVar_rs145409565_ENST00000306749_c.331G>T_p.V111L_Substitution_Missense_10	NO	NO	NO
chr3	128356853	128356853	ISVIVETVYTHVLHLYPTQITQSEK	CanProVar_rs141345041_RPN1_P115L_missense_15	NO	NO	NO
chr1	220156177	220156177	THVADFAPEVAWITR	COSMIC:EPRS:ENST00000366923:c.3310G>A:p.V1104I:Substitution_Missense:13	NO	NO	NO
chr13	25839965	25839965	FPVLSYYHQNK	CanProVar_rs146343671_MTMR6_D195N_missense_10	NO	NO	NO
chr13	48528324	48528324	LHGGTPANFLDVGGGAIVHQVTEAFK	COSMIC:SUCLA2:ENST00000378654:c.1058C>T:p.T353I:Substitution_Missense:17	NO	NO	NO
chr2	242202328	242202328	ASVITQVFHVLLEER	COSMIC:HDLBP:ENST00000391975:c.248C>T:p.P83L:Substitution_Missense:11	NO	NO	NO
chr2	231103541	231103541	ESLAHTGTLR	CanProVar_rs141302786_SP140_E158K_missense_0	NO	NO	NO
chr14	102442104	102442104	IDIHYGVK	COSMIC:DYNC1H1:ENST00000360184:c.312C>A:p.N104K:Substitution_Missense:0	NO	NO	NO
chr19	12858838	12858838	LPLLPNEVR	COSMIC:ASNA1:ENST00000357332:c.967C>A:p.H323N:Substitution_Missense:6	YES	NO	NO
chr11	65304065	65304065	DFHAASSPGMGGAAASWAGWAVTGVSSLTSK	COSMIC:SCYL1_ENST00000270176:ENST00000270176:c.1660G>T:p.V554F:Substitution_Missense:2	NO	NO	NO
chr8	20062036	20062036	TVSGVNGPLVIVDHVK	COSMIC:ATP6V1B2:ENST00000276390:c.178T>G:p.L60V:Substitution_Missense:12	NO	NO	NO
chr1	214557600	214557600	NNVVPSKPGASATSHTVSTPELANMQLQGSHNYSTAHMLK	COSMIC:PTPN14:ENST00000366956:c.1598T>C:p.I533T:Substitution_Missense:13	NO	NO	NO
chr3	41266074	41266074	WQQQSYLDSGIHSGATTTAPSLSGK	COSMIC:CTNNB1:ENST00000349496:c.71A>G:p.H24R:Substitution_Missense:0	NO	NO	NO
chr6	31783561	31783561	AAAIGINLGTTYSCVGVFQHGK	COSMIC:HSPA1A:ENST00000375651:c.28G>A:p.D10N:Substitution_Missense:7	YES	NO	NO
chr10	46999596	46999596	AAEQLATTTCHALPPAALLCGMK	CanProVar_rs7895979_GPRIN2_R239K_missense_23	YES	NO	YES
chr14	102675732	102675732	THTNVMNATSTPAGSNGNSVTTPGNSVPPPLPR	COSMIC:WDR20:ENST00000335263:c.1225C>A:p.P409T:Substitution_Missense:11	NO	NO	NO
chr12	53045515	53045515	FGGFGGPGGVGGLGGTGGFGPGGYPGGIHEVSVNQSLLQPLNVK	COSMIC:KRT2:ENST00000309680:c.412C>A:p.P138T:Substitution_Missense:16	NO	NO	NO
chr17	73746222	73746222	LSSQPPPHGDLGAPQNPNAK	COSMIC:ITGB4:ENST00000200181:c.3347T>A:p.M1116K:Substitution_Missense:0	NO	NO	NO
chr10	76074474	76074474	VEYHAGGATQNSIK	COSMIC:ADK:ENST00000286621:c.244T>G:p.S82A:Substitution_Missense:8	NO	NO	NO
chr5	34922811	34922811	FLVQNIHTLSELK	COSMIC:BRIX1:ENST00000336767:c.448G>T:p.A150S:Substitution_Missense:10	YES	NO	NO
chr20	62126354	62126354	EHALLAYMLGVK	COSMIC:EEF1A2:ENST00000298049:c.425C>T:p.T142M:Substitution_Missense:8	YES	NO	NO
chr1	229568490	229568490	IWQHTFYNELR	COSMIC:ACTA1:ENST00000366684:c.267C>A:p.H89Q:Substitution_Missense:3	YES	NO	NO
chr7	152550630	152550630	YAMWFGGSMLASTPEFFQVCHTK	COSMIC:ACTR3B:ENST00000256001:c.1129G>A:p.V377M:Substitution_Missense:3	NO	NO	NO
chr12	46254635	46254635	QQHPPTYVQNVVPQNTPMPPSPAVQVQGQPNGSQPSPFSGSSQPGDPMR	COSMIC:ARID2:ENST00000334344:c.4825A>G:p.S1609G:Substitution_Missense:32	NO	NO	NO
chr3	148714232	148714232	LHCWSLTQY	COSMIC:GYG1:ENST00000345003:c.287C>G:p.S96*:Substitution_Nonsense	NO	NO	NO
chr6	31779723	31779723	GIAMGIDLGTTYSCVGVFQHGK	CanProVar_rs139193421_HSPA1L_I9M_missense_4	NO	NO	NO
chr10	72179739	72179739	NSPMAQTPLCHLPNIPGVTSPGTLIEDSK	COSMIC:EIF4EBP2:ENST00000373218:c.215C>T:p.P72L:Substitution_Missense:9	NO	NO	NO
chr1	27100358	27100358	HDSYGNQFSTQGTPSGSPFPSLQTTMYQQQQQNYK	COSMIC:ARID1A:ENST00000324856:c.4070A>T:p.Q1357L:Substitution_Missense:22	NO	NO	NO
chr5	176778271	176778271	EHSLIKPYQGVGSSSMLLWDFQGSTMLTSQYVR	CanProVar_rs141658018_LMAN2_P73L_missense_17	NO	NO	NO
chr1	64605887	64605887	CSQFAIPSLCHYAFPYCNETSSVPKPR	COSMIC:ROR1:ENST00000371079:c.706G>A:p.D236N:Substitution_Missense:18	NO	NO	NO
chr1	202104836	202104836	NELHNLLDKPQLQGILVLVLGNK	COSMIC:ARL8A:ENST00000272217:c.371C>T:p.P124L:Substitution_Missense:16	NO	NO	NO
chr17	34009742	34009742	NSFGVIPSTPLSIHTPLMPNQSIDVSLPLNTLGPVMK	CanProVar_rs186795042_AP2B1_A714S_missense_12	NO	NO	NO
chr14	21830994	21830994	YETVIMPMFGIATPFHIATIK	COSMIC:SUPT16H:ENST00000216297:c.1624G>A:p.V542M:Substitution_Missense:8	NO	NO	NO
chr15	80452131	80452131	HQDVFNQPTLNSFMGLGQTAWK	COSMIC:FAH:ENST00000261755:c.226G>A:p.A76T:Substitution_Missense:19	NO	NO	NO
chr17	57728613	57728613	LHIIEVGTPPTGNQPFQK	COSMIC:CLTC_ENST00000269122:ENST00000269122:c.731C>A:p.P244Q:Substitution_Missense:17	NO	NO	NO
chr22	17619221	17619221	LYAVGDNPMSDVYVANLFHQYLQK	COSMIC:CECR5:ENST00000336737:c.962G>T:p.G321V:Substitution_Missense:14	NO	NO	NO
chr1	25140595	25140595	KPANLQNLAPGTHPPFITFNSEVK	COSMIC:CLIC4:ENST00000374379:c.193G>A:p.D65N:Substitution_Missense:4	NO	NO	NO
chr5	176778236	176778236	EHSLIKPYQGVGSSSMPLWDFQGSTMLTGQYVR	COSMIC:LMAN2:ENST00000303127:c.253A>G:p.S85G:Substitution_Missense:29	NO	NO	NO
chr1	202104836	202104836	NELHNLLDKPQLQGIQVLVLGNK	COSMIC:ARL8A:ENST00000272217:c.371C>A:p.P124Q:Substitution_Missense:16	NO	NO	NO
chr14	69349658	69349658	IVQTYHINMAGTNPYTTITPQEINGK	COSMIC:ACTN1:ENST00000193403:c.1750G>A:p.V584I:Substitution_Missense:7	NO	NO	NO
chr19	56171941	56171941	YWDVPPLGFEHITPMQYK	COSMIC:U2AF2:ENST00000308924:c.290C>T:p.P97L:Substitution_Missense:7	NO	NO	NO
chr22	18606958	18606958	QLFYPEQLITGK	CanProVar_rs564482786_ENST00000330423_c.262C>T_p.H88Y_Substitution_Missense_4	NO	NO	NO
chr5	68728430	68728430	MRPELLSGHIPPGHIPKPIVMPDYVAK	COSMIC:MARVELD2:ENST00000325631:c.1259A>G:p.K420R:Substitution_Missense:2	NO	NO	NO
chr1	11708827	11708827	FEHAGQDSVYWK	CanProVar_rs149264736_ENST00000354287_c.815G>C_p.G272A_Substitution_Missense_4	NO	NO	NO
chr15	101436218	101436218	EAGFPPGVVNIVPGFGPTVGAAISSHPHINK	COSMIC:ALDH1A3:ENST00000329841:c.747G>T:p.Q249H:Substitution_Missense:28	NO	NO	NO
chr22	29965262	29965262	IQFHNVKPEYLDAYNSLTEAVLLK	COSMIC:NIPSNAP1:ENST00000216121:c.287C>T:p.P96L:Substitution_Missense:23	NO	NO	NO
chr3	158366843	158366843	LNNNAAFMQIPMGLEGNFK	COSMIC:GFM1:ENST00000486715:c.586C>A:p.H196N:Substitution_Missense:3	NO	NO	NO
chr4	1732953	1732953	ALNSASTSLPTSCPGSKPVPTHQQGQPALELK	CanProVar_rs143220379_TACC3_E506K_missense_17	YES	NO	NO
chr3	44685500	44685500	IHTGEKPYGGNDCSK	CanProVar_rs140904465_ZNF197_C960G_missense_10	NO	NO	NO
chr11	64537755	64537755	HNLITEMVALNLDFKPPADYK	COSMIC:SF1:ENST00000377390:c.362C>T:p.P121L:Substitution_Missense:12(pre=-,post=P)	NO	NO	NO
chr14	102551654	102551654	HSQFIAYPITLFVEK	COSMIC:HSP90AA1_ENST00000441629:ENST00000441629:c.107G>C:p.G36A:Substitution_Missense:6	NO	NO	NO
chr7	99669166	99669166	IHTGEKPYASNECGK	COSMIC:ZNF3:ENST00000299667:c.941G>C:p.C314S:Substitution_Missense:10	NO	NO	NO
chr5	56777690	56777690	CPEAIFQPSFLGIESSGIHETTFNYIMK	COSMIC:ACTBL2:ENST00000423391:c.845C>A:p.S282Y:Substitution_Missense:25	NO	NO	NO
chr19	9071187	9071187	DTAHTEAAMHHSINTAVTNVGTSGSGHK	COSMIC:MUC16_ENST00000331986:ENST00000331986:c.3158C>T:p.T1053I:Substitution_Missense:13	NO	NO	NO
chr9	103070942	103070942	HLVGLTVIPNSTAGCVFGVICK	COSMIC:TEX10:ENST00000374902:c.2305G>A:p.D769N:Substitution_Missense:10	NO	NO	NO
chr19	9071179	9071179	DTAHTEAAMHHSTNTTVTNVGTSGSGHK	CanProVar_rs138208562_MUC16_A5423T_missense_16	NO	NO	NO
chr11	64537755	64537755	HNLITEMVALNLDFKPPADYKPPATR	COSMIC:SF1:ENST00000377390:c.362C>T:p.P121L:Substitution_Missense:12	NO	NO	NO
chr16	30081162	30081162	TVPPAVTGITFVSGGQSEEEASINLNAINK	CanProVar_rs111252736_ALDOA_L271V_missense_12	NO	NO	NO
chr6	31655029	31655029	HLHNFEATHCTQLPAQNFQMPWHL	COSMIC:ABHD16A:ENST00000395952:c.1637C>A:p.P546Q:Substitution_Missense:12	NO	NO	NO
chr7	100028539	100028539	GQHHQQQQAAGGSESHPVPPTAPLTPLLHGEGAAQQPR	COSMIC:MEPCE:ENST00000310512:c.898T>G:p.S300A:Substitution_Missense:34	NO	NO	NO
chr7	56046064	56046064	LQFHNVKPEYLEAYNK	COSMIC:GBAS:ENST00000322090:c.254G>A:p.C85Y:Substitution_Missense:10	NO	NO	NO
chr10	89503199	89503199	NPVHNGHALLMQDTHR	COSMIC:PAPSS2:ENST00000361175:c.1277G>A:p.R426H:Substitution_Missense:15	NO	NO	NO
chr6	31323340	31323340	THVTHHTISDHEATLR	CanProVar_rs77659523_HLA-B_P228T_missense_7	NO	NO	NO
chr11	94533413	94533413	TQEHGLFYGDQHPGMLHEMVKPYPAPEPVR	COSMIC:AMOTL1:ENST00000433060:c.1057C>G:p.Q353E:Substitution_Missense:27	NO	NO	NO
chr11	94533371	94533371	TQEHGLFYGDQHTGMLHEMVKPYPAPQPVR	COSMIC:AMOTL1:ENST00000433060:c.1015C>A:p.P339T:Substitution_Missense:13	NO	NO	NO
chr16	11861408	11861408	LMDFTYNANIDHK	CanProVar_rs151012702_ZC3H7A_H463N_missense_7	YES	NO	NO
chr17	57758684	57758684	NLQNLLILTSIK	COSMIC:CLTC_ENST00000269122:ENST00000269122:c.3094G>T:p.A1032S:Substitution_Missense:10	NO	NO	NO
chrX	120182259	120182259	EMSWIADTYTSTIGHYDINAHACVTGKPISQGGIHGR	COSMIC:GLUD2:ENST00000328078:c.721G>A:p.A241T:Substitution_Missense:10	NO	NO	NO
chr17	74475024	74475024	HPEEMDRPHALHPPLTPGVLSLTSFTSVR	CanProVar_rs3744045_RHBDF2_P154L_missense_11	NO	YES	YES
chr13	52234781	52234781	DSGQYWPSIYHAMPSPCSCMSFNPETR	COSMIC:WDFY2:ENST00000298125:c.187G>A:p.V63I:Substitution_Missense:9	NO	NO	NO
chr1	159015246	159015246	EGSHFPGPFMTSIGPAESHPHTPQMPPSTPSSSFVTTK	COSMIC:IFI16_ENST00000295809:ENST00000295809:c.1489T>G:p.L497V:Substitution_Missense:35	NO	NO	NO
chr1	159015207	159015207	EGSHFPGPFMTSIGPAESHPHPPQMPPSTPSSSFLTTK	COSMIC:IFI16_ENST00000295809:ENST00000295809:c.1450A>C:p.T484P:Substitution_Missense:22	NO	NO	NO
chr15	72511399	72511399	SKPHSEAGTAFIETQQLHAAMADTFLEHMCR	COSMIC:PKM:ENST00000319622:c.40C>G:p.Q14E:Substitution_Missense:14(pre=M,post=-)	NO	NO	NO
chr11	58346863	58346863	AAPEEPQQRPPEAIAAAPAGTTSSR	CanProVar_rs17854702_ZFP91_V37I_missense_14	NO	NO	NO
chr2	242289558	242289558	MQAQMQMQMQGGDVDGGALGHHV	COSMIC:SEPT2:ENST00000360051:c.1055G>T:p.G352V:Substitution_Missense:14	NO	NO	NO
chr6	592535	592535	YLSDLHASGDPAWQCIGTQHK	COSMIC:EXOC2:ENST00000230449:c.1126G>A:p.A376T:Substitution_Missense:18	NO	NO	NO
chr19	45901270	45901270	QLESLWSDSPAPPGPQAGPLSRPPR	COSMIC:PPP1R13L:ENST00000360957:c.191C>T:p.P64L:Substitution_Missense:20	NO	NO	NO
chr14	66479861	66479861	RPQYSNPPVQGEVMEAADNQGAGEQGRPVR	COSMIC:Q2VIK8_HUMAN:ENST00000310149:c.584G>C:p.G195A:Substitution_Missense:16	NO	NO	NO
chr7	55238870	55238870	YADAGHVCHLCHPNCTYGYTGPGLEGCPTNGPK	COSMIC:EGFR:ENST00000275493:c.1883G>A:p.C628Y:Substitution_Missense:19	NO	NO	NO
chr19	19427250	19427250	QNQVASPEPPHPGEITNAHNSSCISNK	COSMIC:SUGP1_ENST00000334782:ENST00000334782:c.187C>G:p.Q63E:Substitution_Missense:8	NO	NO	NO
chr1	22207235	22207235	GMLEPVQRPDVVLVGAGYR	CanProVar_rs1874792_HSPG2_M638V_missense_14	YES	NO	YES
chr5	176951276	176951276	ARPQEQESVQPPGPAR	CanProVar_rs337382_FAM193B_S703P_missense_12(pre=-,post=P)	YES	YES	YES
chr2	73716810	73716810	GMGCKPEAVCNHIIIESHEK	CanProVar_rs3820700_ALMS1_S2574N_missense_11	NO	YES	YES
chr17	39680084	39680084	SWLEQEIATYR	CanProVar_rs139350359_KRT19_R372W_missense_2	NO	NO	NO
chr5	109159494	109159494	IYSEVTCYFDHVTHR	CanProVar_rs112884546_MAN2A1_F841Y_missense_8	NO	NO	NO
chr9	33030525	33030525	IHQIGPAMVQQIQSVCMECQGHGER	COSMIC:DNAJA1:ENST00000330899:c.503G>C:p.G168A:Substitution_Missense:7	NO	NO	NO
chr1	226347010	226347010	QQIMAALNSQTAVQFQEYAAQQYPGNYEQQQILIR	COSMIC:ACBD3:ENST00000366812:c.778C>G:p.Q260E:Substitution_Missense:17	NO	NO	NO
chr4	83765626	83765626	VQTQQYYPHGENPPPPGFIMHR	CanProVar_rs191706980_SEC31A_G847R_missense_22	YES	NO	NO
chr10	95111577	95111577	DSFSDPYAHICFLNR	COSMIC:MYOF:ENST00000359263:c.3508C>A:p.H1170N:Substitution_Missense:14	YES	NO	NO
chr1	35652648	35652648	FPPLGGGGGIGYEANPDVPPATMSGSMMGSDMR	COSMIC:SFPQ:ENST00000357214:c.1940G>A:p.G647D:Substitution_Missense:17	NO	NO	NO
chr10	43882423	43882423	ATENNIYNFFSPLNPVR	COSMIC:HNRPF:ENST00000337970:c.910G>A:p.D304N:Substitution_Missense:5	YES	NO	NO
chr7	133160142	133160142	TASEPSAELSYASTGR	COSMIC:EXOC4:ENST00000253861:c.1243C>G:p.Q415E:Substitution_Missense:8	YES	NO	NO
chrX	153284192	153284192	PSPFCWPLCEISR	CanProVar_rs1059702_IRAK1_F196S_missense_16(pre=R,post=-)	NO	YES	YES
chr17	17786042	17786042	TSAGSYSSPPPAPYSAPQAPALSVTGTITANSEQIAR	CanProVar_rs146710625_TOM1L2_P163T_missense_27	NO	NO	NO
chr2	56102153	56102153	TSSYLCQYQCINEPGK	COSMIC:EFEMP1:ENST00000394554:c.928G>A:p.V310I:Substitution_Missense:11	NO	NO	NO
chr10	135182469	135182469	SQFAQPEILIGTIPGAGGTQR	COSMIC:ECHS1:ENST00000368547:c.472G>T:p.A158S:Substitution_Missense:1	YES	NO	NO
chr16	21979970	21979970	VTSEELHYFVQNNFTSAR	COSMIC:UQCRC2:ENST00000268379:c.634C>A:p.H212N:Substitution_Missense:13	NO	NO	NO
chr1	227922918	227922918	GLGVEVPGVGQAPGR	CanProVar_rs2295994_JMJD4_D58E_missense_5	YES	NO	YES
chrX	76944384	76944384	GEDGLHGIVSCTAYGQQVNHFQK	COSMIC:ATRX:ENST00000373344:c.521G>A:p.C174Y:Substitution_Missense:14	NO	NO	NO
chr19	56172497	56172497	AMQAAGQIPATALLPTMTPDGLAVTPTPVPVVGSLMTR	COSMIC:U2AF2:ENST00000308924:c.428A>T:p.Q143L:Substitution_Missense:35	NO	NO	NO
chr13	53035925	53035925	SIASEVVAR	CanProVar_rs7335867_CKAP2_I322V_missense_7(pre=-,post=P)	YES	YES	YES
chr3	196547330	196547330	STMVGTPYWMAPEVFTR	COSMIC:PAK2:ENST00000327134:c.1243G>T:p.V415F:Substitution_Missense:15	NO	NO	NO
chr9	131394575	131394575	NLEQQIQAR	COSMIC:SPTAN1_ENST00000372739:ENST00000372739:c.6932A>G:p.H2311R:Substitution_Missense:0	NO	NO	NO
chr15	73879916	73879916	AEDSGEYHCIYHFVSAPK	COSMIC:NPTN:ENST00000345330:c.655G>A:p.V219I:Substitution_Missense:10	NO	NO	NO
chr16	70601320	70601320	TPLEEVPAAIAPFQGR	CanProVar_rs185464188_SF3B3_V945L_missense_3	YES	NO	NO
chr4	68380215	68380215	TISPAESTALFQGR	CanProVar_rs11250_CENPC1_L341F_missense_11	NO	YES	YES
chr10	89653795	89653795	IIAMGFPAER	COSMIC:PTEN:ENST00000371953:c.93C>G:p.N31K:Substitution_Missense:0	NO	NO	NO
chr1	8925474	8925474	VVIGMEVAASEFFR	CanProVar_rs2230874_ENO1_D245E_missense_6	NO	NO	NO
chr1	173799862	173799862	ILCEAPVESVVQVSATVISRPAGQENPK	COSMIC:DARS2:ENST00000361951:c.359G>C:p.G120A:Substitution_Missense:15	NO	NO	NO
chr3	126194357	126194357	VNLASRPEQGPSGPAAAPGPGVAPAGAVTISSQDLLVR	CanProVar_rs7624748_ZXDC_P118A_missense_17	YES	NO	YES
chr11	792692	792692	ILAAQGQVSAQGGAQPSVEAPAAPR	CanProVar_rs111277421_SLC25A22_L150V_missense_8(pre=-,post=P)	YES	NO	YES
chr3	121208833	121208833	EHTSSFNCNFQNGNQEHQR	CanProVar_rs3218649_POLQ_T1118R_missense_19	YES	YES	YES
chr12	53343138	53343138	GLATGIAGGLAGMGGIQNEK	COSMIC:KRT18:ENST00000388835:c.181G>A:p.G61R:Substitution_Missense:0	NO	NO	NO
chr2	111419343	111419343	APCLPVTYEQTPVNMEK	COSMIC:BUB1:ENST00000302759:c.1033C>G:p.Q345E:Substitution_Missense:9	YES	NO	NO
chr16	89180883	89180883	YGMTEIGMALSGPLTTAMR	CanProVar_rs3743979_ACSF3_V107M_missense_18	YES	YES	YES
chr11	62439569	62439569	NWMVGGEGGASGR	CanProVar_rs13941_C11orf83_G89S_missense_11	YES	NO	YES
chr16	68264856	68264856	LPCLSPPTYTTFQATPTLIPTETAALYTSSALLPAAR	COSMIC:ESRP2_ENST00000473183:ENST00000473183:c.1786C>A:p.P596T:Substitution_Missense:28	NO	NO	NO
chr20	44108623	44108623	EGSCPQVNINFPELGLCR	COSMIC:WFDC2:ENST00000372676:c.265C>G:p.Q89E:Substitution_Missense:13	YES	NO	NO
chr1	200635181	200635181	SGYEVPTPIEMQMIPVGLLGR	COSMIC:DDX59:ENST00000367349:c.688C>G:p.Q230E:Substitution_Missense:10	NO	NO	NO
chrX	70519819	70519819	FGEAATMEGIGAIGGTPPAFNR	COSMIC:NONO:ENST00000276079:c.1309C>G:p.Q437E:Substitution_Missense:3	NO	NO	NO
chr1	27210721	27210721	ANGYCFGAQEQR	CanProVar_rs3170660_GPN2_R264G_missense_7	YES	NO	YES
chr3	52727257	52727257	NSLEFFTMLAQR	CanProVar_rs2289247_GNL3_V355M_missense_8	YES	YES	YES
chr1	17355216	17355216	EGICGSYAMNINGGNTLACTR	CanProVar_rs74315371_SDHB_C101Y_missense_7	NO	NO	NO
chr15	64716306	64716306	KPSPEEVSELQATYR	CanProVar_rs183230473_TRIP4_Q479E_missense_5	NO	NO	NO
chr9	134386781	134386781	ITQGQPLEVAFGSQLTLR	CanProVar_rs4740164_POMT1_V305L_missense_15	YES	YES	YES
chr13	19751365	19751365	EFQTNLVPYPR	CanProVar_rs139914455_ENST00000400113_c.758C>G_p.T253R_Substitution_Missense_0	NO	NO	NO
chr17	45755743	45755743	ESCLEAYTGIIQGLK	CanProVar_rs200435017_ENST00000290158_c.2317G>A_p.V773I_Substitution_Missense_11	NO	NO	NO
chr6	26056443	26056443	ALAAAGYNVEK	COSMIC:HIST1H1C:ENST00000343677:c.214G>A:p.D72N:Substitution_Missense:8	YES	NO	NO
chr16	87788864	87788864	TFLYNELYVYNIR	CanProVar_rs2303771_ENSP00000457990_T149I_missense_12	YES	YES	YES
chr9	140002885	140002885	VPSGGYSSINNVQDPEKPEPR	COSMIC:MAN1B1:ENST00000371589:c.1942C>G:p.Q648E:Substitution_Missense:16	YES	NO	NO
chr3	48637966	48637966	LCTSATESELAR	COSMIC:UQCRC1:ENST00000203407:c.1162G>T:p.V388L:Substitution_Missense:10	NO	NO	NO
chr7	150732812	150732812	LSCQCQEQIAR	CanProVar_rs17545756_ABCB8_R304C_missense_3	YES	NO	YES
chr5	233664	233664	GEGGILINSQAER	COSMIC:SDHA:ENST00000264932:c.968G>C:p.G323A:Substitution_Missense:11	NO	NO	NO
chr12	53201477	53201477	LALNIEIATYR	COSMIC:KRT4:ENST00000293774:c.1519G>A:p.D507N:Substitution_Missense:4	YES	NO	NO
chr5	139936825	139936825	GWNDPPEFSYGLQTQAGGPR	CanProVar_rs35610885_SRA1_Q32E_missense_7	NO	NO	NO
chr10	73767859	73767859	LSAELGLQQPAWLR	CanProVar_rs3740129_CHST3_R357Q_missense_8	YES	NO	YES
chr7	75694218	75694218	EGVVECSFIK	CanProVar_rs530821789_ENST00000315758_c.832G>A_p.V278I_Substitution_Missense_9	YES	NO	NO
chr7	130040584	130040584	LASQAATTMCQR	COSMIC:TSGA14:ENST00000223208:c.721G>C:p.E241Q:Substitution_Missense:11	NO	NO	NO
chr2	231406680	231406680	TSLNEQTYTR	CanProVar_rs836237_SP100_M296T_missense_7	YES	YES	YES
chr6	30672977	30672977	TPETVVPIAPELQISTSTDQPVTPKPTSR	COSMIC:MDC1_ENST00000376406:ENST00000376406:c.3983C>T:p.T1328I:Substitution_Missense:8	NO	NO	NO
chr7	107002806	107002806	ASLWTNMEK	CanProVar_rs2269970_COG5_F330L_missense_3	YES	YES	YES
chr7	40102671	40102671	KPIFQANEELAQLELISR	COSMIC:CDK13:ENST00000181839:c.2752C>G:p.Q918E:Substitution_Missense:8	NO	NO	NO
chr11	63991581	63991581	EALQLCPTR	CanProVar_rs11549690_TRPT1_R221C_missense_6	YES	YES	NO
chr19	34887209	34887209	FAAYFQQGNMESNGK	COSMIC:GPI:ENST00000356487:c.1066G>A:p.D356N:Substitution_Missense:9	NO	NO	NO
chr9	72897434	72897434	EGQIPITCR	CanProVar_rs1180116_SMC5_V306I_missense_6	YES	YES	YES
chr1	42693597	42693597	EDALPTRPK	CanProVar_rs343376_FOXJ3_V162A_missense_3	YES	YES	YES
chr12	49579013	49579013	AVCMLNNTTAIAEAWAR	COSMIC:TUBA1A_ENST00000301071:ENST00000301071:c.1136G>A:p.S379N:Substitution_Missense:6	NO	NO	NO
chr16	28855746	28855746	DLEKPFLLPVEAVYSIPGR	COSMIC:TUFM:ENST00000313511:c.811G>A:p.V271I:Substitution_Missense:16	NO	NO	NO
chr8	21955034	21955034	AEYPLGMR	CanProVar_rs190462850_FAM160B2_P102L_missense_5	YES	YES	YES
chr10	94228703	94228703	QAALGIMQMVEDTLIDHAHTKPLLPSQLVR	COSMIC:IDE:ENST00000265986:c.2253A>C:p.E751D:Substitution_Missense:16	NO	NO	NO
chr20	36760783	36760783	ALLVEPVINSYLLAQR	COSMIC:TGM2:ENST00000361475:c.1735G>C:p.E579Q:Substitution_Missense:15	NO	NO	NO
chr16	68386306	68386306	TAVDQHLGPGAMVMPQAASLHAVVVDFR	COSMIC:PRMT7:ENST00000339507:c.1569G>T:p.E523D:Substitution_Missense:26	NO	NO	NO
chr1	156737729	156737729	GPALLPPPPEMLAPAFPPPLLLPPPTGDPR	COSMIC:PRCC:ENST00000271526:c.166C>G:p.Q56E:Substitution_Missense:10	NO	NO	NO
chr1	229623338	229623338	LTVPNFSNQTAYLYNESAVYVCSTGTGK	CanProVar_rs1065674_NUP133_Q406R_missense_0	NO	YES	YES
chr3	142048391	142048391	LASYMNKPHSANEYHNVQSMDNMFWPAPSQIPPVSTPVTELSR	COSMIC:XRN1:ENST00000264951:c.4286G>T:p.C1429F:Substitution_Missense:24	NO	NO	NO
chr1	27744825	27744825	NSLPVPVLQTYNTCDTPPPLNNLTPYR	CanProVar_rs150650907_WASF2_E122Q_missense_9	YES	YES	YES
chr22	43576920	43576920	ESGLQAAHPNSIFLIDHAWMCR	COSMIC:TTLL12:ENST00000216129:c.374C>T:p.T125M:Substitution_Missense:20	NO	NO	NO
chr2	132238134	132238134	ITNACFEPANQMVK	CanProVar_rs369744409_ENST00000321253_c.868G>A_p.E290K_Substitution_Missense_0	NO	NO	NO
chr3	136062801	136062801	TDTMIETPGPLPAPQLTSTVLR	COSMIC:STAG1:ENST00000383202:c.3319C>G:p.Q1107E:Substitution_Missense:6	YES	NO	NO
chr19	34868778	34868778	TLAQLNPESSLFIITSK	COSMIC:GPI:ENST00000356487:c.625G>A:p.A209T:Substitution_Missense:15	NO	NO	NO
chr12	49224320	49224320	QAILESPVSSCPPELANHTDAQHKPGTILTK	COSMIC:DDX23:ENST00000308025:c.2395C>A:p.P799T:Substitution_Missense:19	NO	NO	NO
chr22	36702620	36702620	IIGLDQVADMSETALPGAFK	COSMIC:MYH9:ENST00000216181:c.1877G>A:p.G626D:Substitution_Missense:9	YES	NO	NO
chr20	43530469	43530469	IEAELQDICNDILELLDK	COSMIC:YWHAB:ENST00000353703:c.295G>A:p.V99I:Substitution_Missense:12	NO	NO	NO
chr15	63433766	63433766	YAMAWGVVEK	CanProVar_rs2729835_LACTB_R469K_missense_10	YES	NO	YES
chr11	47446006	47446006	QTYFLPVIGLVDAQK	COSMIC:PSMC3:ENST00000298852:c.427G>C:p.E143Q:Substitution_Missense:14	NO	NO	NO
chr17	70120416	70120416	PMYTPIADTSGVPSIPQTHSPQHWEQPVYTQLTRP	COSMIC:SOX9:ENST00000245479:c.1418A>G:p.Q473R:Substitution_Missense:0(pre=R,post=-)	NO	NO	NO
chr16	15917148	15917148	HEMPPHIYTIADTAYR	COSMIC:MYH11_ENST00000396324:ENST00000396324:c.466G>A:p.A156T:Substitution_Missense:9	NO	NO	NO
chr16	70303552	70303552	TITVALANGGRPDNTGR	COSMIC:AARS:ENST00000261772:c.931G>A:p.D311N:Substitution_Missense:8	NO	NO	NO
chr7	51096036	51096036	TSSPQSETQGWK	CanProVar_rs2240089_COBL_H919Q_missense_5	YES	YES	YES
chr8	30648830	30648830	AHQLVMEVYNWCHDR	COSMIC:PPP2CB:ENST00000221138:c.740G>T:p.G247V:Substitution_Missense:8	NO	NO	NO
chr1	223989890	223989890	MPSRPELLVKPALPDGSLVIEASEGPMK	COSMIC:TP53BP2_ENST00000343537:ENST00000343537:c.1153C>G:p.Q385E:Substitution_Missense:21	NO	NO	NO
chr3	155624042	155624042	IVAGIANESK	COSMIC:GMPS:ENST00000496455:c.516C>G:p.N172K:Substitution_Missense:0	NO	NO	NO
chr13	48832951	48832951	AGTYLPESYLIHEHMVITDR	CanProVar_rs11556901_ENST00000378565_c.583C>G_p.Q195E_Substitution_Missense_7	NO	NO	NO
chr20	16360177	16360177	AQLSFFEFK	CanProVar_rs2236144_KIF16B_R824S_missense_4	YES	YES	YES
chr10	99118716	99118716	AMPGVEYK	CanProVar_rs143870774_RRP12_A1170V_missense_5	YES	YES	NO
chr9	131597799	131597799	SLQSVGLKPIIPEGSYFLITDISDFK	COSMIC:CCBL1:ENST00000302586:c.1003C>G:p.Q335E:Substitution_Missense:13	NO	NO	NO
chr18	77805949	77805949	GLGGLVWQGQVAELTTQMQK	CanProVar_rs3744873_RBFA_K276Q_missense_19	YES	YES	YES
chr6	99819379	99819379	TQLSYALGIVFSEQIAGIVPK	CanProVar_rs6925344_COQ3_S272G_missense_17	NO	YES	YES
chr22	30736336	30736336	ASKPLPPAPAPEEYLVSPITGEK	CanProVar_rs2240423_SF3A1_D104E_missense_12	NO	NO	NO
chr8	144688736	144688736	HVGSSETNLLQHLLEACGR	CanProVar_rs2242090_PYCRL_K13N_missense_8	YES	NO	YES
chr2	27261383	27261383	HLSQSSLLLEHLLSSWQQIPK	CanProVar_rs77126757_TMEM214_E86Q_missense_17	NO	NO	NO
chr8	38899534	38899534	CLLNIPKPDEAYSAPSCGNK	COSMIC:ADAM9:ENST00000487273:c.1200C>A:p.N400K:Substitution_Missense:0	NO	NO	NO
chr2	75921441	75921441	STIQNLESSSNEALNCK	CanProVar_rs6742946_C2orf3_Q278E_missense_12	NO	NO	NO
chr16	15876283	15876283	QLLQANPILEAFSNAK	COSMIC:MYH11:ENST00000338282:c.685G>A:p.G229S:Substitution_Missense:13	NO	NO	NO
chr14	64908171	64908171	DAIKPNLMQTLDGTPVFVHAGPFANIAHGNSSIIADR	COSMIC:MTHFD1:ENST00000555709:c.1884G>T:p.E628D:Substitution_Missense:12	NO	NO	NO
chr15	58920067	58920067	VSHITFAHEVGHNFGSPHDSGTQCTPGESK	COSMIC:ADAM10:ENST00000260408:c.1192G>C:p.E398Q:Substitution_Missense:23	NO	NO	NO
chr15	63111781	63111781	VAGTVTELIQAAEAMK	CanProVar_rs143218219_ENSP00000453730_A1194T_missense_4	NO	NO	NO
chr1	21076290	21076290	SGEKPLLGGSLMEYAILSAIAAMNELK	COSMIC:HP1BP3:ENST00000312239:c.1067C>T:p.P356L:Substitution_Missense:26	NO	NO	NO
chr11	46797891	46797891	AAALATVNAWTEQTGMK	CanProVar_rs139594049_CKAP5_A969T_missense_11	NO	NO	NO
chr14	64568680	64568680	AEPSPESWSSLWK	COSMIC:SYNE2:ENST00000358025:c.12412C>G:p.Q4138E:Substitution_Missense:6	YES	NO	NO
chr5	179050060	179050060	GLPWSCSAEEVQR	CanProVar_rs115000818_HNRNPH1_D25E_missense_9	NO	NO	NO
chr1	52530608	52530608	LAVNNIAGIEQVNMIK	COSMIC:BTF3L4:ENST00000313334:c.166G>C:p.E56Q:Substitution_Missense:11	NO	NO	NO
chr9	27009100	27009100	NMSLENQVK	CanProVar_rs17694549_IFT74_F224L_missense_4	YES	YES	YES
chr2	96958748	96958748	FQIMNEIIYEK	CanProVar_rs191245006_SNRNP200_V708I_missense_8	NO	NO	NO
chr2	74143873	74143873	EITALAHSTMK	COSMIC:ACTG2:ENST00000345517:c.968C>A:p.P323H:Substitution_Missense:7	NO	NO	NO
chr15	43724646	43724646	STNQENPSK	CanProVar_rs2602141_TP53BP1_K1141Q_missense_4	YES	YES	YES
chr11	18424451	18424451	GCNLDSAR	CanProVar_rs5030621_LDHA_S190R_missense_0	NO	NO	NO
chr14	102549957	102549957	YYTSASVDEMVSLK	COSMIC:HSP90AA1:ENST00000334701:c.1778G>T:p.G593V:Substitution_Missense:7	NO	NO	NO
chr12	57106653	57106653	DIELLMSQANVSR	COSMIC:NACA_ENST00000550952:ENST00000550952:c.2680G>C:p.V894L:Substitution_Missense:5	NO	NO	NO
chr3	128356884	128356884	ISVIMETVYTHVLHPYPTQITQSEK	COSMIC:RPN1:ENST00000296255:c.391G>A:p.V131M:Substitution_Missense:5	NO	NO	NO
chr1	33252606	33252606	AFCELGNVENNGVLSFIK	CanProVar_rs150157148_ENST00000373477_c.755C>T_p.P252L_Substitution_Missense_5	NO	NO	NO
chr13	33327545	33327545	LPLQYMAICALCAK	COSMIC:PDS5B:ENST00000315596:c.2812G>C:p.E938Q:Substitution_Missense:4	YES	NO	NO
chr1	164529120	164529120	LMHSHAGVGMAGHPSLSQHLQDGAGGTEGEGGR	CanProVar_rs2275558_PBX1_G21S_missense_15	NO	YES	YES
chr5	126161717	126161717	AGQTVTIWAANAGVTASPLTDLIWK	CanProVar_rs192973081_LMNB1_P510L_missense_19	YES	NO	NO
chr7	131060250	131060250	WSSESNYPPEYLILK	COSMIC:MKLN1:ENST00000352689:c.166C>G:p.Q56E:Substitution_Missense:10	YES	NO	NO
chr17	7480701	7480701	LNSNTQVVLLSATMPSDVLQVTK	COSMIC:EIF4A1:ENST00000293831:c.664G>C:p.E222Q:Substitution_Missense:20	NO	NO	NO
chr1	52260202	52260202	LNFKPLEQEMPVQFQVVELPSGHHLYK	COSMIC:NRD1:ENST00000354831:c.2921G>A:p.C974Y:Substitution_Missense:26	NO	NO	NO
chr6	35047375	35047375	SFLSSGYSSIDTVK	COSMIC:ANKS1A:ENST00000360359:c.2366A>G:p.H789R:Substitution_Missense:0	NO	NO	NO
chr6	74227785	74227786	SGDAAIVDMVPGKPMLC	COSMIC:EEF1A1:ENST00000316292:c.1231_1232insT:p.C411fs*3:Insertion_Frameshift	NO	NO	NO
chr16	23489711	23489711	NLLDLLSPQPAPCPLNYVSQK	CanProVar_rs1135045_GGA2_A424P_missense_8	YES	YES	YES
chr12	57036286	57036286	IPSAVGYQPTLATDMGTMQQR	COSMIC:ATP5B:ENST00000262030:c.1030G>C:p.E344Q:Substitution_Missense:20	NO	NO	NO
chr6	27841034	27841034	TVTAIDVVYALK	COSMIC:HIST1H4L:ENST00000355981:c.255G>A:p.M85I:Substitution_Missense:5	YES	NO	NO
chr14	77794369	77794369	MISDLIAGGIEPLQNLSVLK	COSMIC:GSTZ1:ENST00000393734:c.166C>G:p.Q56E:Substitution_Missense:11	NO	NO	NO
chr2	202149808	202149808	VFFIEACQGDNYQK	COSMIC:CASP8_ENST00000358485:ENST00000358485:c.1249C>G:p.Q417E:Substitution_Missense:5	YES	NO	NO
chr1	27875824	27875824	AASYGLTPATSDCR	CanProVar_rs4908364_AHDC1_A935T_missense_10	YES	NO	YES
chr17	37855834	37855834	TQVCTGTDMK	CanProVar_rs4252596_ERBB2_P8T_missense_1	YES	YES	NO
chr15	62161712	62161712	PTGGIVDMASSTFEGIQR	COSMIC:VPS13C:ENST00000261517:c.10735C>G:p.Q3579E:Substitution_Missense:22(pre=R,post=-)	NO	NO	NO
chr1	229750202	229750202	TEQIEMAVSCYLK	COSMIC:TAF5L:ENST00000366675:c.28C>G:p.Q10E:Substitution_Missense:5	YES	NO	NO
chr11	68678962	68678962	EAVSFALSQK	CanProVar_rs560096_IGHMBP2_L201S_missense_4	YES	YES	YES
chr13	19748259	19748259	VGINYQPPTVVPGEDLAK	COSMIC:TUBA3C:ENST00000400113:c.1097G>A:p.G366E:Substitution_Missense:14	NO	NO	NO
chrX	114883786	114883786	LYALPEDLVEVKPK	COSMIC:PLS3:ENST00000355899:c.1798G>C:p.V600L:Substitution_Missense:1	YES	NO	NO
chr2	220116370	220116370	ENAANNYAR	COSMIC:TUBA4A_ENST00000392088:ENST00000392088:c.247G>A:p.D83N:Substitution_Missense:2	NO	NO	NO
chr4	120528327	120528327	ADNSVPGTPTR	CanProVar_rs3733526_PDE5A_A41V_missense_5	YES	YES	YES
chr3	45637492	45637492	SYLSSSAPSSSPAGLDGSQQGAVPGLGPKPGYTDLGTGPK	COSMIC:LIMD1:ENST00000273317:c.1121G>A:p.C374Y:Substitution_Missense:32	NO	NO	NO
chr19	58928309	58928309	HTEHGAAFPSGSSCGQQQEVHVAEK	CanProVar_rs11668789_ZNF584_P142S_missense_10	NO	YES	YES
chr10	121658043	121658043	PLTALPFTTGSQDVSNAFSPSISK	COSMIC:SEC23IP:ENST00000369075:c.268A>C:p.S90R:Substitution_Missense:0(pre=K,post=-)	NO	NO	NO
chr6	142691549	142691549	SGYFLSISDSQCLLNNALPVK	CanProVar_rs11155242_GPR126_K230Q_missense_11	YES	YES	YES
chr19	39220025	39220025	MAPYQGPDAVPGALNYK	COSMIC:ACTN4:ENST00000252699:c.2689G>A:p.D897N:Substitution_Missense:15	YES	NO	NO
chr4	79434685	79434685	HQHVCSNLVTTDDLR	CanProVar_rs35933858_FRAS1_Y3385D_missense_12	YES	YES	YES
chr6	56401663	56401663	QQDVNWLGQGLIESAAK	COSMIC:DST_ENST00000370769:ENST00000370769:c.16057C>G:p.Q5353E:Substitution_Missense:13	NO	NO	NO
chr1	89847372	89847372	ASDYYSQQMAQR	CanProVar_rs4658359_GBP6_A201S_missense_2	YES	YES	YES
chr20	62121960	62121960	ALPGDNVGFNVK	COSMIC:EEF1A2:ENST00000298049:c.901G>A:p.E301K:Substitution_Missense:0	NO	NO	NO
chr12	122817580	122817580	MSGDNPSQLTK	CanProVar_rs17883517_CLIP1_S516P_missense_6	YES	YES	YES
chr3	185641742	185641742	ANPDPNCCLGIFGLSLYTTER	CanProVar_rs13081902_TRA2B_V122I_missense_11	NO	NO	NO
chr16	81050965	81050965	VWDVFQMSK	CanProVar_rs935939_CENPN_E84D_missense_3	YES	YES	YES
chr20	47708650	47708650	YGALALQEIFEGIQPK	CanProVar_rs7343500_CSE1L_D594E_missense_11	NO	NO	NO
chr5	137846839	137846839	YCFGIEDTLK	COSMIC:ETF1:ENST00000360541:c.913G>A:p.V305I:Substitution_Missense:5	NO	NO	NO
chr14	20944569	20944569	LGADAVGMSTVPEVIIAR	CanProVar_rs61755047_PNP_V227I_missense_16	NO	NO	NO
chr12	106704974	106704974	QSFTSDSSSK	CanProVar_rs4964460_TCP11L2_A41T_missense_4	YES	YES	YES
chr7	148876132	148876132	HFTPQADLSSTSEDHASETPPTCPHCAR	COSMIC:ZNF398:ENST00000475153:c.1168C>G:p.Q390E:Substitution_Missense:13	NO	NO	NO
chr1	171958092	171958092	LTLIDLPGITK	COSMIC:DNM3:ENST00000358155:c.393T>A:p.N131K:Substitution_Missense:0	NO	NO	NO
chr22	18613629	18613629	VGINYQLPTVVPGGDLAK	CanProVar_rs73876568_TUBA8_P293L_missense_7	YES	NO	NO
chr12	53041994	53041994	AQYEEIAQK	COSMIC:KRT2:ENST00000309680:c.1085G>A:p.R362K:Substitution_Missense:9	YES	NO	NO
chr11	62292348	62292348	ADLDISGPK	CanProVar_rs200714755_ENST00000378024_c.9541G>A_p.V3181I_Substitution_Missense_5	YES	NO	NO
chr15	66795413	66795413	SGEGAFGNMCR	COSMIC:RPL4:ENST00000307961:c.265C>G:p.Q89E:Substitution_Missense:3	NO	NO	NO
chr12	121132899	121132899	VYYDNPK	COSMIC:MLEC:ENST00000228506:c.593G>T:p.G198V:Substitution_Missense:1	YES	NO	NO
chr7	128482937	128482937	NDNNTFTVK	COSMIC:FLNC:ENST00000325888:c.2479G>A:p.D827N:Substitution_Missense:4	NO	NO	NO
chr11	122930349	122930349	GTLDPVQK	COSMIC:HSPA8:ENST00000532636:c.952G>C:p.E318Q:Substitution_Missense:7	YES	NO	NO
chr15	86123364	86123364	LCDNIVSK	CanProVar_rs7177107_AKAP13_E689K_missense_8	YES	NO	NO
chr12	49666727	49666727	VGISYQPPTVVPGGDLAK	COSMIC:TUBA1C:ENST00000301072:c.1067A>G:p.N356S:Substitution_Missense:4	YES	NO	NO
chr1	32626295	32626295	DYVLNCSILNLLLTLLTK	COSMIC:KPNA6_ENST00000373625:ENST00000373625:c.638C>T:p.P213L:Substitution_Missense:11	NO	NO	NO
chr7	56128610	56128610	AQLGVQAFANALLIIPK	COSMIC:CCT6A:ENST00000275603:c.1324G>A:p.D442N:Substitution_Missense:10	NO	NO	NO
chr22	42046826	42046826	FDDPGLMLMGFKPLLLLK	COSMIC:XRCC6:ENST00000360079:c.1060G>C:p.V354L:Substitution_Missense:15	NO	NO	NO
chr5	54570823	54570823	YQEYIPVETGAHADLNPFYQK	CanProVar_rs149984556_DHX29_Q815E_missense_8	YES	NO	NO
chr22	41903928	41903928	VAMQDATSQMAMLQFISSGLSK	COSMIC:ACO2:ENST00000216254:c.307G>T:p.A103S:Substitution_Missense:8	NO	NO	NO
chr6	74228085	74228085	NDPPMEAAGFPAQVIILNHPGQISAGYAPVLDCHTAHIACK	CanProVar_rs192118435_EEF1A1_T339P_missense_11	NO	NO	NO
chrX	64959657	64959657	TANDMIHSENMR	COSMIC:MSN:ENST00000360270:c.1636G>T:p.A546S:Substitution_Missense:8	NO	NO	NO
chr17	57743599	57743599	LLEMNLMHAPEVADAILGNQMFTHYDR	COSMIC:CLTC_ENST00000269122:ENST00000269122:c.1780C>G:p.Q594E:Substitution_Missense:11	NO	NO	NO
chr15	64448988	64448988	DTNGSQFFIMTVK	COSMIC:PPIB:ENST00000300026:c.464C>T:p.T155M:Substitution_Missense:10	NO	NO	NO
chr14	96010424	96010424	LGIHSTLLDEK	CanProVar_rs11628901_GLRX5_A146T_missense_6	YES	NO	NO
chr9	2828765	2828765	SADHPTLDK	CanProVar_rs2173904_KIAA0020_R289P_missense_5	YES	YES	YES
chr5	142693705	142693705	TVFSNGYSSPSMRPDVSSTPSSSSTATTGPPPK	COSMIC:NR3C1:ENST00000231509:c.1213C>A:p.P405T:Substitution_Missense:19	NO	NO	NO
chr5	14652415	14652415	NDPPMEAAGFAAQVIILNHPGQISAGYAPVLDCHTAHIACK	COSMIC:ENSG00000183920:ENST00000332977:c.1021A>G:p.T341A:Substitution_Missense:11	NO	NO	NO
chr9	71843023	71843023	YQEEPPAPQPK	CanProVar_rs2309428_TJP2_D486E_missense_4	YES	YES	YES
chr1	109325138	109325138	HIAVVLQEIPK	COSMIC:STXBP3:ENST00000370008:c.904G>C:p.E302Q:Substitution_Missense:7	NO	NO	NO
chr6	26189084	26189084	DAVTYMEHAK	CanProVar_rs374211503_ENST00000340756_c.221C>T_p.T74M_Substitution_Missense_6	NO	NO	NO
chr19	35648365	35648365	DTTSSSSADATIMDIQVPTR	CanProVar_rs1688005_FXYD5_S35A_missense_10	YES	YES	NO
chr2	68415709	68415709	LDLDNSGSLSVEEFMSLPELQQNTLVQR	COSMIC:PPP3R1_ENST00000234310:ENST00000234310:c.157C>A:p.P53T:Substitution_Missense:24	NO	NO	NO
chr3	186502255	186502255	EHGGPEGMDPDSVIESNWNEIVDNFDDMNLK	COSMIC:EIF4A2:ENST00000323963:c.64G>A:p.G22S:Substitution_Missense:12	NO	NO	NO
chr2	27608632	27608632	LADEDDVDNEEAALLHEEATMTIEELLTR	COSMIC:PPM1G:ENST00000344034:c.391G>C:p.V131L:Substitution_Missense:1	YES	NO	NO
chr6	43494440	43494440	GADHSSALPADGDDEEMMATEVTPSAMAELTDLGK	COSMIC:XPO5:ENST00000265351:c.2966C>T:p.P989L:Substitution_Missense:8	NO	NO	NO
chr2	15753385	15753385	DELSVLENGVDIVVGTPGR	COSMIC:DDX1:ENST00000381341:c.994C>G:p.Q332E:Substitution_Missense:2	NO	NO	NO
chr8	48695011	48695011	VEQLFQVMNGIQAQDSACSQR	COSMIC:ENSG00000121031:ENST00000314191:c.11321T>A:p.L3774Q:Substitution_Missense:12	NO	NO	NO
chr8	33369944	33369944	DLGDLIEATGFDR	CanProVar_rs2304748_C8orf41_E63G_missense_10	YES	YES	YES
chr12	56554049	56554049	MTEEDVEMLVAGHEDSNGCINYEELVR	COSMIC:MYL6_ENST00000547649:ENST00000547649:c.372A>C:p.E124D:Substitution_Missense:5	NO	NO	NO
chr12	133250202	133250202	LGYDPVELNPEDMCR	COSMIC:POLE:ENST00000320574:c.1318G>A:p.D440N:Substitution_Missense:9	NO	NO	NO
chr3	100092459	100092459	ILLDQVEESVADFDECIR	COSMIC:TOMM70A:ENST00000284320:c.1258G>T:p.A420S:Substitution_Missense:9	NO	NO	NO
chr9	131360733	131360733	VAEDVESEGLMAEEVQAVQQQEVYGMMPR	COSMIC:SPTAN1:ENST00000372731:c.3469C>G:p.L1157V:Substitution_Missense:5	NO	NO	NO
chr4	13605887	13605887	CDMESTNMDSNLK	CanProVar_rs182494430_BOD1L_D879E_missense_4(pre=-,post=P)	NO	NO	NO
chr7	55223600	55223600	ACGADSYEMEEDGIR	COSMIC:EGFR_ENST00000344576:ENST00000344576:c.967G>A:p.V323I:Substitution_Missense:14	NO	NO	NO
chr2	47388885	47388885	EADIDADGQVNYEEFVQMMTAK	COSMIC:CALM2:ENST00000272298:c.398G>C:p.G133A:Substitution_Missense:6	NO	NO	NO
chrX	118708918	118708918	LQEDPPAGVSGAPSENNMMVWNAVIFGPEGTPFEDGTFK	COSMIC:UBE2A_ENST00000371558:ENST00000371558:c.99A>G:p.I33M:Substitution_Missense:18	NO	NO	NO
chr11	32956244	32956244	SISGESATSESEFTLGGDDSGVSMNPAR	CanProVar_rs7940077_QSER1_N1018S_missense_6	YES	YES	YES
chr5	133712373	133712373	LQEDPPVGVSGAPSENNIMQWNAVIFGPEGTTFEDGTFK	COSMIC:UBE2B:ENST00000265339:c.139C>A:p.P47T:Substitution_Missense:32	NO	NO	NO
chr20	1438870	1438870	DLIHDQDENEEEEEGQR	COSMIC:NSFL1C:ENST00000216879:c.253G>A:p.D85N:Substitution_Missense:9	YES	NO	NO
chr2	62107466	62107466	AQDIEAGDGTTSVVIVAGSLLDSCTK	CanProVar_rs2272428_CCT4_I56V_missense_16	YES	NO	NO
chr12	69981763	69981763	VQDDEVGDGTTSVTILAAELLR	COSMIC:CCT2:ENST00000299300:c.310G>A:p.V104I:Substitution_Missense:15	NO	NO	NO
chr2	20824498	20824498	LSPQDPSEDVSSMDPLK	CanProVar_rs2305458_HS1BP3_V79M_missense_13	YES	NO	NO
chr15	42570718	42570718	ALLDSVTTDEDSTR	CanProVar_rs8024732_ENSP00000454449_Q44R_missense_0	NO	YES	YES
chr1	207504495	207504495	EIYCPAPPQIDNGINQGER	COSMIC:CD55:ENST00000367064:c.707T>A:p.I236N:Substitution_Missense:15	NO	NO	NO
chr2	172809504	172809504	FDCVEADDVEGK	COSMIC:HAT1:ENST00000264108:c.294C>A:p.N98K:Substitution_Missense:0	NO	NO	NO
chr17	40556818	40556818	ATEMVEVGADDDEGGAQR	COSMIC:PTRF:ENST00000357037:c.1060G>C:p.E354Q:Substitution_Missense:17	NO	NO	NO
chr10	99190742	99190742	YADLTEDELPSCESLK	COSMIC:PGAM1:ENST00000334828:c.445C>G:p.Q149E:Substitution_Missense:8	YES	NO	NO
chr11	126176504	126176504	VNEASGDGDGEDAIVILEK	COSMIC:DCPS:ENST00000263579:c.241G>A:p.V81I:Substitution_Missense:14	NO	NO	NO
chr1	25166403	25166403	SPLPDEIDENSMEDIK	COSMIC:CLIC4:ENST00000374379:c.468T>G:p.N156K:Substitution_Missense:0	NO	NO	NO
chr2	136673803	136673803	EAGVEMGDEDNLSTPNEK	CanProVar_rs370064817_ENST00000264161_c.1099G>A_p.D367N_Substitution_Missense_11	NO	NO	NO
chr18	12325671	12325671	ALTVPELTQQMFNAR	COSMIC:TUBB6:ENST00000317702:c.883G>A:p.D295N:Substitution_Missense:13	NO	NO	NO
chr19	12918094	12918094	MEDTDFVGWTLDVLSPNLISTSMLGR	COSMIC:RNASEH2A:ENST00000221486:c.274G>A:p.A92T:Substitution_Missense:10	NO	NO	NO
chr19	34934790	34934790	YLFNQLFGEEDADQEVSLDR	COSMIC:UBA2:ENST00000246548:c.623C>T:p.P208L:Substitution_Missense:18	NO	NO	NO
chr1	95363450	95363450	YCAAPTEPFIHNGSQGTGTNGSEISDSDYQAEYPDEYHGEYQDDYPR	CanProVar_rs147978281_CNN3_V239F_missense_9	NO	NO	NO
chr13	25671243	25671243	NLDNGIDDER	COSMIC:PABPC3:ENST00000281589:c.907G>A:p.D303N:Substitution_Missense:4	NO	NO	NO
chr8	144942045	144942045	FADQMVSFWDLLSSPYFTEDR	COSMIC:EPPK1:ENST00000525985:c.5377G>A:p.V1793M:Substitution_Missense:5	NO	NO	NO
chr3	149686229	149686229	DSLYVNGDCTMDIR	COSMIC:PFN2_ENST00000452853:ENST00000452853:c.241G>A:p.D81N:Substitution_Missense:6	NO	NO	NO
chr12	109041232	109041232	DTICNEDER	COSMIC:CORO1C:ENST00000261401:c.1372C>G:p.Q458E:Substitution_Missense:6	NO	NO	NO
chr13	25670946	25670946	NFGEDMDNER	COSMIC:PABPC3:ENST00000281589:c.610G>A:p.D204N:Substitution_Missense:8	YES	NO	NO
chr1	23208893	23208893	TMDSITLSWSQPDQPNGVILDYELQYYEK	CanProVar_rs369350136_ENST00000374632_c.1345G>A_p.V449M_Substitution_Missense_2	NO	NO	NO
chr9	71835842	71835842	ASPPLDQDDR	CanProVar_rs41305539_TJP2_Q105K_missense_0	NO	YES	YES
chr10	121259670	121259670	TEEEEEDLPEAQTAAK	CanProVar_rs138771488_RGS10_D159E_missense_10	YES	NO	NO
chr8	144991151	144991151	TQLASWSDPTEETGPMAGILDTETLEK	COSMIC:PLEC_ENST00000354958:ENST00000354958:c.12772G>A:p.V4258M:Substitution_Missense:16	YES	NO	NO
chr22	50878172	50878172	EAPPVEGDSEGAMWTAVFDEPANSMPTAPGVVR	CanProVar_rs148549099_ENST00000216061_c.2171C>T_p.T724M_Substitution_Missense_25	NO	NO	NO
chr10	105762591	105762591	DVISNTSDVIGTYEAADVAQK	CanProVar_rs805657_SLK_C552Y_missense_13	YES	YES	YES
chr17	1782615	1782615	NDYEMTFNNETSVMPYEDDHHLPTVQFDFTGIDDLENK	CanProVar_rs78419656_RPA1_C289Y_missense_16	NO	NO	NO
chr15	56152872	56152872	QISEETESVDNQESSENWEIIR	CanProVar_rs2303580_NEDD4_R270Q_missense_12	YES	YES	YES
chr19	45854919	45854919	EDQLGLSLLSLEQLESEETLQR	CanProVar_rs13181_ERCC2_K727Q_missense_21	YES	YES	YES
chr1	160105374	160105374	QAADMILLDDNFASIITGVEEGR	COSMIC:ATP1A2:ENST00000361216:c.2266G>A:p.V756I:Substitution_Missense:16	NO	NO	NO
chr17	27028618	27028618	PSPSPMIESTPMSIAGDATLLLDEMDR	COSMIC:SUPT6H:ENST00000314616:c.5156C>T:p.P1719L:Substitution_Missense:24(pre=R,post=-)	YES	NO	NO
chr1	24122692	24122692	EGDVAACYANPSMAQEELGWTAALGLDR	CanProVar_rs3180383_GALE_L223M_missense_13	NO	NO	NO
chr1	214818021	214818021	DAQQDLSLDIEK	CanProVar_rs11811736_CENPF_N1703S_missense_7	YES	YES	YES
chr4	183836130	183836130	IVGIGYNGMPNGCSDDMLPWR	COSMIC:DCTD:ENST00000438320:c.190G>A:p.V64M:Substitution_Missense:17	NO	NO	NO
chr22	36684354	36684354	DLEAHVDSANK	CanProVar_rs2269529_MYH9_I1626V_missense_6	YES	NO	NO
chr14	23044089	23044089	ADFEGISPER	CanProVar_rs144369413_DAD1_Q86E_missense_4	YES	NO	NO
chr5	140038340	140038340	RPPEADMNIFEDIGDYVPSTTK	CanProVar_rs34282994_IK_K310R_missense_1	NO	NO	NO
chr22	19195700	19195700	VSELEEFINGPNNAHIQQVGDR	CanProVar_rs377048449_ENST00000263200_c.3564T>G_p.D1188E_Substitution_Missense_6	NO	NO	NO
chr5	175933922	175933922	VLPCIPSEEWPNPPTLQEAGLSHTEVFFVQDLTDE	COSMIC:FAF2:ENST00000261942:c.1309C>T:p.L437F:Substitution_Missense:27	NO	NO	NO
chr2	172582151	172582151	EDEEEDDDVLAPKPPIEPEEEK	COSMIC:DYNC1I2:ENST00000397119:c.535G>C:p.V179L:Substitution_Missense:10	NO	NO	NO
chr17	7495900	7495900	TVMDGGLESDGPNMTENGLEDESRPER	COSMIC:FXR2:ENST00000250113:c.1747C>G:p.Q583E:Substitution_Missense:26	YES	NO	NO
chr10	73912709	73912709	EEFINDISGGKPLEVEMSGIEYMNDDPGMVDVLYAK	COSMIC:ASCC1:ENST00000394919:c.664G>T:p.A222S:Substitution_Missense:18	NO	NO	NO
chr5	140021253	140021253	NDAPEEAGEGCVAAILGETEVEQFLR	CanProVar_rs148883294_TMCO6_Q68E_missense_22	YES	NO	NO
chr1	94354650	94354650	ELLSEASFQEALQESIPDIQAH	CanProVar_rs372141557_ENST00000370238_c.721G>T_p.E241*_Substitution_Nonsense	NO	NO	NO
chr7	107594134	107594134	CDDCASGYFGNPSEVGGSCEPCQCHNNIDTTDPEACDK	CanProVar_rs61753441_LAMB1_Q998E_missense_20	NO	NO	NO
chr7	75959034	75959034	TAFNDAIAELDTLNEDSYK	COSMIC:YWHAG:ENST00000307630:c.604G>A:p.D202N:Substitution_Missense:4	YES	NO	NO
chr20	52193660	52193660	NQDTEDALLIADSAQTK	CanProVar_rs35720349_ZNF217_T548I_missense_10	YES	YES	YES
chr1	11710108	11710108	NPCGEEDLEGWCDMEHGGDGWR	CanProVar_rs144552824_FBXO2_V139M_missense_14	NO	NO	NO
chr3	132394502	132394502	QEVIQEEEEMIHEDNEWGIELVSEVSEEELK	COSMIC:UBA5:ENST00000356232:c.1002A>G:p.I334M:Substitution_Missense:10	NO	NO	NO
chr17	38978213	38978213	NEILNLTTDNANILLQIDNAR	COSMIC:KRT10:ENST00000269576:c.625C>G:p.Q209E:Substitution_Missense:2	YES	NO	NO
chr6	49415448	49415448	EDTVEVLAIDNTSVR	CanProVar_rs2229385_MUT_A499T_missense_3	YES	NO	YES
chr15	40265799	40265799	MPLVEQSPEDSGGQDYVETVIPSNR	CanProVar_rs2307105_ENSP00000453148_E556G_missense_12	YES	YES	YES
chr10	75867084	75867084	EAFQPQEPDFPLPPPDLEQLR	CanProVar_rs145393322_VCL_P771L_missense_12	NO	NO	NO
chr2	197662526	197662526	DVSEGETSDGVR	CanProVar_rs11559078_GTF3C3_N70S_missense_3	YES	YES	YES
chr9	86585171	86585171	VDEPLEGSEDR	COSMIC:HNRNPK:ENST00000376281:c.1267A>G:p.I423V:Substitution_Missense:1	YES	NO	NO
chr1	36605699	36605699	DYENEEDVNK	COSMIC:TRAPPC3:ENST00000373166:c.111T>A:p.D37E:Substitution_Missense:5	NO	NO	NO
chr1	1469310	1469310	EIAQLAVSWQAMAYASEDGVLTEAMMDTR	COSMIC:ATAD3A:ENST00000378755:c.1763C>T:p.T588M:Substitution_Missense:12	NO	NO	NO
chrX	152128347	152128347	GGQGDPAVLTQQPADPSTPEQQNSPSGSEQFVR	COSMIC:ZNF185_ENST00000535861:ENST00000535861:c.1607C>T:p.P536L:Substitution_Missense:9	NO	NO	NO
chr5	179146685	179146685	IPDPEAVKPDDWDEDAPPK	COSMIC:CANX:ENST00000247461:c.928G>C:p.A310P:Substitution_Missense:18	NO	NO	NO
chr1	36225948	36225948	LGADEDSFVILEPETSR	CanProVar_rs7537203_CLSPN_N525S_missense_16	YES	YES	YES
chr6	44390518	44390518	LNINPEDGMADCSDPSYVK	CanProVar_rs11572006_CDC5L_Y459C_missense_12	NO	NO	NO
chr20	21307162	21307162	NEDEMMVSIFEYIDR	CanProVar_rs146110428_XRN2_A26S_missense_8	NO	NO	NO
chr3	51452191	51452191	NCATFNPTDDLVLNDGILWDVR	COSMIC:VPRBP:ENST00000273612:c.3736G>A:p.V1246I:Substitution_Missense:17	NO	NO	NO
chr11	57070055	57070055	DSPPSWRPQPDGEASQTEDMDGTWGSSAAR	CanProVar_rs186445377_TNKS1BP1_V1521M_missense_20	NO	NO	NO
chr13	50299581	50299581	DDNPSLQFEAAWALTNIASGTFAQTQAVVQSNAVPLFLR	COSMIC:KPNA3:ENST00000261667:c.440C>T:p.S147F:Substitution_Missense:22	NO	NO	NO
chr12	25398248	25398248	SALTIQLNQNHFVDEYDPTIEDSYR	COSMIC:KRAS_ENST00000256078:ENST00000256078:c.71T>A:p.I24N:Substitution_Missense:8	NO	NO	NO
chr4	40428010	40428010	NAAAAAAVYGGYAGYIPQAFPAAAIQVPIPDVYQTY	CanProVar_rs278981_RBM47_M527V_missense_8	YES	NO	YES
chrX	151092435	151092435	QPNEGSSSQEEEGPSTSLDAESLFR	CanProVar_rs140138379_ENST00000276344_c.299C>T_p.P100L_Substitution_Missense_18	NO	NO	NO
chr3	67559257	67559257	IDATQVEVNLFGETPEGQVVCFDAK	COSMIC:SUCLG2:NM_003848.1:c.587C>T:p.P196L:Substitution_Missense:10	YES	NO	NO
chr11	14529258	14529258	DLEFTIYDDNDVSPFLEGLEERPQR	COSMIC:PSMA1_ENST00000418988:ENST00000418988:c.697G>A:p.D233N:Substitution_Missense:10	YES	NO	NO
chr22	42032135	42032135	AMFESQSEDELTPFDMSIQCIQSVYFSK	CanProVar_rs5758399_XRCC6_I72F_missense_26	NO	NO	NO
chr12	56554049	56554049	MTEEDVEMLVAGHEDSNGCINYEAFVR	COSMIC:MYL6:ENST00000550697:c.372A>C:p.E124D:Substitution_Missense:5	NO	NO	NO
chr7	56122135	56122135	VATAQDDITGDGMTSNVLIIGELLK	CanProVar_rs11555466_CCT6A_T92M_missense_13	YES	NO	NO
chr16	70590793	70590793	IISLDPSDYLQPLSMQALPAQPESLCIVEMGGTEK	COSMIC:SF3B3:ENST00000302516:c.1871G>A:p.C624Y:Substitution_Missense:9	NO	NO	NO
chr9	35057502	35057502	QTNPSAMEVEEDDPVLEIR	CanProVar_rs11546022_VCP_P729L_missense_16	NO	NO	NO
chr12	21799943	21799943	SLGDELALVDVLEDK	CanProVar_rs184328547_LDHB_A46G_missense_3	YES	NO	NO
chr1	28275584	28275584	EIEPEPDFILWTGDDMPHVPDEK	CanProVar_rs181486885_SMPDL3B_T95M_missense_16	NO	NO	NO
chr1	205138321	205138321	EELVDDATNMEFK	CanProVar_rs35845538_DSTYK_L432V_missense_4	YES	YES	YES
chr6	150114745	150114745	ELVDDSINNVR	CanProVar_rs4816_PCMT1_V89I_missense_7	YES	YES	YES
chr17	80019583	80019583	AVANPVFANGNIQCLQDVER	COSMIC:DUS1L:ENST00000306796:c.608T>A:p.I203N:Substitution_Missense:4	NO	NO	NO
chr11	62290719	62290719	VDIDTPDINIEGPEGK	CanProVar_rs11231128_AHNAK_S3724P_missense_13	NO	NO	NO
chr9	95481638	95481638	DSHEDGDYYEVDIIGPEILACK	COSMIC:BICD2:ENST00000356884:c.1289A>T:p.N430I:Substitution_Missense:14	NO	NO	NO
chr12	57036507	57036507	DQEGQDLLLFIDNIFR	COSMIC:ATP5B:ENST00000262030:c.901G>T:p.V301L:Substitution_Missense:7	NO	NO	NO
chr2	219104121	219104121	DDETMYVQSK	COSMIC:ARPC2:ENST00000295685:c.463G>C:p.E155Q:Substitution_Missense:8	YES	NO	NO
chr8	54975904	54975904	MNMAMPSWFDIIGLSPDSQEDESGIK	CanProVar_rs145050847_LYPLA1_V3M_missense_3	NO	NO	NO
chr3	13395579	13395579	NPLLDLAAYDQEGR	CanProVar_rs2280084_NUP210_R786L_missense_3	YES	YES	YES
chr16	68857418	68857418	DQVTTLEVSMCDCEGAAGVCR	CanProVar_rs550612843_ENST00000261769_c.2053G>A_p.V685M_Substitution_Missense_10	NO	NO	NO
chr3	58064518	58064518	EAMQQANDWLGVPQVITPEEIIHPDVDEHSVMTYLSQFPK	COSMIC:FLNB_ENST00000490882:ENST00000490882:c.616G>A:p.D206N:Substitution_Missense:7	NO	NO	NO
chr5	154282722	154282722	ELNEEVSADVEER	COSMIC:GEMIN5:ENST00000285873:c.2646T>A:p.D882E:Substitution_Missense:5	NO	NO	NO
chr10	129904561	129904561	ELFQTPCTDNPMTDEK	COSMIC:MKI67:ENST00000368654:c.5543C>T:p.T1848M:Substitution_Missense:12	NO	NO	NO
chrX	70516441	70516441	PVTVELMDQLDDEEGLPEK	COSMIC:NONO:ENST00000276079:c.677C>T:p.P226L:Substitution_Missense:19(pre=R,post=-)	YES	NO	NO
chr16	31049469	31049469	ITNAGMVSDEELDQMLDSGQSEVFVSNILK	CanProVar_rs1051195_STX4_E174D_missense_13	YES	NO	NO
chr2	47388867	47388867	EADIDGDGQVNCEEFVQMMTAK	COSMIC:CALM2:ENST00000272298:c.416A>G:p.Y139C:Substitution_Missense:12	NO	NO	NO
chr19	56089908	56089908	GPEGGEGAECGGASEGGEGGQNGGDAAPARPPAGEPR	CanProVar_rs113850871_ZNF579_G366GG_insertion_19	NO	NO	NO
chr8	62563651	62563651	EEIQSLLHEMVHAEHVEGEDLQQEDGPTGEPQQEDDEFLMATDVDDR	COSMIC:ASPH:ENST00000379454:c.448C>G:p.Q150E:Substitution_Missense:2	NO	NO	NO
chr8	145057868	145057868	ELEEEGPQEQPEEEATPGHEEEEPVAPSTVAPR	CanProVar_rs11544989_PARP10_V642A_missense_15	YES	YES	YES
chr8	62559373	62559373	EQIQSLLHEMVHAEHVEGEDLQQEDGPTGEPQQEDDDFLMATDVDDR	COSMIC:ASPH:ENST00000379454:c.555G>T:p.E185D:Substitution_Missense:37	NO	NO	NO
chr2	32735679	32735679	LNGLSSDSTIDILYQLGTTEDPGTK	COSMIC:BIRC6_ENST00000421745:ENST00000421745:c.10324C>G:p.Q3442E:Substitution_Missense:20	NO	NO	NO
chrX	153586928	153586928	PVDVVDNADGTQTVNYVPSR	COSMIC:FLNA_ENST00000369850:ENST00000369850:c.4483G>A:p.E1495K:Substitution_Missense:4(pre=K,post=-)	YES	NO	NO
chr16	14029033	14029033	ESEALGGPGQVLICASDDQTCSQLR	CanProVar_rs1800067_ERCC4_R415Q_missense_19	YES	YES	YES
chr1	27679797	27679797	AGSLDTYVQCFVLPDDSR	CanProVar_rs3813795_SYTL1_Q456R_missense_18	YES	YES	YES
chr16	418381	418381	EFAIPEEEAEWMGLTLEEAIEK	CanProVar_rs181590179_MRPL28_V204M_missense_12	NO	NO	NO
chr19	3193327	3193327	QFMEIEPEMLAMETAIPVYFAVEDEALLSIYK	CanProVar_rs117922207_NCLN_V141I_missense_16	YES	NO	NO
chr2	32897423	32897423	LADCEQFQMPDLCAQEIAIILGICTNFQK	COSMIC:TTC27:ENST00000317907:c.1024G>C:p.E342Q:Substitution_Missense:15	NO	NO	NO
chr20	3838441	3838441	GCELVDLADEVASVYESYQPR	CanProVar_rs17857295_ENST00000428216_c.277C>G_p.Q93E_Substitution_Missense_16	YES	YES	NO
chr16	58752466	58752466	TCSFDFTGAVEDISK	CanProVar_rs11076256_GOT2_G145S_missense_3	YES	YES	YES
chr5	130797726	130797726	NNMETETLCSDEDAEELVK	COSMIC:RAPGEF6:NM_016340.2:c.2686C>G:p.Q896E:Substitution_Missense:15	NO	NO	NO
chr17	1782612	1782612	NDYEMTFNNETSVMLCEDDHHLPTVQFDFTGIDDLENK	COSMIC:RPA1:ENST00000254719:c.863C>T:p.P288L:Substitution_Missense:15	NO	NO	NO
chr2	118575069	118575069	FQGASNLTLSETQNGDVSDETMGSR	COSMIC:DDX18:ENST00000263239:c.135A>C:p.E45D:Substitution_Missense:19	NO	NO	NO
chr5	139003010	139003010	VLLSICSLLCDPNPDDPLVLEIAR	COSMIC:UBE2D2:ENST00000398733:c.362C>T:p.P121L:Substitution_Missense:20	NO	NO	NO
chr14	71443674	71443674	EGSEEQDLAADQK	CanProVar_rs143154004_PCNX_R207Q_missense_12	YES	YES	YES
chr20	47691354	47691354	AADEEAFEDNSQEYIR	COSMIC:CSE1L:ENST00000262982:c.1099G>C:p.E367Q:Substitution_Missense:12	NO	NO	NO
chrX	53222705	53222705	APLEELMMEGDLLEMTLDENHSIWQLLQAGQPPDLER	CanProVar_rs386352320_ENST00000375401_c.4231G>A_p.V1411M_Substitution_Missense_15	NO	NO	NO
chr11	14529245	14529245	DLEFTIYDDDDVSLFLEGLEERPQR	COSMIC:PSMA1_ENST00000418988:ENST00000418988:c.710C>T:p.P237L:Substitution_Missense:14	NO	NO	NO
chr8	117738277	117738277	LEITNCFPFPQHTDDDADFDEVQYQMEMMR	COSMIC:EIF3H:ENST00000521861:c.267G>T:p.E89D:Substitution_Missense:14	NO	NO	NO
chr10	76468090	76468090	EIIDTNGAGDAFVGGFLSELVSDKPLTECIR	COSMIC:ADK:ENST00000286621:c.976C>G:p.Q326E:Substitution_Missense:19	YES	NO	NO
chr2	69573093	69573093	EIFEEPESVVNTMR	COSMIC:GFPT1:ENST00000361060:c.994C>G:p.Q332E:Substitution_Missense:5	NO	NO	NO
chr17	79219507	79219507	DGVIGLNPLPDVQVNDLR	CanProVar_rs3833102_SLC38A10_VI1071V_deletion_4	NO	NO	NO
chr15	44093927	44093927	EDLELIMTEMEIPR	CanProVar_rs12702_C15orf63_S105P_missense_13	YES	YES	YES
chr16	70301663	70301663	DNINEEEVQFLK	COSMIC:AARS:ENST00000261772:c.1121T>A:p.I374N:Substitution_Missense:2	NO	NO	NO
chr6	44217828	44217828	EDQTEYLEDR	COSMIC:HSP90AB1:ENST00000371646:c.585G>C:p.E195D:Substitution_Missense:9	YES	NO	NO
chr17	39659319	39659319	EFSNQVVDQVNVEMDATPGIDLTR	CanProVar_rs150947773_KRT13_G244D_missense_8	NO	NO	NO
chr9	35067965	35067965	EAVCIVLSDETCSDEK	COSMIC:VCP:ENST00000358901:c.225T>G:p.D75E:Substitution_Missense:10	NO	NO	NO
chr16	66919454	66919454	FLVLASDGLWDMLSNEDMVR	CanProVar_rs12923964_PDP2_V423M_missense_18	NO	NO	NO
chr2	71755439	71755439	AEDLPQMDDAMMDNVK	CanProVar_rs144202114_DYSF_V399M_missense_11	NO	NO	NO
chr1	40033488	40033488	NLDNTIDDEK	COSMIC:PABPC4_ENST00000372858:ENST00000372858:c.907G>A:p.D303N:Substitution_Missense:4	NO	NO	NO
chr4	79494377	79494377	DYPDFSLSVDAEAIQK	COSMIC:ANXA3:ENST00000264908:c.59C>T:p.P20L:Substitution_Missense:7	NO	NO	NO
chrX	153587934	153587934	VEYTPYEEGLHSVDVTYDGSPVPSSPFQVPVTEGCNPSR	CanProVar_rs377390031_ENST00000369850_c.4060G>A_p.D1354N_Substitution_Missense_36	NO	NO	NO
chr1	192992148	192992148	QLAEEPMDTDEGNSMLSAIQSEVAK	COSMIC:UCHL5_ENST00000421683:ENST00000421683:c.724C>G:p.Q242E:Substitution_Missense:11	YES	NO	NO
chr17	8170878	8170878	EMADAFHLAGFEVWDMTMQDLCSGAIGLDTFR	CanProVar_rs35050039_PFAS_V1093M_missense_16	NO	NO	NO
chr10	12214779	12214779	GDIAECSPAVCMDPGLSNCTIHIVTVTINGDDAENAR	COSMIC:NUDT5:ENST00000491614:c.472C>A:p.P158T:Substitution_Missense:38	NO	NO	NO
chr7	882998	882998	AAIEGNGDVGAAAATAHNGFSCSNCSMLSER	COSMIC:SUN1_ENST00000457378:ENST00000457378:c.562C>G:p.Q188E:Substitution_Missense:4	NO	NO	NO
chr12	15103604	15103604	APEPHVEEDDNDELDSK	CanProVar_rs149654565_ENST00000228945_c.43G>A_p.D15N_Substitution_Missense_11	YES	NO	NO
chr22	42054333	42054333	NLEALALDLMELEQAVDLTLPK	COSMIC:XRCC6:ENST00000360079:c.1499C>T:p.P500L:Substitution_Missense:12	NO	NO	NO
chr6	151674116	151674116	VSVAIEEDLEPENGILELETK	CanProVar_rs3842128_AKAP12_-1432E_insertion_5	NO	NO	NO
chr11	16774370	16774370	INEELESEYQQSMDSK	COSMIC:C11orf58:ENST00000228136:c.247C>G:p.Q83E:Substitution_Missense:8	YES	NO	NO
chr10	91511168	91511168	MTLEEQEQTEVEQDQVLEAK	COSMIC:KIF20B:ENST00000260753:c.4042C>G:p.Q1348E:Substitution_Missense:10	YES	NO	NO
chr2	85768989	85768989	NEEDIGAGDQGLMFGYATDETEVCMPLTIVLAHK	COSMIC:MAT2A:ENST00000306434:c.443A>T:p.E148V:Substitution_Missense:23	NO	NO	NO
chr11	9769562	9769562	EQALQEAMEQLEELELER	CanProVar_rs415895_SWAP70_Q447E_missense_13	YES	YES	YES
chr20	52675188	52675188	VEDQENEPEAETYK	CanProVar_rs394732_ENST00000371440_c.70C>A_p.Q24K_Substitution_Missense_14	YES	YES	YES
chr14	69351568	69351568	VEQIAAIAQELNELDYYDSPSVSAR	COSMIC:ACTN1:ENST00000193403:c.1418A>G:p.N473S:Substitution_Missense:23	NO	NO	NO
chr10	49618104	49618104	SLEEFQDVYIVMELMDANFCQVIQMELDHER	COSMIC:MAPK8:ENST00000374182:c.343C>T:p.L115F:Substitution_Missense:19	NO	NO	NO
chr19	47634224	47634224	EEAGGGISQEEAAQYDR	COSMIC:SAE1:ENST00000270225:c.37G>C:p.E13Q:Substitution_Missense:9	NO	NO	NO
chr2	172411273	172411273	SDSELNNEVAAR	CanProVar_rs10455_CYBRD1_S266N_missense_7	YES	YES	YES
chr5	112929030	112929030	DGQELEPLVGEQLFQLWER	COSMIC:YTHDC2:ENST00000161863:c.4243C>T:p.L1415F:Substitution_Missense:14	NO	NO	NO
chr17	79479117	79479117	DSYVGDEAESK	COSMIC:ACTG1:ENST00000331925:c.175C>G:p.Q59E:Substitution_Missense:9	YES	NO	NO
chr5	96082087	96082087	CGEEDETIPSEYR	CanProVar_rs112593332_CAST_D259E_missense_4	NO	NO	NO
chr6	86351130	86351130	ATEHVNGNSTEEPMDTTSAVIHSENFQTLLDAGLPQK	COSMIC:SYNCRIP:ENST00000369622:c.28G>A:p.G10S:Substitution_Missense:10(pre=M,post=-)	NO	NO	NO
chr6	31323207	31323207	DGEDQTQDTELVETRPAADR	COSMIC:HLA-B:ENST00000412585:c.782G>C:p.G261A:Substitution_Missense:18	NO	NO	NO
chr19	46133256	46133256	SNGGNLLCAVDESNDHMVSVWDWAK	CanProVar_rs7252175_EML2_L334V_missense_18	NO	NO	NO
chr11	62298384	62298384	VDIEAPDLSLEGPEGK	COSMIC:AHNAK:ENST00000378024:c.3505G>T:p.V1169L:Substitution_Missense:8	NO	NO	NO
chr1	173456908	173456908	DGDSVMVLPTILEEEAK	COSMIC:PRDX6:ENST00000340385:c.581C>T:p.P194L:Substitution_Missense:12	NO	NO	NO
chr12	121712077	121712077	DRPLEADGQEVPLDSSGSQAR	CanProVar_rs3817190_CAMKK2_T85S_missense_15(pre=-,post=P)	YES	NO	YES
chr2	198361999	198361999	LIQDVANNTNEEAGDGTTTATVLAR	CanProVar_rs66468541_HSPD1_V140I_missense_2	NO	NO	NO
chr2	198361936	198361936	LVQDVANNTNEEAGDGTTTATVVAR	COSMIC:HSPD1_ENST00000544407:ENST00000544407:c.355C>G:p.L119V:Substitution_Missense:23	NO	NO	NO
chr1	174979129	174979129	IYENGDDDMK	COSMIC:CACYBP:ENST00000367679:c.601G>A:p.D201N:Substitution_Missense:4	YES	NO	NO
chr14	102551083	102551083	NPDDITHEEYGEFYK	CanProVar_rs115457506_HSP90AA1_N306H_missense_7	NO	NO	NO
chr5	44809482	44809482	TVFLSGLPPPPAEPEPEPEPEPEPALDLSALR	COSMIC:MRPS30_ENST00000507110:ENST00000507110:c.418G>T:p.A140S:Substitution_Missense:29	NO	NO	NO
chr17	39659292	39659292	EFSNQVVGQVNVEMDANPGIDLTR	COSMIC:KRT13:ENST00000246635:c.794C>A:p.T265N:Substitution_Missense:17	NO	NO	NO
chr18	55274789	55274789	QAPGGHELSCDFWELIGLAPAGGADNLINEESDVDVQFNNR	COSMIC:NARS:ENST00000256854:c.688C>T:p.L230F:Substitution_Missense:38	NO	NO	NO
chr1	220273958	220273958	EAENLSAMEIR	COSMIC:IARS2:ENST00000302637:c.517C>G:p.Q173E:Substitution_Missense:3	NO	NO	NO
chr13	77838090	77838090	ISPETLEQDGTVMLPDCHTEGQNILFTDGEYVNQIAASR	COSMIC:MYCBP2:NM_015057.1:c.1291A>G:p.I431V:Substitution_Missense:32	NO	NO	NO
chr10	70748784	70748784	ALLGPAPEDEDERPEAEDSPGAGDHALGLPAEVVEPEGPVAQR	CanProVar_rs2255607_KIAA1279_G66S_missense_19	NO	NO	YES
chr15	86123019	86123019	SCEESADAPVDQNSVVIPAAAK	CanProVar_rs2061824_AKAP13_R574C_missense_2	YES	YES	NO
chr1	28369100	28369100	MQESGEQTISQVSNPDVSDQKPETSSLASNFPMSEEIMTCTDYIPR	COSMIC:EYA3:ENST00000373871:c.139C>T:p.L47F:Substitution_Missense:31	NO	NO	NO
chr2	85769015	85769015	NEEDIGAGDQGLMFGYATDETEECMPLTIVLTHK	COSMIC:MAT2A:ENST00000306434:c.469G>A:p.A157T:Substitution_Missense:32	NO	NO	NO
chr19	59057198	59057198	AATDAQDANQCCTSCEDNAPATSYCVECSEPLYETCVEAHQR	COSMIC:TRIM28:ENST00000253024:c.521G>A:p.C174Y:Substitution_Missense:33	NO	NO	NO
chr9	135205006	135205006	GDNTIEGDNNEQNYIK	CanProVar_rs882709_SETX_A660G_missense_1	NO	YES	YES
chr2	86371396	86371396	QIVEILTAYASAVGIGTTQVQPQ	COSMIC:IMMT:ENST00000410111:c.2272G>C:p.E758Q:Substitution_Missense:23	NO	NO	NO
chr5	133536100	133536100	GAGYTFGEDISETFNHANGLTLVSR	COSMIC:PPP2CA:ENST00000481195:c.664C>G:p.Q222E:Substitution_Missense:8	NO	NO	NO
chr10	90701048	90701048	LDLAGQDLTDYLMK	COSMIC:ACTA2:ENST00000224784:c.554G>A:p.R185Q:Substitution_Missense:6	YES	NO	NO
chr19	10935779	10935779	DQAENEDGAQENTFSMDHQLER	COSMIC:DNM2_ENST00000314646:ENST00000314646:c.1940C>A:p.P647H:Substitution_Missense:18	NO	NO	NO
chr16	70819715	70819715	ELIEPVLTCFNDSDSR	CanProVar_rs117030981_VAC14_A105S_missense_13	NO	NO	NO
chr11	62288822	62288822	VDIDVPDVSIEGPDAK	COSMIC:AHNAK:ENST00000378024:c.13067C>T:p.A4356V:Substitution_Missense:5	NO	NO	NO
chr6	32808759	32808759	VESTDVSDLLH	COSMIC:PSMB8:ENST00000374881:c.796C>T:p.Q266*:Substitution_Nonsense	NO	NO	NO
chr2	128934410	128934410	IYSHDGTDSPTDADEVVIVLNNFK	COSMIC:UGGT1:ENST00000259253:c.3562C>A:p.P1188T:Substitution_Missense:11	NO	NO	NO
chr19	34890861	34890861	IEPELDGSSQVTSHDASTNGLINFIK	CanProVar_rs149348999_ENST00000356487_c.1597G>T_p.A533S_Substitution_Missense_9	NO	NO	NO
chr16	30095076	30095076	QEVPHDGPMYDLLWSDPEDTTGWGVSPR	COSMIC:PPP4C:ENST00000279387:c.578G>A:p.C193Y:Substitution_Missense:10	NO	NO	NO
chrX	135592352	135592352	QITAQSWDGTTDYQVEETSR	COSMIC:HTATSF1:ENST00000535601:c.1036G>T:p.A346S:Substitution_Missense:6	YES	NO	NO
chr6	26184207	26184207	AMGVMNSFVNDIFER	CanProVar_rs185241633_HIST1H2BE_I62V_missense_4	NO	NO	NO
chr13	76374937	76374937	EDTFESLDSLGSR	COSMIC:LMO7_ENST00000357063:ENST00000357063:c.736T>A:p.S246T:Substitution_Missense:3	YES	NO	NO
chr9	75775751	75775751	GLGTDEDTLIDILASR	COSMIC:ANXA1:ENST00000257497:c.417G>T:p.E139D:Substitution_Missense:11	YES	NO	NO
chr11	62298001	62298001	VDVEVPEVSLEGPEGK	COSMIC:AHNAK:ENST00000378024:c.3888T>A:p.D1296E:Substitution_Missense:7	YES	NO	NO
chr11	62287437	62287437	VDIDIPDVNIEGPDAK	COSMIC:AHNAK:ENST00000378024:c.14452G>A:p.V4818I:Substitution_Missense:3	NO	NO	NO
chr2	198270019	198270019	SVNDQPSGNLPFLKPDDIEYFDK	COSMIC:SF3B1:ENST00000335508:c.1417C>G:p.Q473E:Substitution_Missense:19	YES	NO	NO
chr11	32118709	32118709	INNDGDGFVTTEELK	CanProVar_rs144307253_ENST00000054950_c.274G>A_p.D92N_Substitution_Missense_2	YES	NO	NO
chr5	96076473	96076473	EGITGPSADSSKPIGPDDAIDALSSDFTCGSPTAAGK	COSMIC:CAST:ENST00000309190:c.589C>T:p.P197S:Substitution_Missense:7	YES	NO	NO
chr11	65293779	65293779	GIPELEQYDPLELADSSGR	CanProVar_rs367912230_ENST00000270176_c.560C>T_p.P187L_Substitution_Missense_11	NO	NO	NO
chr20	35176465	35176465	NPTDEYLEDMMSEAPGPINFTMFLTMFGEK	COSMIC:MYL9:ENST00000279022:c.215G>A:p.G72D:Substitution_Missense:9	NO	NO	NO
chr1	11709906	11709906	AQVIYLQAEGYWEELLDTTQPAIVVK	CanProVar_rs377543023_ENST00000354287_c.547G>T_p.D183Y_Substitution_Missense_5	NO	NO	NO
chr3	49135653	49135653	NPEDPTEVLGGFLSDLNLASLHVVDAALVDCSVALAK	CanProVar_rs142327602_QARS_P708L_missense_9(pre=-,post=P)	NO	NO	NO
chr15	86124483	86124483	QEALGAEHNSSALLPCLLPDGSDGSDALNCSQASPLDVGVK	CanProVar_rs4843074_AKAP13_P1062A_missense_33	YES	YES	YES
chr12	6966812	6966812	LGTITPDGADVYSYDDDDMVLDPSLAEHLSHFGIDMLK	COSMIC:USP5:ENST00000389231:c.789G>T:p.E263D:Substitution_Missense:16	NO	NO	NO
chr19	14499613	14499613	CNPGFSSFSEIITTLTETCDDINECATPSK	CanProVar_rs141960162_CD97_P58L_missense_15	NO	NO	NO
chr9	35065272	35065272	VVETDPSPYCIVAPDTVIH	COSMIC:VCP:ENST00000358901:c.552C>A:p.C184*:Substitution_Nonsense	NO	NO	NO
chr1	214815116	214815116	DVNDLLQENEQLMK	CanProVar_rs61732030_CENPF_E1145D_missense_1	YES	YES	YES
chr1	161495571	161495571	SINPDEAVAYGSAVQAAVLMGDK	CanProVar_rs9659608_HSPA6_A351S_missense_12	NO	NO	NO
chr19	52723005	52723005	LNIISNLDCVNEVIGNR	COSMIC:PPP2R1A:ENST00000322088:c.1190T>A:p.I397N:Substitution_Missense:16	NO	NO	NO
chr11	47834482	47834482	LIEESVTVDMSVIMEMSCYNLQSLEK	CanProVar_rs149988673_NUP160_P199L_missense_24	YES	NO	NO
chr2	54856534	54856534	LEEASLLHQFQADADYIDAWMLDILK	COSMIC:SPTBN1_ENST00000333896:ENST00000333896:c.2224G>T:p.D742Y:Substitution_Missense:16	NO	NO	NO
chr9	124064376	124064376	FDLVPVPTNLYGDFFTGDSYVILK	CanProVar_rs148748121_GSN_A54S_missense_19	YES	NO	NO
chr16	56866228	56866228	LNQVCFDNDGTSSPQDR	COSMIC:NUP93:ENST00000308159:c.1273G>A:p.D425N:Substitution_Missense:8	NO	NO	NO
chr6	96974309	96974309	TYDLPGNFLTEALTQR	COSMIC:KIAA0776:ENST00000369278:c.463C>G:p.Q155E:Substitution_Missense:11	NO	NO	NO
chr3	49412900	49412900	YVADIEVDGK	COSMIC:RHOA:ENST00000418115:c.123C>G:p.N41K:Substitution_Missense:0	NO	NO	NO
chr3	111603453	111603453	ASGSLMAMWNGSSLSDAGPPPISR	COSMIC:PHLDB2_ENST00000393923:ENST00000393923:c.610C>A:p.L204M:Substitution_Missense:6	NO	NO	NO
chr14	20925154	20925154	VSYGIGEEEHDQEGR	CanProVar_rs1130409_APEX1_D148E_missense_7	YES	YES	YES
chr12	44196114	44196114	LDSQNAQGYEWIFTAWSPDHSHVR	COSMIC:TWF1:ENST00000395510:c.257T>C:p.I86T:Substitution_Missense:14	NO	NO	NO
chr3	15807813	15807813	EDVNFQDNQK	COSMIC:ANKRD28_ENST00000383777:ENST00000383777:c.217G>C:p.E73Q:Substitution_Missense:9	YES	NO	NO
chr1	154919080	154919080	GPDGVCLSGDR	CanProVar_rs2061690_PBXIP1_G357D_missense_10	NO	YES	YES
chr20	62126163	62126163	IGYNPATVPFVPISGWHGDNMLEPSANMPWFK	COSMIC:EEF1A2:ENST00000298049:c.616C>G:p.P206A:Substitution_Missense:26	NO	NO	NO
chr9	117848394	117848394	GLCVDGQCVCEDGFTGPDCAELSCPNDCHGR	CanProVar_rs1757095_TNC_Q539R_missense_31	YES	YES	YES
chr12	133384864	133384864	TEDSNAGNSGGNVLAPDSTK	CanProVar_rs3741486_GOLGA3_P264L_missense_14	YES	YES	YES
chr13	51943309	51943309	ISETTNDSIIHDVVENHVADQLSSDITPNAMDTEFSASSPASLLER	COSMIC:INTS6:ENST00000311234:c.2242C>A:p.P748T:Substitution_Missense:47	NO	NO	NO
chr12	53298579	53298579	GGLGGGYGGASGMGGVTAVTVNQSLLSPLVLEVDPNIQAVR	CanProVar_rs59536457_KRT8_I63V_missense_16	NO	NO	NO
chr10	96098373	96098373	TDLLLDSESQGSGVFLPELDEPEYCNAQNTALWELHTLR	CanProVar_rs17517578_NOC3L_A695T_missense_37	YES	YES	YES
chr17	8393774	8393774	TQLEELEDELQATQDAK	COSMIC:MYH10:ENST00000269243:c.4675G>C:p.E1559Q:Substitution_Missense:14	NO	NO	NO
chr4	95173779	95173779	VFAEDQDMQYASQSEVPNGK	CanProVar_rs7439869_SMARCAD1_V301A_missense_11	YES	YES	NO
chr1	110591747	110591747	TDSINILADVLPEEMPTTVLESMK	COSMIC:FAM40A:ENST00000369795:c.1675C>G:p.Q559E:Substitution_Missense:21	NO	NO	NO
chr10	105750528	105750528	SEEELEDYMVEIDMLASCDHPNIVK	COSMIC:SLK_ENST00000369755:ENST00000369755:c.246A>G:p.I82M:Substitution_Missense:14	NO	NO	NO
chr11	62293062	62293062	VDVEGPDVNIEGPQGK	COSMIC:AHNAK:ENST00000378024:c.8827G>C:p.E2943Q:Substitution_Missense:14	YES	NO	NO
chr10	5541104	5541104	AFDQDGDGHITLDELR	CanProVar_rs147358772_ENST00000380332_c.298G>T_p.V100L_Substitution_Missense_12	NO	NO	NO
chr10	3162162	3162162	HEEFCVPMVMVPSTVSNNVPGSDFSIGADTALNTITDTCDR	COSMIC:PFKP:ENST00000381125:c.1609G>T:p.A537S:Substitution_Missense:13	NO	NO	NO
chr14	74058832	74058832	YCADACGELDLER	CanProVar_rs3742819_ACOT4_R57C_missense_6	YES	NO	YES
chr19	14165598	14165598	GIVEVVWEGMGGSDAEAMGEIGR	CanProVar_rs56361194_PALM3_V281M_missense_10	NO	NO	NO
chr20	61444873	61444873	DEPAESPSETPGPRPAGPAGDEPAESPSETPGPR	CanProVar_rs141833389_ENST00000290291_c.1906G>T_p.E636*_Substitution_Nonsense(pre=-,post=P)	NO	NO	NO
chr2	223773706	223773706	SLDGLASVLYPGCDTLDK	CanProVar_rs181603186_ACSL3_N72K_missense_0	NO	NO	NO
chr2	236957822	236957822	SLDLDDWPIELIK	CanProVar_rs2034648_AGAP1_V671I_missense_9	YES	YES	YES
chr3	172365769	172365769	VTDTDFDGVEIR	COSMIC:NCEH1:ENST00000273512:c.370G>A:p.V124I:Substitution_Missense:11	YES	NO	NO
chr19	50902172	50902172	GGFWDDDDAPRPSQFEEDLALMEEMEAEHR	COSMIC:POLD1_ENST00000440232:ENST00000440232:c.64C>T:p.L22F:Substitution_Missense:3	NO	NO	NO
chr7	75933408	75933408	LATQSNENTIPVTFESR	COSMIC:HSPB1:ENST00000248553:c.536T>A:p.I179N:Substitution_Missense:8	NO	NO	NO
chr17	79804328	79804328	QFLQAGEAIDDIPFGITSNSDVFSK	CanProVar_rs147408417_P4HB_R132G_missense_6	NO	NO	NO
chr7	91652292	91652292	LEAVSESTVPPSLPVDSVVITESDAQR	COSMIC:AKAP9:NM_147171.1:c.4153C>G:p.Q1385E:Substitution_Missense:2	NO	NO	NO
chr6	31779115	31779115	TIDDGIFEVK	COSMIC:HSPA1L:ENST00000375654:c.635T>G:p.L212R:Substitution_Missense:0	NO	NO	NO
chr12	112892433	112892433	FDSLTDLVEH	CanProVar_rs76982592_PTPN11_Y197*_nonsense_11	NO	NO	NO
chr1	184020945	184020945	GDSEPTPGCSGLGPDGVR	CanProVar_rs2274432_TSEN15_G19D_missense_15	YES	NO	YES
chr14	69345744	69345744	ACFISLGYDIGNDPQGEAEFAR	COSMIC:ACTN1:ENST00000193403:c.2323C>T:p.L775F:Substitution_Missense:3	YES	NO	NO
chr6	26216663	26216663	AMGIMNSFVNDNFER	COSMIC:HIST1H2BG:ENST00000244601:c.209T>A:p.I70N:Substitution_Missense:12	NO	NO	NO
chr11	63400521	63400521	DVYYNNMEEVCGGEKPYLSPDILEEK	CanProVar_rs139006668_ATL3_I389V_missense_2	NO	NO	NO
chr22	25573466	25573466	SPLEDETDNMWMFK	CanProVar_rs374956550_ENST00000358431_c.5051C>T_p.T1684M_Substitution_Missense_10	NO	NO	NO
chr17	78931465	78931465	GAGMVVDWEQETGLFMSSGDVR	COSMIC:RPTOR:ENST00000306801:c.3412C>T:p.L1138F:Substitution_Missense:15	NO	NO	NO
chr19	10790580	10790580	VLECQASGIVMPDGSGIYDPCEK	COSMIC:ILF3:ENST00000318511:c.836T>A:p.L279Q:Substitution_Missense:5	NO	NO	NO
chr12	112460034	112460034	ESYPVFYLFWDGDFENPVPYTGAVK	COSMIC:ERP29:ENST00000261735:c.364C>T:p.R122W:Substitution_Missense:10	NO	NO	NO
chr2	132021862	132021862	SYELPDDQVITIGNER	COSMIC:ENSG00000188219:ENST00000356920:c.2834G>A:p.G945D:Substitution_Missense:7	NO	NO	NO
chr17	39021080	39021080	TDLEMQIESLNEELACMK	COSMIC:KRT12:ENST00000251643:c.785A>G:p.Y262C:Substitution_Missense:16	NO	NO	NO
chr2	196689076	196689076	QGGSTCILLGDSTIEYAPDFR	COSMIC:DNAH7:ENST00000312428:c.9194G>T:p.R3065L:Substitution_Missense:8	NO	NO	NO
chr20	5923204	5923204	QASGQENEDSMAEAPESNHPEDQETMETISQDPEHK	CanProVar_rs35671838_TRMT6_E299G_missense_4	YES	NO	NO
chr3	58095799	58095799	VLSEDEEDVNFDIIHNANDTFTVK	COSMIC:FLNB:ENST00000295956:c.2386G>A:p.D796N:Substitution_Missense:10	YES	NO	NO
chr14	24653523	24653523	AVGEPMRPLAEECCQLGLGLCDQVDDADLR	CanProVar_rs11550452_IPO4_P44A_missense_27	YES	NO	YES
chr15	41105926	41105926	VLQQLTEEAALDEASGFNIPAEQASR	CanProVar_rs690347_ZFYVE19_S366A_missense_10(pre=-,post=P)	YES	YES	YES
chr7	102113177	102113177	GIVLCGDEEGNMWLYDVSNILK	CanProVar_rs143165955_LRWD1_V188M_missense_12	NO	NO	NO
chr4	83348698	83348698	EYFGAFGEIENIELLMDTK	COSMIC:HNRPDL:ENST00000295470:c.794C>T:p.P265L:Substitution_Missense:15	NO	NO	NO
chr3	58107205	58107205	EEGLYAVDVTYDGHPVPGSPYTVEDSLPPDPSK	COSMIC:FLNB_ENST00000357272:ENST00000357272:c.3101C>A:p.A1034D:Substitution_Missense:25	NO	NO	NO
chr6	25605091	25605091	LGNDAVSQDSSSPALSSVER	CanProVar_rs1012899_LRRC16A_G1202S_missense_17	YES	YES	YES
chr11	65623557	65623557	QILVGDVGQTVDDPYATFVK	COSMIC:CFL1:ENST00000308162:c.160G>C:p.E54Q:Substitution_Missense:1	YES	NO	NO
chr19	2790577	2790577	VYDQVGTQEFEDLSYESTLK	COSMIC:THOP1:ENST00000307741:c.175G>T:p.V59L:Substitution_Missense:13	NO	NO	NO
chr17	39659564	39659564	TDLEMQIESLNEELVYMK	COSMIC:KRT13:ENST00000246635:c.710C>T:p.A237V:Substitution_Missense:15	NO	NO	NO
chr11	118920540	118920540	VESIFETLVEDSAEEESTLTK	CanProVar_rs116878385_HYOU1_V559I_missense_4	NO	NO	NO
chr15	30012909	30012909	ANGATSDDLDLHDDR	COSMIC:TJP1:ENST00000346128:c.2416G>A:p.D806N:Substitution_Missense:2	YES	NO	NO
chr14	64519035	64519035	VPSLTTYEGGDLNNTLEDLR	CanProVar_rs1890908_SYNE2_S2802G_missense_10	YES	YES	YES
chr22	26854441	26854441	DEAASTSSTYNFTYYDR	CanProVar_rs1894706_HPS4_H606Y_missense_14	YES	YES	YES
chr3	58089761	58089761	DFLDGVYAFEYYPSTLGR	CanProVar_rs138220431_FLNB_P520L_missense_16	NO	NO	NO
chr1	226353590	226353590	QVLMGPYNPDTCPEVAFFDVLGNDR	COSMIC:ACBD3:ENST00000366812:c.398G>C:p.G133A:Substitution_Missense:16	NO	NO	NO
chr14	75361094	75361094	EAQNTCAMLTTYNEIDMSNIQEMR	CanProVar_rs61741963_DLST_F165Y_missense_12	NO	NO	NO
chr7	1477599	1477599	AAEGDDAEDSFMVDWFWLIHEK	CanProVar_rs191777501_MICALL2_L777F_missense_11	NO	NO	NO
chr10	104849468	104849468	SISEIKPPNLFPLAPQEITHCHEEDDDEEEEEEEE	CanProVar_rs3740387_NT5C2_D549E_missense_23	NO	NO	NO
chr19	7992976	7992976	ILDVDNVDLAMGK	CanProVar_rs11542187_TIMM44_I372V_missense_4	YES	NO	YES
chr12	104327992	104327992	SDSNEFSVIADPR	COSMIC:HSP90B1:ENST00000299767:c.670G>A:p.E224K:Substitution_Missense:0	NO	NO	NO
chr14	20852817	20852817	SDFVSESEEAACR	CanProVar_rs1760903_TEP1_R1055C_missense_12	YES	YES	YES
chr20	61444873	61444873	DEPAESPSETPGPR	CanProVar_rs141833389_ENST00000290291_c.1906G>T_p.E636*_Substitution_Nonsense(pre=-,post=P)	NO	NO	NO
chr3	127339643	127339643	DYVIEDNVNMAIR	CanProVar_rs369079696_ENST00000265056_c.2368G>A_p.D790N_Substitution_Missense_7	NO	NO	NO
chr20	60897772	60897772	CDCTPCGTEACDPR	CanProVar_rs6143021_LAMA5_H2036R_missense_14	YES	NO	YES
chr13	25008630	25008630	DDSIPCFLEVK	CanProVar_rs1822135_PARP4_L1550P_missense_5	YES	YES	YES
chr10	36812168	36812168	VNQGDGVDINTLQEIVEGMK	COSMIC:NAMPTL:ENST00000440465:c.995T>A:p.I332N:Substitution_Missense:2	NO	NO	NO
chr2	37873541	37873541	EGQHDVFGDISFL	CanProVar_rs144011190_CDC42EP3_E64K_missense_18(pre=-,post=Q)	NO	NO	NO
chr20	35177494	35177494	NAFACFDEEASGFIHENHLR	COSMIC:MYL9:ENST00000279022:c.361G>A:p.D121N:Substitution_Missense:17	NO	NO	NO
chr8	145151275	145151275	ELAAEVEVQDGPNEDGDMFMRPGK	COSMIC:CYC1:ENST00000318911:c.489G>C:p.E163D:Substitution_Missense:17	NO	NO	NO
chr12	112940014	112940014	YSLADQTSGNQSPLPPCTPTPPCAEMR	COSMIC:PTPN11:ENST00000351677:c.1666G>A:p.D556N:Substitution_Missense:10	NO	NO	NO
chr2	86317037	86317037	FLEENADPSASEIR	CanProVar_rs4832242_POLR1A_P150A_missense_6	YES	NO	YES
chr21	37710178	37710178	NGESMSVGLLSETYLEVIK	COSMIC:MORC3:ENST00000400485:c.394C>G:p.Q132E:Substitution_Missense:12	NO	NO	NO
chr14	65008270	65008270	STAGDTHLGGENFDNR	COSMIC:HSPA2:ENST00000394709:c.703G>A:p.D235N:Substitution_Missense:12	NO	NO	NO
chr7	55223573	55223573	ACGANSYEMEEDGVR	CanProVar_rs552062864_ENST00000275493_c.940G>A_p.D314N_Substitution_Missense_5	NO	NO	NO
chr14	35182583	35182583	QILVGDIGDNVEDPYTSFVK	COSMIC:CFL2:ENST00000341223:c.188C>A:p.T63N:Substitution_Missense:10	NO	NO	NO
chr22	46125462	46125462	LASEEPPNDEEALATIR	CanProVar_rs186780419_ATXN10_D48N_missense_8	YES	NO	NO
chr5	72201151	72201151	NEVGDENWR	COSMIC:TNPO1:ENST00000506351:c.2587C>G:p.Q863E:Substitution_Missense:2	NO	NO	NO
chr9	86570460	86570460	SDTDVSMPLIEER	COSMIC:C9orf64:ENST00000376344:c.433G>A:p.V145I:Substitution_Missense:10	NO	NO	NO
chr17	75494705	75494705	LNEGSSAMANGVEEK	CanProVar_rs2627223_SEPT9_M569V_missense_12	YES	NO	YES
chr2	233244572	233244572	NWYSDANVPASAR	CanProVar_rs148987850_ALPP_D195N_missense_7	NO	NO	NO
chr3	196737653	196737653	IQAEQVNAVTLSGEDIYTAGK	CanProVar_rs373500136_ENST00000296350_c.1246G>A_p.D416N_Substitution_Missense_7	YES	NO	NO
chr2	74143792	74143792	DLYGNNVLSGGTTMYPGIADR	COSMIC:ACTG2:ENST00000345517:c.887C>G:p.A296G:Substitution_Missense:4	NO	NO	NO
chr19	11141516	11141516	AGGLGLNFQSADTVIIFDSDWNPHQDLQAQDR	COSMIC:SMARCA4:ENST00000429416:c.3493C>T:p.L1165F:Substitution_Missense:8	NO	NO	NO
chr6	74228499	74228499	DGNASGTTLLEAVDCILPPTRPTDK	COSMIC:EEF1A1:ENST00000316292:c.694C>G:p.L232V:Substitution_Missense:13(pre=-,post=P)	NO	NO	NO
chr1	89579941	89579941	LESLVLTYVNAIGSGDLPCMENAVLALAQIENSAAVEK	CanProVar_rs2230338_GBP2_S303G_missense_13	YES	YES	NO
chr17	78262136	78262136	GGSSEPGTELQTTEEQAGASASMAVDAVAEPANAVK	COSMIC:KIAA1618:ENST00000319921:c.784C>G:p.Q262E:Substitution_Missense:15	YES	NO	NO
chr14	31819047	31819047	LAQMVDDGAFTAGLAQVSFDK	CanProVar_rs3736918_HEATR5A_V886M_missense_4	YES	YES	YES
chr2	69693006	69693006	SMEELTVIQCTSQELPAQTGLLSQTGDVPLPASR	CanProVar_rs9309428_AC114772.1_G207S_missense_33	YES	YES	NO
chr2	120060082	120060082	AAGIASETEIAFFCEEDYR	CanProVar_rs1052500_C2orf76_K116R_missense_19	YES	YES	YES
chr7	77247821	77247821	IADGVNEINTENMISSIEPEK	CanProVar_rs9640663_PTPN12_V322I_missense_14	YES	YES	YES
chr14	105410411	105410411	LDSAQLEGDLSLANK	CanProVar_rs11160825_AHNAK2_D3793N_missense_14	YES	YES	NO
chr6	49412407	49412407	CLAALTECSASGDGNILALAVDASR	COSMIC:MUT:ENST00000274813:c.1621G>T:p.A541S:Substitution_Missense:9	NO	NO	NO
chrX	151092726	151092726	EVDPASNTYTLVTCLGLSYDGLLGNNQIYPK	COSMIC:MAGEA4:ENST00000276344:c.590T>A:p.F197Y:Substitution_Missense:29	NO	NO	NO
chr13	46541673	46541673	DLGSVQGFEDTNK	CanProVar_rs9534264_ZC3H13_E385D_missense_10	YES	YES	YES
chr1	203696634	203696634	DAEGLDEIDHTEMELR	COSMIC:ATP2B4:ENST00000357681:c.3244G>A:p.A1082T:Substitution_Missense:11	NO	NO	NO
chr10	89312179	89312179	DILQSCETSEECELAR	COSMIC:MINPP1:ENST00000371996:c.1408C>G:p.Q470E:Substitution_Missense:7	YES	NO	NO
chr7	144077006	144077006	ADVVMVTQQSSDGWLEGMR	CanProVar_rs182264437_ARHGEF5_V473M_missense_18	NO	NO	NO
chr2	232576088	232576088	EVVEQAENGR	COSMIC:PTMA:ENST00000409115:c.76G>C:p.E26Q:Substitution_Missense:5	YES	NO	NO
chr13	19751365	19751365	FDGALNVDLMEFQTNLVPYPR	CanProVar_rs139914455_ENST00000400113_c.758C>T_p.T253M_Substitution_Missense_10	NO	NO	NO
chr3	48040194	48040194	TDYIPLLDIDEK	CanProVar_rs190324918_MAP4_V53I_missense_9	NO	NO	NO
chr2	47606167	47606167	TQNDVDIANVAYYFEK	CanProVar_rs149875996_ENST00000263735_c.631G>A_p.D211N_Substitution_Missense_9	NO	NO	NO
chr9	139981627	139981627	DFISVTLSFGESYDNSK	CanProVar_rs968733_MAN1B1_N59S_missense_12	NO	NO	YES
chr6	31700051	31700051	FLEGNELTLADCNLLPK	COSMIC:CLIC1:ENST00000375780:c.507T>G:p.D169E:Substitution_Missense:3	NO	NO	NO
chr17	4120395	4120395	ELDLSDANPEVMMTMLR	CanProVar_rs190934806_ANKFY1_T114M_missense_12	NO	NO	NO
chr1	46073697	46073697	AVLEQLVGQEVPPAEESPEVTTEAAEASAVEAGSEVSEKPGQEATVLPK	CanProVar_rs200497808_ENST00000341288_c.1120C>A_p.P374T_Substitution_Missense_45	NO	NO	NO
chr22	46929877	46929877	AMVELDSEVR	CanProVar_rs144782066_CELSR1_F1064S_missense_7	NO	NO	NO
chr1	76260243	76260243	NFILACQDEETGGFADR	COSMIC:RABGGTB:ENST00000319942:c.904G>A:p.G302R:Substitution_Missense:38(pre=-,post=P)	NO	NO	NO
chr5	176025938	176025938	ADPVPLESMDSASTGK	CanProVar_rs6556276_GPRIN1_M300V_missense_4	YES	YES	YES
chr15	56386849	56386849	NPFACTPISSSMAYHDASIVSSSPVKPMQR	COSMIC:RFX7_ENST00000423270:ENST00000423270:c.3077T>G:p.F1026C:Substitution_Missense:5(pre=-,post=P)	NO	NO	NO
chr1	10397150	10397150	ISFDNEYFNQSDFSSVSMTR	CanProVar_rs77581495_ENST00000263934_c.3010G>T_p.A1004S_Substitution_Missense_17	NO	NO	NO
chr1	52703448	52703448	NCSWDDQCSAVEVGEK	CanProVar_rs61753387_ZFYVE9_Y120C_missense_2	YES	YES	YES
chr12	7031509	7031509	SGETEDTFIADLVVGLCTGQMK	COSMIC:ENO2:ENST00000541477:c.1179C>G:p.I393M:Substitution_Missense:21	NO	NO	NO
chr7	32598822	32598822	GQEPNDTNQYLKPPSCPSPDSSESDWETLDPSVLEDPNLK	CanProVar_rs374257041_ENST00000318709_c.961C>T_p.R321C_Substitution_Missense_16	NO	NO	NO
chr7	51098572	51098572	AVTASNDEDLLIAGEFR	CanProVar_rs58682836_COBL_E480-_deletion_8	YES	NO	NO
chr9	32480251	32480251	AAGFEEIEQDLTQR	CanProVar_rs17217280_DDX58_D377E_missense_5	YES	YES	YES
chr19	3983008	3983008	VTDGALVVVDCVSGVCLQTETVLR	COSMIC:EEF2:ENST00000309311:c.409G>T:p.V137L:Substitution_Missense:17	NO	NO	NO
chr15	35085715	35085715	DSYVGDEAQNK	COSMIC:ACTC1:ENST00000290378:c.185G>A:p.S62N:Substitution_Missense:10	YES	NO	NO
chr5	53814606	53814606	LCVVLGPYGPEWQENPYQFQCTIDDPTK	COSMIC:SNX18:ENST00000326277:c.824C>A:p.P275Q:Substitution_Missense:18	NO	NO	NO
chr19	14629014	14629014	EIAQAYDVLSDPR	COSMIC:DNAJB1:ENST00000254322:c.148G>C:p.E50Q:Substitution_Missense:4	YES	NO	NO
chr5	6600064	6600064	AGEPNSPDAEEANSPDVTAGCDLAGVHPPR	CanProVar_rs61744358_ENST00000264670_c.2279C>T_p.P760L_Substitution_Missense_23	NO	NO	NO
chr7	5569000	5569000	DFYVGDEAQSK	COSMIC:ACTB:ENST00000331789:c.155C>T:p.S52F:Substitution_Missense:2	YES	NO	NO
chr11	34910397	34910397	IQPEDMFVYDINEK	CanProVar_rs1977420_APIP_C76Y_missense_9	YES	YES	YES
chr14	65494205	65494205	QLTDAYECLDASR	COSMIC:FNTB:ENST00000246166:c.409G>T:p.E137*:Substitution_Nonsense(pre=-,post=P)	NO	NO	NO
chr1	173454533	173454533	DINAYNCEEPT	COSMIC:PRDX6:ENST00000340385:c.286G>T:p.E96*:Substitution_Nonsense	NO	NO	NO
chr4	1985129	1985129	ADGQGSTTMLMDTVFEMNYATGQWTR	COSMIC:WHSC2:ENST00000333877:c.1504G>A:p.V502M:Substitution_Missense:11	NO	NO	NO
chr5	139931633	139931633	SPPVGSGPASGVEPTSFPVESDAVMEDVLRPLEQALEDCR	CanProVar_rs145051549_SRA1_E34D_missense_22	NO	NO	NO
chr20	5099285	5099285	LMNLDVEQLGIPEQEYSCVVK	COSMIC:PCNA:ENST00000379143:c.358G>A:p.D120N:Substitution_Missense:3	NO	NO	NO
chr1	149783748	149783748	ESYSVYVYR	COSMIC:HIST2H2BF:ENST00000369167:c.131A>G:p.K44R:Substitution_Missense:9	YES	NO	NO
chr17	3936194	3936194	DVIATFTDH	COSMIC:ZZEF1:ENST00000381638:c.6687C>A:p.C2229*:Substitution_Nonsense	NO	NO	NO
chr6	30690341	30690341	FWEVISDEHCIDPTGTYHGDSDLQLDR	COSMIC:TUBB:ENST00000327892:c.85G>T:p.G29C:Substitution_Missense:10	NO	NO	NO
chr8	42977727	42977727	ELHGDFMAPEQLWPYGEDVPFHDDLMPSYDEK	CanProVar_rs34715198_AC113191.1_V254M_missense_7	NO	NO	NO
chr10	75607083	75607083	AGAYDFPSPEWDMVTPEAK	COSMIC:CAMK2G:ENST00000351293:c.719C>T:p.T240M:Substitution_Missense:13	NO	NO	NO
chr7	138764233	138764233	IADDADPK	CanProVar_rs2236426_ZC3HAV1_R485K_missense_8	YES	YES	YES
chr12	49580453	49580453	TIGGGDDSFNTFFSEMGAGK	COSMIC:TUBA1A:ENST00000301071:c.167C>T:p.T56M:Substitution_Missense:16	NO	NO	NO
chr19	13051640	13051640	GTWIHPEIDNPEYYPDPSIYAYDNFGVLGLDLWQVK	COSMIC:CALR:ENST00000316448:c.899C>A:p.S300Y:Substitution_Missense:14	NO	NO	NO
chr19	13051666	13051666	GTWIHPEIDNPEYSPDPSIYAYYNFGVLGLDLWQVK	COSMIC:CALR:ENST00000316448:c.925G>T:p.D309Y:Substitution_Missense:23	NO	NO	NO
chr16	74506261	74506261	ACEPIIENFCHDVADNQIDSGDLMECLIQNK	COSMIC:GLG1:ENST00000205061:c.2101C>G:p.Q701E:Substitution_Missense:7	YES	NO	NO
chr10	70760271	70760271	EEIETAQAYLESSEALYNQYTK	CanProVar_rs62625033_KIAA1279_M173T_missense_21	YES	YES	YES
chr15	43767774	43767774	SLVQESLSTNSSDLVAPSPDAFR	CanProVar_rs560191_TP53BP1_D358E_missense_5	YES	YES	YES
chr2	165551404	165551404	DIGTAPFAPNLEEINNILESK	CanProVar_rs17244632_COBLL1_T871I_missense_2	YES	YES	YES
chr19	13050442	13050442	LFPNSLDQTDMHGDSEYNIMLGPDICGPGTK	COSMIC:CALR:ENST00000316448:c.394T>C:p.F132L:Substitution_Missense:21	NO	NO	NO
chr5	10263358	10263358	AFADALEVIPMALSENSGMNPIQTMTEDR	COSMIC:CCT5:ENST00000280326:c.1430T>A:p.V477D:Substitution_Missense:28	NO	NO	NO
chr8	99170251	99170251	ASSDGPAGEEPVAGQEAMTLGLWSGPLPR	COSMIC:POP1:ENST00000349693:c.2827C>A:p.L943M:Substitution_Missense:18	NO	NO	NO
chr1	226923505	226923505	QDSDALPSPELLPQDQDKPFLR	CanProVar_rs708776_ITPKB_P552Q_missense_16	YES	YES	YES
chr2	85625892	85625892	AQVEIVTDGEEPAEMIQVLGPRPALK	CanProVar_rs117284777_CAPG_K206R_missense_22	NO	NO	NO
chr7	55221777	55221777	DTCPPLMLYNPTMYQMDVNPEGK	COSMIC:EGFR:ENST00000275493:c.821C>T:p.T274M:Substitution_Missense:13	NO	NO	NO
chr2	132235898	132235898	TIGGGDDSFNTFFSDTGAGK	COSMIC:TUBA3D:ENST00000321253:c.165G>C:p.E55D:Substitution_Missense:15	YES	NO	NO
chr6	17551821	17551821	SSEMNILIPEDGDYR	COSMIC:CAP2:ENST00000229922:c.1336C>G:p.Q446E:Substitution_Missense:10	YES	NO	NO
chr19	3979994	3979994	YVEPIEDVPCGNIVGLMGVDQFLVK	COSMIC:EEF2:ENST00000309311:c.1417G>A:p.V473M:Substitution_Missense:17	NO	NO	NO
chr6	3226894	3226894	FWEFISDEHGIDPTGSYHGDSDLQLER	COSMIC:TUBB2B:ENST00000259818:c.67G>T:p.V23F:Substitution_Missense:4	NO	NO	NO
chr19	13249169	13249169	IEPDMMGVEHGFDTASHEGEAGPSAEALQ	COSMIC:NACC1:ENST00000292431:c.1533G>T:p.E511D:Substitution_Missense:13	NO	NO	NO
chr7	73604047	73604047	EPLTYDGALLGDR	COSMIC:EIF4H:ENST00000265753:c.292G>C:p.A98P:Substitution_Missense:2	YES	NO	NO
chr22	23524386	23524386	TGQMWPNDGEGAFHGDADGSFGTPPGYGCAADR	CanProVar_rs56321828_BCR_I413M_missense_4	NO	NO	NO
chr14	75283664	75283664	VMEYEYEAEMQETYR	COSMIC:YLPM1_ENST00000325680:ENST00000325680:c.5716G>C:p.E1906Q:Substitution_Missense:11	NO	NO	NO
chr12	110933822	110933822	GDFNENLNYPEQK	COSMIC:VPS29_ENST00000397678:ENST00000397678:c.202G>A:p.D68N:Substitution_Missense:4	NO	NO	NO
chr11	62289348	62289348	VDIDVPDVDVQSPDWHLK	COSMIC:AHNAK:ENST00000378024:c.12541G>A:p.G4181S:Substitution_Missense:12	NO	NO	NO
chr19	49601710	49601710	MWDPHNDPNAEGDAFK	COSMIC:SNRNP70:ENST00000221448:c.292C>G:p.Q98E:Substitution_Missense:11	NO	NO	NO
chr16	70602291	70602291	NENELIIFADDTYPR	COSMIC:SF3B3:ENST00000302516:c.3058C>G:p.Q1020E:Substitution_Missense:4	NO	NO	NO
chr7	26236509	26236509	IDTIEMITDR	COSMIC:HNRNPA2B1_ENST00000354667:ENST00000354667:c.429A>G:p.I143M:Substitution_Missense:6	YES	NO	NO
chr1	108703848	108703848	DYFLFNPLTDIEEIIR	COSMIC:SLC25A24_ENST00000264128:ENST00000565488:c.466G>C:p.V156L:Substitution_Missense:8	YES	NO	NO
chr16	3721773	3721773	GVVDSEEIPLNLSR	CanProVar_rs1136948_TRAP1_D342E_missense_7	NO	NO	NO
chr6	37414202	37414202	GFDQELNMDWR	COSMIC:FTSJD2:ENST00000373451:c.421G>A:p.V141M:Substitution_Missense:8	NO	NO	NO
chr2	216190782	216190782	VTVVCEPEDCVVVSTEMQSSESK	COSMIC:ATIC_ENST00000236959:ENST00000236959:c.452A>G:p.Y151C:Substitution_Missense:10	YES	NO	NO
chr6	76545638	76545638	YLTESYATGQDIDDR	COSMIC:MYO6_ENST00000369981:ENST00000369981:c.518G>C:p.G173A:Substitution_Missense:7	NO	NO	NO
chr20	34257603	34257603	EMSPFWEMVQDGIDLK	COSMIC:NFS1:ENST00000374092:c.1315C>T:p.L439F:Substitution_Missense:5	NO	NO	NO
chr3	49718643	49718643	VLQLPPEQENVQYAGLDFEAILLQPGSPPDK	CanProVar_rs147045459_APEH_P470L_missense_4	NO	NO	NO
chr11	116703553	116703553	DLDPEVR	COSMIC:APOC3:ENST00000227667:c.253T>A:p.W85R:Substitution_Missense:0(pre=-,post=P)	NO	NO	NO
chr1	154542749	154542749	EQIMTTNVWLTQEWEDYCLTWK	COSMIC:CHRNB2:ENST00000368476:c.271C>T:p.R91C:Substitution_Missense:18(pre=-,post=P)	NO	NO	NO
chr22	32802670	32802670	SIGLPDVHSGYGFAIGNMAAFDMNDTEAVVSPGGVGFDINCGVR	COSMIC:C22orf28:ENST00000216038:c.319C>A:p.P107T:Substitution_Missense:26	YES	NO	NO
chr4	57269471	57269471	HGIGLSTSSDSEMITQLLAYTPPQEQDDTTDWVAR	COSMIC:PPAT:ENST00000264220:c.499C>A:p.P167T:Substitution_Missense:30	NO	NO	NO
chr15	51791559	51791559	FGDTEADSPNAEEAAMQDHSTFK	CanProVar_rs12102203_DMXL2_S1288P_missense_9	YES	YES	YES
chr19	5707725	5707725	VVDNPIYLSDMGAALTGAESHELQDILEETNIPK	CanProVar_rs199733142_ENST00000360614_c.1045G>A_p.V349I_Substitution_Missense_26	NO	NO	NO
chr12	98927237	98927237	DYVNSLLVQGGVGSLPGTSNSMLPLDVENIQK	COSMIC:TMPO_ENST00000266732:ENST00000266732:c.1202C>T:p.P401L:Substitution_Missense:23	NO	NO	NO
chr3	150290184	150290184	YDVPSNAELWQVSWQPFFDGIFPAK	COSMIC:EIF2A:ENST00000460851:c.1251G>T:p.L417F:Substitution_Missense:18	NO	NO	NO
chr5	131008194	131008194	MISPSDCQEENAVDVK	CanProVar_rs26008_FNIP1_Q620R_missense_0	NO	YES	YES
chr9	34613844	34613844	QFMQWDELLCQLEAATQVKPAEE	COSMIC:DCTN3:ENST00000259632:c.496G>A:p.V166M:Substitution_Missense:3	NO	NO	NO
chr12	67699245	67699245	LGDNLGSDLPNTLQIFLER	CanProVar_rs144638369_CAND1_N599K_missense_0	NO	NO	NO
chr3	179123007	179123007	LLLAGYDDFNCNAWDTLK	COSMIC:GNB4:ENST00000232564:c.887T>C:p.V296A:Substitution_Missense:13	NO	NO	NO
chr22	31491295	31491295	MEPEPAEPLAAAVEAANGAEQTR	CanProVar_rs3205187_SMTN_A545P_missense_3	YES	YES	YES
chr21	34892788	34892788	HDTIGQDLVAMCVNDILAQGSEPLFFLDYFSCGK	COSMIC:GART:ENST00000381839:c.1585G>T:p.A529S:Substitution_Missense:21	YES	NO	NO
chr3	122843171	122843171	FLFQYDNYGSTAEDFVEWLK	COSMIC:PDIA5:ENST00000316218:c.754A>T:p.I252F:Substitution_Missense:15	NO	NO	NO
chr5	896822	896822	DSQPIDLSACTVALHIF	COSMIC:TRIP13:ENST00000166345:c.301C>T:p.Q101*:Substitution_Nonsense	NO	NO	NO
chr10	5541131	5541131	AFNQDGDGHITVDELR	COSMIC:CALML5:ENST00000380332:c.271G>A:p.D91N:Substitution_Missense:3	NO	NO	NO
chr6	17688693	17688693	EDHLVYANEESSNITDGR	CanProVar_rs16879902_NUP153_D90N_missense_8	YES	YES	YES
chr3	47125385	47125385	LPTSEPEADAEIELK	CanProVar_rs4082155_SETD2_P1962L_missense_14	YES	YES	YES
chr1	25166494	25166494	FLDGNEMTLSDCNLLPK	CanProVar_rs12125701_CLIC4_A187S_missense_10	NO	NO	NO
chr10	121674267	121674267	GIDDNLDEIPDGEMPQVDHFVFVVHGIGPVCDLR	COSMIC:SEC23IP:ENST00000369075:c.1338G>T:p.L446F:Substitution_Missense:20	NO	NO	NO
chr1	3699292	3699292	YLHLLDGNENYLCLVDADGDVISFPPITNSEK	COSMIC:LRRC47:ENST00000378251:c.1346C>T:p.P449L:Substitution_Missense:12	NO	NO	NO
chr22	18209920	18209920	ESDTEVITVEK	CanProVar_rs9306198_BCL2L13_P198S_missense_2	YES	YES	YES
chr11	104825648	104825648	DFLTGVLDNLMEQNVLNWK	CanProVar_rs55725009_CASP4_V30M_missense_11	NO	NO	NO
chr2	63058184	63058184	ATDEDMQSLASFMSMK	COSMIC:EHBP1:ENST00000263991:c.525G>C:p.L175F:Substitution_Missense:12	NO	NO	NO
chr11	57076422	57076422	ESGMGQTDWSGVEAGEFLK	COSMIC:TNKS1BP1:ENST00000358252:c.3763G>A:p.V1255M:Substitution_Missense:4	NO	NO	NO
chr17	39021123	39021123	TNLEMQIESLNEELAYMK	CanProVar_rs150674571_KRT12_D248N_missense_2	NO	NO	NO
chr16	70305813	70305813	DNFWEMGDMGPCGPCSEIHYDR	CanProVar_rs202099051_ENST00000261772_c.542C>T_p.T181M_Substitution_Missense_9	NO	NO	NO
chr1	6257713	6257713	FTLDCTHPVEDGIMDAANYEQFLQER	COSMIC:RPL22:ENST00000234875:c.116T>A:p.F39Y:Substitution_Missense:19	NO	NO	NO
chr4	7062894	7062894	DLLEVADILEK	CanProVar_rs146608974_GRPEL1_V117I_missense_8	NO	NO	NO
chr8	27308585	27308585	SLDPMVYMNDTSPLTPEK	CanProVar_rs751019_PTK2B_K796T_missense_11	YES	YES	YES
chr1	156018299	156018299	MYTDIQEPMFSAAQEQFGNNPFSSLAGNSDSSSSQPLR	CanProVar_rs143327773_UBQLN4_R298Q_missense_14	NO	NO	NO
chr7	128614995	128614995	QGLLDMLQALCIPTFELLEQQNGLQNHPDTVDDLFR	COSMIC:TNPO3_ENST00000393245:ENST00000393245:c.2302C>G:p.Q768E:Substitution_Missense:16	YES	NO	NO
chr15	56152729	56152729	EDEATMYSSQAFPSPPPSSNLDVPTHLAEELNAR	CanProVar_rs2303579_NEDD4_N289S_missense_9	YES	YES	YES
chr5	150646388	150646388	IPCTDYIGSCTFEHFCDMLDMLIPTGEPCPEPLR	COSMIC:GM2A:ENST00000357164:c.340G>A:p.V114M:Substitution_Missense:18	NO	NO	NO
chr7	138732497	138732497	FIEGNITYTSPPPQFDSCVDTR	CanProVar_rs3735007_ZC3HAV1_T973I_missense_2	YES	YES	YES
chr10	93905	93905	EAESCDCLQGFQLTHSLGGGAGSGMGTLLLSK	COSMIC:TUBB8:ENST00000328974:c.427A>G:p.T143A:Substitution_Missense:21	NO	NO	NO
chr16	30080666	30080666	YASICQQNGIVPIVEPEILPNGDHDLK	COSMIC:ALDOA:ENST00000338110:c.580G>A:p.D194N:Substitution_Missense:21	YES	NO	NO
chr3	101384225	101384225	QPEPQVSSEAESALSSVGCMADSHPEMESVDLITK	CanProVar_rs112061469_ZBTB11_I402M_missense_20	NO	NO	NO
chr22	50964236	50964236	APFAAPLPFAELVLPPQQ	CanProVar_rs11479_TYMP_S471L_missense_7	YES	NO	YES
chr2	217012977	217012977	DQVTSQEIFQDNHEDGPTAK	CanProVar_rs35408277_XRCC5_A550S_missense_5	NO	NO	NO
chr4	71693652	71693652	YISEPEMVFEEHEVNEDIQPMTAFESEK	COSMIC:GRSF1:ENST00000254799:c.1052C>G:p.T351S:Substitution_Missense:3	YES	NO	NO
chr11	5247964	5247964	FFESFGDLSTPAAVMGNPK	CanProVar_rs33919924_HBB_D53A_missense_12	NO	NO	NO
chr13	73369642	73369642	DFELTEEQYVK	CanProVar_rs1372000_PIBF1_I167V_missense_10	YES	YES	YES
chr9	19346125	19346125	SSLDSNSSEMAFMMGADAK	COSMIC:DENND4C_ENST00000307015:ENST00000307015:c.922A>T:p.I308F:Substitution_Missense:12	YES	NO	NO
chr8	20073974	20073974	NGSITQIPILTMPNDDITHPIPDLTGYITEGQVYVDR	COSMIC:ATP6V1B2:ENST00000276390:c.1129A>G:p.I377V:Substitution_Missense:33	NO	NO	NO
chr1	168013850	168013850	APEESSEDATK	CanProVar_rs11558511_DCAF6_V547A_missense_9	YES	YES	YES
chr12	69044231	69044231	YDPTIQDSYR	COSMIC:RAP1B:ENST00000250559:c.109G>C:p.E37Q:Substitution_Missense:6	YES	NO	NO
chr12	131359114	131359114	DGYYIQAQCAIIMFNVTSR	COSMIC:RAN:ENST00000543796:c.271G>A:p.D91N:Substitution_Missense:15	NO	NO	NO
chr8	48885436	48885436	FDLIFLMLDPQDEAYDR	CanProVar_rs762679_MCM4_L610M_missense_7	NO	YES	YES
chr2	39088829	39088829	ISEAVNQISFDECMEQR	COSMIC:DHX57:ENST00000295373:c.723G>T:p.L241F:Substitution_Missense:10	NO	NO	NO
chr10	103542607	103542607	VEEEDDAEHVLSLTMLCLTEGAK	COSMIC:NPM3:ENST00000370110:c.193G>T:p.A65S:Substitution_Missense:12	NO	NO	NO
chr11	64536769	64536769	QGIETPEEQNDLR	CanProVar_rs188599860_ENST00000334944_c.705C>G_p.D235E_Substitution_Missense_8	NO	NO	NO
chr18	3273023	3273023	EAFNMIDENR	COSMIC:MYL12B:ENST00000237500:c.127C>G:p.Q43E:Substitution_Missense:8	NO	NO	NO
chr4	6114505	6114505	GEKPEMETDAVQMANEQLR	COSMIC:JAKMIP1:ENST00000282924:c.73G>C:p.E25Q:Substitution_Missense:17	NO	NO	NO
chr14	55619340	55619340	SSIEDAQCTGLPDLIEENHVVNK	COSMIC:DLGAP5:ENST00000247191:c.2089C>A:p.P697T:Substitution_Missense:9	NO	NO	NO
chr1	229772119	229772119	ELVQPLLALFPDTPGPEPELWLQK	COSMIC:URB2:ENST00000258243:c.1759C>T:p.L587F:Substitution_Missense:10	NO	NO	NO
chr9	140108299	140108299	LLQLGGSALLPMCLGDDQHELGPDAAVDPWLR	COSMIC:NDOR1:ENST00000344894:c.379G>A:p.V127M:Substitution_Missense:12	NO	NO	NO
chr19	40762860	40762860	ERPEAPDQTLTPLNNFSVAECQLMK	CanProVar_rs184042322_AKT2_P50T_missense_11	NO	NO	NO
chr1	150484987	150484987	DILTIDISR	CanProVar_rs13294_ECM1_G442S_missense_8	YES	YES	YES
chr1	159890215	159890215	QYDADLEQVLIQWITTQCR	CanProVar_rs150602210_TAGLN2_I29V_missense_9	NO	NO	NO
chrX	49349285	49349285	GEDEGASAGQGPKPEAHSQEQGHPQTGCECEDGPDGQEMHPPNPEEVK	COSMIC:GAGE12H:ENST00000381722:c.292G>C:p.D98H:Substitution_Missense:40	NO	NO	NO
chr17	8172397	8172397	GLAPLHWADDDGNPTEQYPLNPNGSTGGVAGICSCDGR	COSMIC:PFAS:ENST00000314666:c.3832C>A:p.P1278T:Substitution_Missense:26	NO	NO	NO
chr1	154042773	154042773	DDAVGR	COSMIC:NUP210L:ENST00000368559:c.2530delG:p.G844fs*18:Deletion_Frameshift(pre=-,post=P)	NO	NO	NO
chr2	233745922	233745922	LLDCPQVQCVHPYVAEQPDELTLELADILNILDK	COSMIC:NGEF_ENST00000264051:ENST00000264051:c.1876C>G:p.Q626E:Substitution_Missense:16	NO	NO	NO
chr4	1729556	1729556	SGPGALADLDCSSSSQSPGSSENQMVSPGK	CanProVar_rs34205238_TACC3_E143K_missense_0	NO	YES	YES
chr3	121415610	121415610	LSSTDQQESCSSTPGLEEPLFK	CanProVar_rs33988592_GOLGB1_P1254S_missense_2	YES	YES	YES
chr1	55529187	55529187	DVSTTGSTSEEAVTAVAICCR	CanProVar_rs505151_PCSK9_G670E_missense_11	YES	YES	YES
chr1	204230504	204230504	TYFFSAESPEEQEAWIQSMGEAAR	COSMIC:PLEKHA6:ENST00000272203:c.454G>T:p.A152S:Substitution_Missense:18	NO	NO	NO
chr6	30690339	30690339	GIDPTGTYHGDSDLQLDR	COSMIC:TUBB:ENST00000327892:c.83A>G:p.H28R:Substitution_Missense:0	NO	NO	NO
chr11	62446179	62446179	ALALTGNQGMEAAMDWLMEHEDDPDVDEPLETPLGHILGR	CanProVar_rs142782985_UBXN1_I32M_missense_10	YES	NO	NO
chr19	36590329	36590329	LLGDDDVADGSAFHAK	CanProVar_rs2285745_WDR62_L850S_missense_11	YES	NO	NO
chr3	49135513	49135513	NPEDPTEVPGGFLSDLNLASLHVVDAALVDYSVALAKPFDK	COSMIC:QARS:ENST00000306125:c.2189G>A:p.C730Y:Substitution_Missense:31	NO	NO	NO
chr20	61444693	61444693	PAGPAGDEPAESPSETPGPR	CanProVar_rs35813009_OGFR_E576K_missense_31(pre=-,post=P)	NO	NO	NO
chr1	32689690	32689690	TGAVWCVDADWDTK	CanProVar_rs11554222_EIF3I_H51R_missense_0	NO	NO	NO
chr16	12798649	12798649	QAQDEWLDEQLSIAR	CanProVar_rs145188593_CPPED1_Q183E_missense_5	YES	NO	NO
chr8	145724303	145724303	QFLGSGVSPDLANEDGLTALHQCYIDDFR	COSMIC:PPP1R16A:ENST00000292539:c.335G>A:p.C112Y:Substitution_Missense:24	NO	NO	NO
chr15	85345586	85345586	LLGPAPEDDGGHNDHSQPQASEDQDSHTLSPQV	COSMIC:ZNF592:ENST00000299927:c.3766C>G:p.Q1256E:Substitution_Missense:22	NO	NO	NO
chr2	26414367	26414367	FVNEAVMCLQEGILATPAEGDIGAVFGLGFTPCLGGPFR	CanProVar_rs138966725_HADHA_P711T_missense_31	NO	NO	NO
chr17	5337060	5337060	VEEQEPELTSTPNFMVEVIK	CanProVar_rs371917632_ENST00000225698_c.505G>A_p.V169M_Substitution_Missense_15	NO	NO	NO
chr21	37618548	37618548	ALPEDSLFEESLFNLGQDQIWSEHPLQIELLK	COSMIC:DOPEY2:ENST00000399151:c.4270A>T:p.I1424F:Substitution_Missense:13	NO	NO	NO
chr8	27679964	27679964	AFTEANDGSLCFAMEYGGEK	CanProVar_rs142068654_PBK_L113F_missense_12	NO	NO	NO
chr5	79733079	79733079	EQQNDTSSELQNR	CanProVar_rs2544600_ZFYVE16_I192T_missense_6	YES	YES	YES
chr6	31778270	31778270	GVPQIEVTFDIDANGILNVTATNK	COSMIC:HSPA1L:ENST00000375654:c.1480G>A:p.D494N:Substitution_Missense:23	YES	NO	NO
chr6	42559926	42559926	DCAVDPTCVLCMK	CanProVar_rs62414610_UBR2_E126K_missense_13	YES	NO	NO
chr5	75969841	75969841	FPDAAEDELLK	CanProVar_rs151182090_IQGAP2_T594A_missense_5	NO	NO	NO
chr5	133494285	133494285	VDQGTLFELILGANYLDIK	COSMIC:SKP1:ENST00000353411:c.317C>G:p.A106G:Substitution_Missense:12	YES	NO	NO
chr7	105902044	105902044	VIQGDGVDINNLQEIVEGMK	COSMIC:NAMPT:ENST00000222553:c.1079C>A:p.T360N:Substitution_Missense:11	YES	NO	NO
chr2	207027266	207027266	SSILLDVKPWDNETDMAK	COSMIC:EEF1B2:ENST00000236957:c.451G>A:p.D151N:Substitution_Missense:12	NO	NO	NO
chr3	195501149	195501149	GVSLFPYGADAGDLEFVR	CanProVar_rs2259292_MUC4_G4324D_missense_10	NO	YES	YES
chr10	104119094	104119094	SQSASVESIPEVLEEYTSPADHSDSASVHDMDYVNPR	COSMIC:GBF1:ENST00000369983:c.1079G>A:p.C360Y:Substitution_Missense:16	NO	NO	NO
chr19	10503961	10503961	LGPGGLDPIEVYESLPEELQK	CanProVar_rs145608201_CDC37_V295I_missense_9	YES	NO	NO
chr5	137500665	137500665	LDFEEMENK	CanProVar_rs11750814_BRD8_T449M_missense_6	YES	YES	NO
chr20	17587699	17587699	HECEANGPEDLNR	COSMIC:DSTN:ENST00000246069:c.406C>G:p.Q136E:Substitution_Missense:4	NO	NO	NO
chr12	53662624	53662624	EAEELLPDLK	CanProVar_rs6580942_ESPL1_A25D_missense_8	YES	YES	YES
chr13	98086836	98086836	YDPTIENFYR	COSMIC:RAP2A:ENST00000245304:c.112G>A:p.D38N:Substitution_Missense:7	NO	NO	NO
chr12	53345517	53345517	YWSQQMEESTTVVTTQSAEVGAAETTLTELR	COSMIC:KRT18:ENST00000388835:c.825T>G:p.I275M:Substitution_Missense:6	NO	NO	NO
chr10	121671610	121671610	VIVQFQPSSVPDEWGTTQNGQTR	COSMIC:SEC23IP:ENST00000369075:c.1246G>A:p.D416N:Substitution_Missense:19(pre=-,post=P)	NO	NO	NO
chr18	48604789	48604789	ALQLLEEVLHTMPIADPQPLD	CanProVar_rs369598262_ENST00000342988_c.1611C>G_p.D537E_Substitution_Missense_6	NO	NO	NO
chr19	17169637	17169637	SPDLSEAMEMMESQTLLLMLLSVK	CanProVar_rs145277823_HAUS8_T157M_missense_19	NO	NO	NO
chr12	53072345	53072345	NMQDMMEDYR	COSMIC:KRT1:ENST00000252244:c.787G>A:p.V263M:Substitution_Missense:6	NO	NO	NO
chr8	22428658	22428658	SPADPTDLGGQTSPR	CanProVar_rs2449331_SORBS3_I214T_missense_6	YES	NO	YES
chr19	55789043	55789043	EGALELLSDLCENMDNAADFCQLSGMHLLVGR	COSMIC:HSPBP1:ENST00000255631:c.382G>T:p.A128S:Substitution_Missense:8	NO	NO	NO
chr15	90999414	90999414	ILAIGLINEGLDEGDAQK	CanProVar_rs142519469_IQGAP1_A548G_missense_10	NO	NO	NO
chr3	49135653	49135653	NPEDPTEVLGGFLSDLNLASLHVVDAALVDCSVALAKPFDK	CanProVar_rs142327602_QARS_P708L_missense_9	YES	NO	NO
chr17	708374	708374	EFPWHPKPMLELSDSNAAQLNEGPCLVLFVDSEDDGESEAAK	CanProVar_rs374139460_ENST00000336868_c.934G>A_p.V312M_Substitution_Missense_9	NO	NO	NO
chr22	44489868	44489868	NAINSPMSPALADVHPEDTQLEENEER	CanProVar_rs1983609_PARVB_V21A_missense_12	YES	YES	YES
chr9	13222420	13222420	ETDEILAINGQALDQTITHQQAISILQK	COSMIC:MPDZ_ENST00000541718:ENST00000541718:c.559C>G:p.Q187E:Substitution_Missense:4	NO	NO	NO
chr20	61444633	61444633	PAGPAGDEPAESPSETPGPSPAGPTR	CanProVar_rs75570150_OGFR_E556K_missense_0(pre=R,post=-)	NO	NO	NO
chrX	153586901	153586901	GLVEPVDVVDNANGTQTVNYVPSR	COSMIC:FLNA_ENST00000369850:ENST00000369850:c.4510G>A:p.D1504N:Substitution_Missense:13	YES	NO	NO
chr10	101639877	101639877	EWDQGTLSASLNPSNSESSPSR	CanProVar_rs11190305_DNMBP_C1437W_missense_2	YES	YES	YES
chr1	165620301	165620301	VEYPIMYSTDPENGHIFN	COSMIC:MGST3:ENST00000367884:c.168C>A:p.C56*:Substitution_Nonsense	NO	NO	NO
chr6	31655422	31655422	SYQAEHGPDFPWSMGEDMSADGR	COSMIC:ABHD16A:ENST00000395952:c.1543G>A:p.V515M:Substitution_Missense:14	NO	NO	NO
chr17	80017898	80017898	ALEEEEGGMEVLSK	CanProVar_rs111336032_DUS1L_T365M_missense_9	YES	YES	YES
chr18	33718326	33718326	TSDPALCPLIVSAAADSAVR	CanProVar_rs1785934_ELP2_T128P_missense_8	YES	YES	YES
chr14	24707479	24707479	AFGAGADFVMLDGMLAGHSESGGELIER	CanProVar_rs34354104_GMPR2_G242D_missense_12	YES	NO	YES
chr11	122929950	122929950	SINPDEAVAYGAAVQAAIFSGDK	COSMIC:HSPA8:ENST00000532636:c.1140G>C:p.L380F:Substitution_Missense:19	NO	NO	NO
chr2	61720125	61720125	MAKPEEVLVVENDEGEVVR	COSMIC:XPO1:ENST00000401558:c.1309C>G:p.Q437E:Substitution_Missense:14	NO	NO	NO
chr2	37456032	37456032	ASLIEEDEPAEK	CanProVar_rs2098386_CEBPZ_V102I_missense_4	YES	YES	YES
chr3	193336676	193336676	DFFTSGSPEETVFR	CanProVar_rs34307082_OPA1_A192V_missense_12	YES	YES	YES
chr3	183856022	183856022	YDLLDCHISMCSPQVAQLFTDNFDYQTR	COSMIC:EIF2B5:ENST00000273783:c.753C>G:p.I251M:Substitution_Missense:10	NO	NO	NO
chr15	101445815	101445815	LECGGSAVEDK	CanProVar_rs3803430_ALDH1A3_M386V_missense_8	YES	YES	YES
chr5	179046368	179046368	EEIVQFFSGLEIVPNGITLPVEFQGR	COSMIC:HNRPH1:ENST00000393432:c.438C>A:p.D146E:Substitution_Missense:22	NO	NO	NO
chr19	8527430	8527430	VGEVTYMELLMDAEGK	COSMIC:HNRNPM:ENST00000325495:c.301G>A:p.V101M:Substitution_Missense:7	NO	NO	NO
chr9	72962937	72962937	FSNFFSSMQCAGEVDFHTENEEDYDK	COSMIC:SMC5:ENST00000361138:c.2872C>T:p.L958F:Substitution_Missense:16	NO	NO	NO
chr6	29910702	29910702	APWIEQEGLEYWDQETR	COSMIC:HLA-A:ENST00000396634:c.242C>T:p.P81L:Substitution_Missense:9	NO	NO	NO
chr3	58118555	58118555	GLVEPVNMVDNGDGTHTVTYTPSQEGPYMVSVK	CanProVar_rs12632456_FLNB_V1471M_missense_8	NO	NO	NO
chr14	102504833	102504833	FGNPLLVQDVESYDPVLNPVVNR	COSMIC:DYNC1H1:ENST00000360184:c.10945C>G:p.L3649V:Substitution_Missense:21	NO	NO	NO
chr16	27500465	27500465	EVVDEGLITGDGLGAAGLDSSFYGHLK	COSMIC:GTF3C1:ENST00000356183:c.3328C>A:p.P1110T:Substitution_Missense:9	NO	NO	NO
chr11	62287041	62287041	VQAPSLDVHMDSPDINIEGPDVK	COSMIC:AHNAK:ENST00000378024:c.14848G>C:p.E4950Q:Substitution_Missense:2	NO	NO	NO
chr17	65212042	65212042	NYMQADEDCR	CanProVar_rs8080100_HELZ_V74M_missense_3	YES	YES	YES
chr6	44217120	44217120	ELISNASDALNK	COSMIC:HSP90AB1:ENST00000371646:c.154G>A:p.D52N:Substitution_Missense:11	NO	NO	NO
chr8	62416016	62416016	VLIFDDSFEHEIWQDASSFR	CanProVar_rs147092046_ASPH_V698I_missense_12	NO	NO	NO
chr22	37900649	37900649	NSEEATDSEK	COSMIC:CARD10:ENST00000403299:c.1511A>G:p.H504R:Substitution_Missense:0	NO	NO	NO
chr6	31778638	31778638	SINPDEAAAYGAAVQAAILMGDK	COSMIC:HSPA1L:ENST00000375654:c.1112T>C:p.V371A:Substitution_Missense:8	NO	NO	NO
chr12	72316962	72316962	NDSPTQIPVSSDDCR	CanProVar_rs142468209_TBC1D15_V676D_missense_13	NO	NO	NO
chr20	18508212	18508212	TAANGHCIDIYACALDETGLLEMK	COSMIC:SEC23B:ENST00000377465:c.1066C>G:p.Q356E:Substitution_Missense:17	NO	NO	NO
chr1	154155529	154155529	IQVLQQQADNAEER	COSMIC:TPM3_ENST00000368531:ENST00000368531:c.67G>A:p.D23N:Substitution_Missense:10	NO	NO	NO
chr11	62295180	62295180	VDIDAPDVDVHGTDWHLK	CanProVar_rs7112976_AHNAK_P326T_missense_13	NO	NO	NO
chr1	33161089	33161089	DQLIHELVLLWEPALQEVQQVHQDILAAYK	COSMIC:SYNC_ENST00000409190:ENST00000409190:c.610C>T:p.R204W:Substitution_Missense:11	NO	NO	NO
chr5	33576413	33576413	VEGMITEK	COSMIC:ADAMTS12:ENST00000504830:c.3718G>A:p.V1240I:Substitution_Missense:5(pre=-,post=P)	YES	NO	NO
chr7	95775966	95775966	DGSVPLAAEILAGGCAGGSQVIFTNPLEIIK	CanProVar_rs143877538_SLC25A13_V453I_missense_30	YES	NO	NO
chr5	112200184	112200184	AVENPTATEIEDVCSAVGLNVFLEK	COSMIC:SRP19:ENST00000505459:c.148C>G:p.Q50E:Substitution_Missense:11	YES	NO	NO
chr2	242610773	242610773	LSLLGGALPMFELVEQQPSHLACPDVLNLSLDSSDVER	CanProVar_rs7601000_ATG4B_L354Q_missense_16	YES	NO	YES
chr2	132237844	132237844	TLEHSDCAFMVDNEAIYDICR	COSMIC:TUBA3D:ENST00000321253:c.578C>A:p.T193K:Substitution_Missense:0	NO	NO	NO
chr15	40915190	40915190	DCHLVPLAGTSETILYTCGQDDMEITR	CanProVar_rs8040502_CASC5_R910G_missense_19	YES	YES	YES
chr14	64498037	64498037	QATSDVQESTQESATVEK	CanProVar_rs4027405_SYNE2_A2395T_missense_15	YES	YES	YES
chr2	75185856	75185856	EEEVPAGEAAASQPQAPTSVPGAR	CanProVar_rs12366_POLE4_G17V_missense_4	YES	NO	NO
chr19	13050431	13050431	LFPNSLDQTDMHGDSECNIMFGPDICGPGTK	CanProVar_rs200421584_ENST00000316448_c.383A>G_p.Y128C_Substitution_Missense_17	NO	NO	NO
chr17	79478319	79478319	LCYVALDFEQEMATAASTSSLEK	COSMIC:ACTG1:ENST00000331925:c.697T>A:p.S233T:Substitution_Missense:18	YES	NO	NO
chr7	95776002	95776002	DGSVPLAAEILAGGCAGSSQVIFTNPLEIVK	COSMIC:SLC25A13:ENST00000265631:c.1318G>A:p.G440S:Substitution_Missense:18	NO	NO	NO
chr3	37107346	37107346	HGLVIIPDGTPNGDVSHEPVAGAITVVSEEAAQVLESAGEGPLDVR	COSMIC:LRRFIP2:ENST00000336686:c.1654C>G:p.Q552E:Substitution_Missense:29	NO	NO	NO
chr20	17597382	17597382	SHVEDGDIAGAPASSPEAPPAEQDPIQLK	CanProVar_rs34479552_RRBP1_V855I_missense_26	YES	NO	NO
chr14	92441066	92441066	EEMEQLFHDDQGSVTR	CanProVar_rs1051340_TRIP11_G1827S_missense_13	NO	NO	YES
chr14	53178177	53178177	EVDPLVYNMSHENPGNVSYSEIGGLSEQIR	COSMIC:PSMC6_ENST00000445930:ENST00000445930:c.418G>A:p.D140N:Substitution_Missense:13	NO	NO	NO
chr19	16268601	16268601	ALSSQESKPEHQGLAEPENDQLPEEYQQPPPFAPGYY	COSMIC:HSH2D:ENST00000253680:c.1055G>A:p.C352Y:Substitution_Missense:37	NO	NO	NO
chr1	159889625	159889625	DGTMLCELINALYPEGQAPVK	COSMIC:TAGLN2:ENST00000320307:c.181G>A:p.V61M:Substitution_Missense:4	NO	NO	NO
chr17	7802423	7802423	YSWAQGTDTILADEMGLGK	COSMIC:CHD3:ENST00000330494:c.2246T>A:p.F749Y:Substitution_Missense:1	YES	NO	NO
chrX	37312814	37312814	SETEPHLDPPPEYEDMVNSNSASAIPMVPVVTTIK	COSMIC:PRRG1:ENST00000378628:c.597A>G:p.I199M:Substitution_Missense:16	NO	NO	NO
chr11	33079580	33079580	QEAENGALDISR	CanProVar_rs2273549_TCP11L1_K178R_missense_12	YES	YES	YES
chr6	31324580	31324580	APWMEQEGPEYWDR	CanProVar_rs143961508_HLA-B_I87M_missense_4	NO	NO	NO
chr22	36681345	36681345	ANLQIDQINTDLNL	COSMIC:MYH9:ENST00000216181:c.5305G>T:p.E1769*:Substitution_Nonsense	NO	NO	NO
chr2	75923413	75923413	DIDLSCGSGSSK	CanProVar_rs7560262_C2orf3_N174S_missense_8	YES	YES	YES
chr2	219103560	219103560	NDETMYVESK	COSMIC:ARPC2:ENST00000295685:c.442G>A:p.D148N:Substitution_Missense:1	YES	NO	NO
chr19	13051372	13051372	IDDPTDSKPEDWDKPDHIPDPDAK	COSMIC:CALR:ENST00000316448:c.720G>T:p.E240D:Substitution_Missense:16	NO	NO	NO
chr1	36752433	36752433	DSRPSQAAGDNQGDEVK	CanProVar_rs6425977_THRAP3_A201V_missense_16	YES	NO	YES
chr10	97373767	97373767	YVDSEASVDK	COSMIC:ALDH18A1:ENST00000371224:c.1757T>G:p.M586R:Substitution_Missense:0	NO	NO	NO
chr17	47486743	47486743	IFTSIGEDYNER	COSMIC:PHB:ENST00000300408:c.343G>A:p.D115N:Substitution_Missense:10	YES	NO	NO
chr3	49162284	49162284	CSGNIDPMDPDACDPHTGQCLR	CanProVar_rs34759087_LAMB2_E987K_missense_0	NO	YES	YES
chr16	30904559	30904559	WMPVVDPQEEER	COSMIC:BCL7C:ENST00000215115:c.145G>A:p.V49M:Substitution_Missense:2	NO	NO	NO
chr11	61077340	61077340	DPNTYFIVSTAMVYPEEAEPK	COSMIC:DDB1:ENST00000301764:c.2494G>A:p.G832S:Substitution_Missense:9	NO	NO	NO
chr7	5568991	5568991	DSYVADEAQSK	COSMIC:ACTB:ENST00000331789:c.164G>C:p.G55A:Substitution_Missense:5	NO	NO	NO
chr1	38034744	38034744	EETEENSHCDANTEMQQIFTR	COSMIC:GNL2:ENST00000373062:c.1576C>T:p.L526F:Substitution_Missense:19	NO	NO	NO
chr1	226553738	226553738	DTEEAEIIR	COSMIC:PARP1:ENST00000366794:c.2422T>A:p.S808T:Substitution_Missense:2	NO	NO	NO
chr10	76468112	76468112	EIIDTNGAGDAFVGGFLSQLVSDKPPTECIR	COSMIC:ADK:ENST00000286621:c.998T>C:p.L333P:Substitution_Missense:26	YES	NO	NO
chr19	50905736	50905736	FMVDTDIVSCNWLELPAGK	CanProVar_rs571623032_ENST00000440232_c.784G>A_p.G262S_Substitution_Missense_9	NO	NO	NO
chr1	156279049	156279050	IDDIVSGH	COSMIC:CCT3:ENST00000295688:c.1578_1579insT:p.K527fs*1:Insertion_Frameshift	NO	NO	NO
chr12	6645745	6645745	VDIVAINDPFIYLNYMVYMFQYDSTHGK	CanProVar_rs11549328_GAPDH_D39Y_missense_12	NO	NO	NO
chr16	2647217	2647217	GEISWSQELR	COSMIC:PDPK1:ENST00000342085:c.1495C>T:p.P499S:Substitution_Missense:4(pre=-,post=P)	NO	NO	NO
chr9	21971157	21971183	AEPNCADPATLTR	COSMIC:CDKN2A:ENST00000304494:c.175_201del27:p.V59_G67del:Deletion_Inframe(pre=-,post=P)	NO	NO	NO
chr6	84799149	84799149	FDIPNFVNTDQNYFGEDDLLISEPPMVLETK	COSMIC:MRAP2:ENST00000257776:c.567T>G:p.I189M:Substitution_Missense:26(pre=-,post=P)	NO	NO	NO
chr15	72847703	72847703	IMEEGMGLTISCPAHGCDILVDDNTVMR	COSMIC:ARIH1:ENST00000379887:c.680A>T:p.Q227L:Substitution_Missense:8	NO	NO	NO
chr17	19812541	19812541	MIVSDVMQQAQYDQPLEK	CanProVar_rs203462_AKAP10_I646V_missense_6	YES	YES	YES
chr7	95751271	95751271	ASFANEDGQVSPGSLLLAGAIAGMPAASLVTPADVFK	COSMIC:SLC25A13:ENST00000265631:c.1630A>T:p.I544F:Substitution_Missense:36	YES	NO	NO
chr1	156708367	156708367	RPMVVEPISDEDWYLFCGDTVEILEGK	CanProVar_rs149267462_MRPL24_V44M_missense_3	NO	NO	NO
chr10	64564934	64564934	DAASGAEAPMQPGFPENLSK	CanProVar_rs10995311_ADO_P39A_missense_6	YES	NO	YES
chr2	47637269	47637269	ASPGNLSQFEDIFFGNNDMSASIGVVGVK	CanProVar_rs193096019_MSH2_L135F_missense_13	YES	NO	NO
chr7	75615704	75615704	DVQNTFYDIMAELGAMEHAQAVDYIK	CanProVar_rs148175064_POR_V388M_missense_10	NO	NO	NO
chr22	36705366	36705366	NMDPLNDNIATLLH	COSMIC:MYH9:ENST00000216181:c.1804C>T:p.Q602*:Substitution_Nonsense	NO	NO	NO
chr6	44216418	44216418	PEEVHHGEEEVETFAF	COSMIC:HSP90AB1:ENST00000371646:c.52C>T:p.Q18*:Substitution_Nonsense(pre=M,post=-)	NO	NO	NO
chr11	62292882	62292882	VDIDVPDVGVQGPDWHLK	CanProVar_rs566144_AHNAK_Q3003K_missense_0	NO	YES	NO
chr6	38650597	38650597	ATLELTHNWGTEDDETQSYHNGNSEPR	CanProVar_rs143083347_GLO1_D121E_missense_25	NO	NO	NO
chr15	60649423	60649423	GLGTNEDSLIEIICSR	COSMIC:ANXA2:ENST00000332680:c.424G>A:p.D142N:Substitution_Missense:5	NO	NO	NO
chrX	47003934	47003934	RPTEPTTPWQEDPEPEDENLYEK	COSMIC:NDUFB11:ENST00000276062:c.145C>A:p.P49T:Substitution_Missense:3	NO	NO	NO
chr2	15753407	15753407	DQLSVLENAVDIVVGTPGR	COSMIC:DDX1:ENST00000381341:c.1016G>C:p.G339A:Substitution_Missense:9	NO	NO	NO
chr5	153760044	153760044	IDVIDHDDFR	COSMIC:GALNT10:ENST00000297107:c.791C>G:p.P264R:Substitution_Missense:0(pre=M,post=-)	NO	NO	NO
chr9	35689145	35689145	ATNAEADVASLNR	COSMIC:TPM2_ENST00000378300:ENST00000378300:c.238G>A:p.D80N:Substitution_Missense:3	NO	NO	NO
chr1	197480994	197480994	TLYSGEMDLLGEILDTLSTHSSDQGK	CanProVar_rs116717232_DENND1B_P540L_missense_2	NO	NO	NO
chr13	19753481	19753481	AVFVDLEPTVVNEVR	CanProVar_rs370655190_ENST00000400113_c.226G>A_p.D76N_Substitution_Missense_12	NO	NO	NO
chr1	55541174	55541174	NTFQLLHEILVIEDPIQAER	CanProVar_rs487230_USP24_V2468A_missense_18	YES	YES	YES
chrX	47003927	47003927	RPPEQTTPWQEDPEPEDENLYEK	CanProVar_rs150506634_NDUFB11_P51Q_missense_5	NO	NO	NO
chr6	116575083	116575083	LPLAQTGGLAAPDHASGDPDLDQCQGLR	CanProVar_rs2232470_TSPYL4_R30L_missense_21	YES	NO	YES
chr16	75665656	75665656	NEGIDLTHNPEFTTFEFYMAYADYHDLMEITEK	COSMIC:KARS_ENST00000319410:ENST00000319410:c.1097G>T:p.C366F:Substitution_Missense:15	NO	NO	NO
chr20	17597451	17597451	SHIEDGDIAGAPASSPEAPPAEQDPVQLK	CanProVar_rs547251626_ENST00000360807_c.2494G>A_p.V832I_Substitution_Missense_3	NO	NO	NO
chr1	26883511	26883511	EITPPFKPAVAQPDDTFYFDTEFTSR	CanProVar_rs2229712_ENST00000374168_c.1004A>C_p.K335T_Substitution_Missense_3	YES	NO	YES
chr6	53767477	53767477	LTELPEAVGECESLTELVLTENQLLTLPK	CanProVar_rs79785688_LRRC1_Q280E_missense_3	NO	NO	NO
chr17	78090900	78090900	AEVTGYFPLGTWYDMQTVPVEALGSLPPPPAAPR	CanProVar_rs147290429_GAA_L775M_missense_15	NO	NO	NO
chr4	68543393	68543393	VTSSSVPFNETTDLSFLDK	CanProVar_rs146942648_UBA6_H134R_missense_0	NO	NO	NO
chr2	26357861	26357861	EPNSENVDISSGGGMTGWK	CanProVar_rs149788536_RAB10_V192M_missense_15	NO	NO	NO
chr11	62296773	62296773	VDIDAPDVEVHDTDWHLK	COSMIC:AHNAK:ENST00000378024:c.5116C>A:p.P1706T:Substitution_Missense:13	NO	NO	NO
chr7	29980412	29980412	SYAESQGWWTGEGEFNFSEVFSPVEDHLDCGAGK	COSMIC:SCRN1:ENST00000242059:c.625C>G:p.Q209E:Substitution_Missense:4	NO	NO	NO
chr2	47601056	47601056	AKPEGALQNNDGLYDPECDESGLFK	COSMIC:EPCAM:ENST00000263735:c.294C>G:p.D98E:Substitution_Missense:17	YES	NO	NO
chr6	2954877	2954877	FYQAEMEELDFISAIEK	CanProVar_rs146252067_ENST00000380520_c.379G>A_p.V127I_Substitution_Missense_15	YES	NO	NO
chr2	74141874	74141874	LCYVALDFENDMATAASSSSLEK	COSMIC:ACTG2:ENST00000345517:c.681G>C:p.E227D:Substitution_Missense:11	YES	NO	NO
chr14	105405599	105405599	FSFAAPSSEDDVFIPTVR	CanProVar_rs3742935_AHNAK2_P5397A_missense_4	YES	YES	YES
chr17	21731002	21731002	TITLEVEPSDTIENMK	COSMIC:UBBP4_ENST00000578713:ENST00000578713_v68:c.304G>A:p.V102M:Substitution_Missense:15	YES	NO	NO
chr2	161159905	161159905	QQEQDPTNLYISNLPLSMDEQELENMLKPFGEVISTR	COSMIC:RBMS1_ENST00000348849:ENST00000348849:c.496C>G:p.Q166E:Substitution_Missense:32	NO	NO	NO
chr17	79478310	79478312	LCYVALDFEQEMATAASSSLEK	CanProVar_rs61997064_ENST00000331925_c.704_706delCTC_p.S235delS_Deletion_Inframe	NO	NO	NO
chr1	36752433	36752433	PSQAAGDNQGDEVK	CanProVar_rs6425977_THRAP3_A201V_missense_16(pre=R,post=-)	NO	NO	YES
chr8	95508670	95508670	QILNSDTIGCCGDDNGLMEVDGAHTSR	COSMIC:KIAA1429:ENST00000297591:c.4269G>T:p.E1423D:Substitution_Missense:21	NO	NO	NO
chr11	108016932	108016932	IVAFADAAVEPIDFPIAPVYAASMVFK	COSMIC:ACAT1:ENST00000265838:c.1009C>T:p.L337F:Substitution_Missense:26	NO	NO	NO
chr2	20647489	20647489	LRPLSYPDTDVILMCFSVDNPDSLENIPEK	COSMIC:RHOB:ENST00000272233:c.263G>A:p.S88N:Substitution_Missense:20	NO	NO	NO
chr2	39082344	39082344	TTQIPQFILDDSLSGPPEK	CanProVar_rs7598922_DHX57_N587S_missense_14	YES	YES	YES
chr19	2118692	2118692	EAEGAQAVTQLMVDR	CanProVar_rs34569645_AP3D1_G541R_missense_0	NO	YES	YES
chr2	132021826	132021826	LCYVALDFEQEMATAASISSLEK	COSMIC:ENSG00000188219:ENST00000356920:c.2798G>T:p.S933I:Substitution_Missense:18	NO	NO	NO
chr8	144991022	144991022	LLEAQACTGGIINPSTGER	COSMIC:PLEC:ENST00000322810:c.13378G>A:p.D4460N:Substitution_Missense:13	YES	NO	NO
chr3	52662977	52662977	NQEYETLDHLECDLNLMFENGK	COSMIC:PBRM1_ENST00000356770:ENST00000356770:c.1280C>G:p.A427G:Substitution_Missense:21	NO	NO	NO
chr8	90967777	90967777	LMPSAPVNTTTYVADTESEQADTWDFSERPK	COSMIC:NBN:ENST00000265433:c.1131G>C:p.L377F:Substitution_Missense:26	YES	NO	NO
chr12	120659523	120659523	GLEDVRPSVESLLDELESSVPSPVPAITVNQGEMSSQQR	CanProVar_rs187461916_PXN_P245Q_missense_37	NO	NO	NO
chr3	182683451	182683451	TAVSCLSENDWK	COSMIC:DCUN1D1:ENST00000292782:c.94C>G:p.Q32E:Substitution_Missense:8	YES	NO	NO
chrX	70516441	70516441	CSEGSFLLTTFPRPVTVELMDQLDDEEGLPEK	COSMIC:NONO:ENST00000276079:c.677C>T:p.P226L:Substitution_Missense:19	NO	NO	NO
chr20	34304711	34304711	IESIQPMMDSETGR	COSMIC:RBM39:ENST00000253363:c.842T>C:p.L281P:Substitution_Missense:6	NO	NO	NO
chr1	1451415	1451415	DALNVAQMQEQTLQLEQQSK	CanProVar_rs138594222_ATAD3A_L63V_missense_5	NO	NO	NO
chr2	54114472	54114472	LKPLMDVDEEMQNHVMEENGIGEEDER	COSMIC:PSME4:NM_014614.1:c.4311T>G:p.I1437M:Substitution_Missense:11	NO	NO	NO
chr1	229567838	229567840	LCYVALDFENEMATAASSSLEK	CanProVar_rs536198269_ENST00000366684_c.709_711delTCC_p.S237delS_Deletion_Inframe	NO	NO	NO
chr9	131898852	131898852	MEPAGSQGVWGLDDFQFLPFMWGSSQLIDHPYLEPR	CanProVar_rs141469321_PPP2R4_I186M_missense_21	NO	NO	NO
chr19	3765313	3765313	EGQDVPLKPDSEYPEWLFEMNLGPPK	COSMIC:MRPL54:ENST00000330133:c.268G>T:p.A90S:Substitution_Missense:11	NO	NO	NO
chr6	128718737	128718737	YLPPEMPQGSYMIVDSSDHDPGEK	CanProVar_rs141428509_PTPRK_H66R_missense_0	NO	NO	NO
chr9	35685752	35685752	ATDAEADVASLIR	CanProVar_rs112018319_TPM2_N89I_missense_12	NO	NO	NO
chr6	44219805	44219805	GFEVAYMTEPIDEYCVQQLK	COSMIC:HSP90AB1:ENST00000371646:c.1532T>C:p.V511A:Substitution_Missense:5	NO	NO	NO
chr7	150752397	150752397	LYSTSFDMWSAGCIFAELANAGRPLFPGNDVDDQLK	COSMIC:CDK5:ENST00000485972:c.547A>T:p.I183F:Substitution_Missense:6	NO	NO	NO
chr11	62287962	62287962	VDIDVPDVDIQGPDWHLK	COSMIC:AHNAK:ENST00000378024:c.13927G>A:p.V4643I:Substitution_Missense:10	NO	NO	NO
chr19	45912002	45912002	GTETFEPEDK	CanProVar_rs735482_CD3EAP_K259T_missense_2	YES	NO	YES
chr11	62287963	62287963	VDIDVPDVEVQGPDWHLK	CanProVar_rs144102956_AHNAK_D4642E_missense_9	YES	NO	NO
[truncated: 2,494 more rows]

## Sheet: variants filtering process
Filtering of variants identified at DNA, RNA and protein level from A431 cells
	DNA	RNA	Protein
SNPs/MNPs	2724639	104594	NA
Missense variants	7954	6125	4492
Additional filtering	QUAL>30,	QUAL>30,	MS2 flanking ions support
	AO>=3,	AO>=10,	(SpectrumAI)
	DP>=5	DP>=20
Total number	7873	5187	1332
