# Supplementary material for: Discovery of coding regions in the human genome by integrated proteogenomics analysis workflow
Source: Nat Commun. 2018 Mar 2;9:903. doi: 10.1038/s41467-018-03311-y (PMC5834625; doi:10.1038/s41467-018-03311-y)
Supplement: Supplementary file 7 — Supplementary Data 4 [file 41467_2018_3311_MOESM7_ESM.xlsx]

## Sheet: A431_novel_peptides
gene	type	info	locus_tag	Sequence	Tag	chromosome	start	end	strand	q-value	PEP	PSMcount	MS1 area	category	nearest matched protein	Nterm-seq(3aa)	aligned_seq	Cterm-seq(3aa)	identity	length (aa)	align length	mismatch	gap	genomic landing	associated gene	genomic type	cage500	riboseq	CSF	cons	Kim	Wilhelm	A431_0h	A431_0h	A431_0h	A431_2h	A431_2h	A431_2h	A431_6h	A431_6h	A431_6h	A431_24h	A431_24h	A431_24h
NOLC1	3'UTR	possible mutation of the stop codon	212	VMIGDYLLSPVDLGTLR	chr10_103922054_103922104_+	chr10	103922054	103922104	+	0	0.0144468	1	NA	novelpep [2 or more mismatch to known protein]	tr|L0R6E0|L0R6E0_HUMAN	RAQVII	VIIGAYMLSSYNLG	NLGVQN	57.14	17	14	6	0	UTR3	NOLC1(NM_001284389:c.*28delA,NM_001284388:c.*28delA,NM_004741:c.*28delA)	3'UTR	437	4	0	0.15752	0	0	375	370	204	392	345	309	132	221	237	146	144	194
LCOR	alternative splicing	known in refseq (entry from nov2016)	211	SSASVDLFVDSSDSHSPLHLTEQTPK	chr10_98740812_98740889_+	chr10	98740812	98740889	+	0	2.36284e-06	1	NA	novelpep [2 or more mismatch to known protein]	tr|Q0P682|Q0P682_HUMAN	EPLSHS	SHSPRHLTQQDP	QDPLSE	75	26	12	3	0	upstream	C10orf12	intergenic	43	21	0	0.473126	0	0	3	1	3	1	3	3	2	3	2	0	3	0
HNRNPM	alternative splicing		314	GDFFPPERPQQLPR	chr19_8533679_8533720_+	chr19	8533679	8533720	+	0	0.0198765	1	8169428	novelpep [1 deletion to known protein but with no trypsin site]	tr|Q7KYM9|Q7KYM9_HUMAN	LPKGDF	GDFFPPERPQQLP	QLPHGL	100	14	13	0	0	exonic-splicing	HNRNPM,HNRNPM(NM_001297418:exon8:c.535+2A>-,NM_005968:exon9:c.895+2A>-,NM_031203:exon10:c.778+2A>-)	exonic.Alt.ORF	376	36	1	0.983488	0	0	465	460	292	552	533	435	382	552	413	316	302	447
FOXO6	AltORF, different transcript	different transcript	6	GQVPAHQGQGEQEEAAAGAR	chr1_41847437_41847496_+	chr1	41847437	41847496	+	0	6.35319e-06	1	NA	novelpep [2 or more mismatch to known protein]	tr|Q9H760|Q9H760_HUMAN	VAVVPA	VPAHQGQAPQEQA	EQALVD	76.92	20	13	3	0	exonic	FOXO6	exonic.Alt.ORF	248	3	1	0.932814	0	0	12	6	3	12	8	9	14	20	23	54	34	50
PHLDA1	AltORF, downstreamTIS	strong Kozak CUG (chr12-76425024), canonical AUG(chr12-76425098) is moderate Kozak	253	APASPQHLQLCLK	chr12_76424314_76424352_-	chr12	76424314	76424352	-	0	0.0162182	1	NA	novelpep [2 or more mismatch to known protein]	tr|B3KPT0|B3KPT0_HUMAN	VTLPAK	PAKPKHVELNLK	NLKTPK	58.33	13	12	5	0	UTR3-exonic	PHLDA1(NM_007350:c.*2delT),PHLDA1	3'UTR	17	1	1	0.978211	0	0	501	440	246	156	163	103	108	184	207	327	255	373
PHLDA1	AltORF, downstreamTIS	strong Kozak CUG (chr12-76425024), canonical AUG(chr12-76425098) is moderate Kozak	253	AAGQAQGTALLQHEDR	chr12_76424803_76424850_-	chr12	76424803	76424850	-	0	0.00316117	1	50076192	novelpep [2 or more mismatch to known protein]	sp|Q96RY7|IF140_HUMAN	DQRGRV	GRVQGTPLLKHE	KHEYGK	66.67	16	12	4	0	exonic	PHLDA1	exonic.Alt.ORF	20	0	1	0.978723	0	0	215	116	79	47	41	26	40	79	75	95	86	86
CSNK1E	AltORF, downstreamTIS	splice-spanning peptide	350	GLPDPSLTDK	lnc-CSNK1E-1:13_ORF3_0	chr22	38689321	38690139	-	0	0.0276056	1	8667847	novelpep [2 or more mismatch to known protein]	tr|B2RCU2|B2RCU2_HUMAN	TAYGLP	GLPDPKTTEE	TEEADM	60	10	10	4	0	exonic	CSNK1E,LOC400927-CSNK1E	exonic.Alt.ORF	134	11	1	0.99556	0	0	114	126	71	152	93	102	63	87	106	192	173	175
CSNK1E	AltORF, downstreamTIS	splice-spanning peptide	350	GFHASLPHPAGWQYFSQSDLAGRPGEEGEYEAAQGCAR	lnc-CSNK1E-1:12_ORF3_0	chr22	38690176	38690382	-	0	4.73668e-08	2	NA	novelpep [2 or more mismatch to known protein]	sp|Q7Z5Y7-3|KCD20_HUMAN	NFTRPN	RPNEKGEYEIAEG	AEGISA	69.23	38	13	4	0	exonic	CSNK1E,LOC400927-CSNK1E	exonic.Alt.ORF	336	44	1	0.94019	0	0	84	82	46	101	90	50	53	81	74	125	112	142
C1orf35	AltORF, upstreamTIS	downstreamTIS - AUG	43	DLGSLGQEEAAGGGSDGK	lnc-C1orf35-1:1_ORF3_8	chr1	228289784	228289837	-	0	0.000963289	1	2525864	novelpep [2 or more mismatch to known protein]	tr|H0UIA1|H0UIA1_HUMAN	SGSGSR	GSRGQEEAGAGG	AGGRAR	75	18	12	3	0	exonic	C1orf35	exonic.Alt.ORF	130	19	1	0.281736	0	0	58	62	28	74	77	61	51	82	94	66	40	98
ASXL2	AltORF, upstreamTIS		45	APHWNWQELEAGEVR	chr2_25966985_25967029_-	chr2	25966985	25967029	-	0	0.0179186	1	NA	novelpep [2 or more mismatch to known protein]	sp|Q5QJU3|ACER2_HUMAN	MGA	APHW-WDQLQAG	QAGSSE	66.67	15	12	3	1	exonic	ASXL2	exonic.Alt.ORF	253	15	1	NA	0	0	0	0	0	0	0	0	0	0	0	0	0	0
TAP2	AltORF, upstreamTIS		140	AAGICGDTAAPALSGHPPDCLPESPGR	chr6_32805760_32805840_-	chr6	32805760	32805840	-	0	2.45582e-08	1	NA	novelpep [2 or more mismatch to known protein]	tr|Q8WXN8|Q8WXN8_HUMAN	LPRGPC	GPCGPDCAPAAPGLPQDPCGPDCAPPAPG	APGLPR	48.28	27	24	10	5	exonic	TAP2	exonic.Alt.ORF	358	73	1	0.253103	0	0	113	145	67	174	143	120	70	160	140	36	35	27
PPP1R35	AltORF, upstreamTIS		174	AEEQPGLGPGAAGR	chr7_100033566_100033607_-	chr7	100033566	100033607	-	0	0.0144468	1	5204458	novelpep [2 or more mismatch to known protein]	ENSP00000369599.1	ETNKQP	KQPGLKPGLAG	LAGGML	72.73	14	11	3	0	exonic	PPP1R35	exonic.Alt.ORF	357	29	1	0.559341	0	0	44	46	22	56	49	44	47	60	56	101	67	96
KIAA1217	AltORF, upstreamTIS		201	GPTDEQDACPHECQEQTR	chr10_24833921_24833974_+	chr10	24833921	24833974	+	0	0.0173559	1	928505	novelpep [2 or more mismatch to known protein]	tr|B4DFN8|B4DFN8_HUMAN	SNSEQD	EQDCLPHSFHEETK	ETKEDS	50	18	14	7	0	exonic	KIAA1217	exonic.Alt.ORF	104	0	1	0.841019	0	0	13	10	8	18	18	16	8	19	18	30	23	46
TM9SF3	AltORF, upstreamTIS	two strong Kozak ACG (chr10-98346749, chr10-98346755)	210	AVAAAAAAAPDPGGR	chr10_98346504_98346548_-	chr10	98346504	98346548	-	0	0.00336947	1	4667426	novelpep [2 or more mismatch to known protein]	tr|H7C382|H7C382_HUMAN	SCPSVA	SVAASVAPACDPGGQ	GGQNYT	60	15	15	6	0	exonic	TM9SF3	exonic.Alt.ORF	102	32	0	0.996682	0	0	57	43	35	47	50	53	11	75	28	33	45	41
TM9SF3	AltORF, upstreamTIS	two strong Kozak ACG (chr10-98346749, chr10-98346755)	210	GAEDEAAAWR	chr10_98346573_98346602_-	chr10	98346573	98346602	-	0	0.0268068	1	2977314	novelpep [2 or more mismatch to known protein]	tr|Q8WYI9|Q8WYI9_HUMAN	MPG	GQEDEGALW	ALWTQQ	66.67	10	9	3	0	exonic-UTR5	TM9SF3,TM9SF3(NM_020123:c.-10delT)	5'UTR	69	22	1	0.924034	0	0	43	34	18	33	30	31	7	63	17	23	22	38
FKBP2	AltORF, upstreamTIS	not linked in-frame	225	GSSSVEGGAAGPGAVPRPPK	chr11_64009037_64009096_+	chr11	64009037	64009096	+	0	0.00696307	1	NA	novelpep [2 or more mismatch to known protein]	sp|Q9GZR2|REXO4_HUMAN	KKPASG	ASGPGAVVRPPK	PPKAPE	83.33	20	12	2	0	intronic	FKBP2	intronic	34	1	0	0.227576	0	0	7	7	2	16	4	4	2	4	2	13	9	10
FKBP2	AltORF, upstreamTIS	not linked in-frame	225	HEAELVPGPDSTVHLPER	lnc-FKBP2-2:2_ORF2_1	chr11	64009859	64009912	+	0	0.00220734	1	NA	novelpep [2 or more mismatch to known protein]	sp|Q16445|GBRA6_HUMAN	EPLEAE	EAEIVLHPDSKYHLKKR	KKRITS	58.82	18	17	7	0	UTR5-exonic	FKBP2(NM_004470:c.-1del-,NM_001135208:c.-1del-,NM_057092:c.-1del-),FKBP2	5'UTR	75	50	0	0.995094	0	0	111	126	64	185	172	135	169	164	180	288	204	400
CCND1	AltORF, upstreamTIS	linked in-frame	228	CQPPQRPGAAGHAEGGGDLR	chr11_69456138_69456197_+	chr11	69456138	69456197	+	0	0.00445458	1	1994021	novelpep [2 or more mismatch to known protein]	sp|Q9P2P5-2|HECW2_HUMAN	AESPPQ	PPQEEGSAGEAQG	AQGTCE	61.54	20	13	5	0	exonic	CCND1	exonic.Alt.ORF	32	3	1	0.998559	0	0	968	908	456	536	552	403	119	312	208	127	181	165
CCND1	AltORF, upstreamTIS	linked in-frame	228	GGGLPAGHELPGPLPVAGAR	chr11_69457822_69457881_+	chr11	69457822	69457881	+	0	0.00653262	2	NA	novelpep [2 or more mismatch to known protein]	sp|Q9P2D3-3|HTR5B_HUMAN	YLRIPA	IPAGEAVPGPLPLG	PLGVSV	57.14	20	14	6	0	exonic	CCND1	exonic.Alt.ORF	150	12	1	0.993797	0	0	1010	824	481	495	519	387	129	276	236	149	178	165
RPL36	AltORF, upstreamTIS	strong Kozak GUG	313	HGVTEGLQGQTGPQIYQEK	chr19_5691407_5691463_+	chr19	5691407	5691463	+	0	2.35026e-05	1	NA	novelpep [2 or more mismatch to known protein]	tr|A0A087X1H5|A0A087X1H5_HUMAN	MRESEG	SEGLYGQPGDETYQD	YQDIFR	53.33	19	15	7	0	exonic	RPL36	exonic.Alt.ORF	138	49	1	0.981482	0	0	3551	3505	1920	5223	4818	3511	4354	5181	5021	9226	6859	10624
USF2 (or upstream of it)	AltORF, upstreamTIS	strong Kozak CUG, altPromoter	322	SGGGCGGGGGISSSHDPTVCPR	chr19_35759779_35759844_+	chr19	35759779	35759844	+	0	1.71055e-06	1	NA	novelpep [2 or more mismatch to known protein]	tr|G3V2N6|G3V2N6_HUMAN	SVDGDG	GDGCEKQGMVSSSHDP	HDPEWW	62.5	22	16	6	0	upstream;downstream	USF2;LSR	intergenic	315	26	1	0.983815	0	0	37	33	14	72	43	33	16	46	60	61	46	39
C21orf2	AltORF, upstreamTIS	strong Kozak CUG	345	HEADAEDGSDPGQGLGAAQR	chr21_45759019_45759078_-	chr21	45759019	45759078	-	0	0.00169009	1	NA	novelpep [2 or more mismatch to known protein]	tr|H1UBN2|H1UBN2_HUMAN	LAVNDV	NDVDAEDGADP	ADPNLC	63.64	20	11	4	0	exonic-UTR5	C21orf2,C21orf2(NM_004928:c.-1delT,NM_001271441:c.-1delT,NM_001271440:c.-1delT)	5'UTR	22	38	1	0.989559	0	0	25	28	12	63	45	19	24	37	53	59	43	76
HNRNPUL2	AltORF, upstreamTIS, 126 aas	classified strong Kozak CUG (chr11-62494737), altPromoter	224	AAVGAAAAGPGLAR	lnc-LRRN4CL-1:1_ORF3_0	chr11	62494558	62494599	-	0.0017334	0.0444742	2	NA	novelpep [2 or more mismatch to known protein]	sp|O15020|SPTN2_HUMAN	RQRALG	ALGAAAAGPELA	ELAELQ	83.33	14	12	2	0	exonic	HNRNPUL2	exonic.Alt.ORF	33	27	1	0.984927	0	0	77	58	38	129	124	68	33	113	88	55	64	43
HNRNPUL2	AltORF, upstreamTIS, 126 aas	classified strong Kozak CUG (chr11-62494737), altPromoter	224	FAGEEAAGGGGGGGGDGGEAAESDR	lnc-LRRN4CL-1:1_ORF3_0	chr11	62494600	62494674	-	0	2.64068e-08	3	18743616	novelpep (no match to known protein found)	NA	NA	NA	NA	NA	NA	NA	NA	NA	exonic-ncRNA_exonic	HNRNPUL2,HNRNPUL2-BSCL2	ncRNA	127	30	1	0.99981	0	0	56	45	28	79	66	54	21	74	51	32	34	30
HNRNPUL2	AltORF, upstreamTIS, 126 aas	classified strong Kozak CUG (chr11-62494737), altPromoter	224	EAEAGGGGGACAVGLGR	lnc-LRRN4CL-1:1_ORF3_0	chr11	62494678	62494728	-	0	5.41406e-06	3	23472770	novelpep [2 or more mismatch to known protein]	tr|X5D2S9|X5D2S9_HUMAN	VAPAVS	AVSGSGGGAVSTGLSR	LSRHSC	56.25	17	16	7	0	ncRNA_exonic	HNRNPUL2-BSCL2	ncRNA	55	23	1	0.99978	0	0	73	88	35	99	72	79	28	99	63	36	48	53
PIDD1	AltORF, upstreamTIS, 191 aas	moderate Kozak AUG (chr11-804419)	216	ATPGHTGCLSPGCPDQPAR	lnc-SLC25A22-2:3_ORF1_2	chr11	803527	803583	-	0	0.000570323	4	28575638	novelpep [2 or more mismatch to known protein]	tr|B4DMX7|B4DMX7_HUMAN	EFDTPG	TPGHTLSWGPGSPTQRSR	RTL	55.56	19	18	8	0	exonic	PIDD1	exonic.Alt.ORF	55	12	1	0.540054	0	0	20	19	18	33	25	11	11	12	25	18	11	11
PIDD1	AltORF, upstreamTIS, 191 aas	moderate Kozak AUG (chr11-804419)	216	GPSAAGGHPGPAASEPVLPPLPGPQR	lnc-SLC25A22-2:3_ORF1_2	chr11	803647	804170	-	0	1.68271e-06	6	NA	novelpep [2 or more mismatch to known protein]	tr|E9PLF5|E9PLF5_HUMAN	RQEAAD	AADGHPGPSVEETILSVL	L	55.56	26	18	8	0	intronic-exonic	PIDD1,PIDD1	exon_extension	128	19	1	0.564491	0	0	35	26	12	36	29	21	13	30	29	21	24	20
PIDD1	AltORF, upstreamTIS, 191 aas	moderate Kozak AUG (chr11-804419)	216	GLPAAAAPVCPAASAAAAGGILASEHSR	lnc-SLC25A22-2:3_ORF1_2	chr11	804171	804254	-	0	0.001341	5	11731948	novelpep [2 or more mismatch to known protein]	tr|A0A096LNI7|A0A096LNI7_HUMAN	WLT	TPVIPALGEAEVGGLLESRSSR	SSRRSC	50	28	22	11	0	exonic	PIDD1	exonic.Alt.ORF	145	21	1	0.425581	0	0	33	26	9	36	28	27	16	31	22	24	23	19
DRAP1	AltORF, upstreamTIS, 90aas	two strong Kozak CUG (chr11-65686941), one is classified (Fritsch et al 2012), altPromoter	227	DAEQEEEVQR	chr11_65686972_65687001_+	chr11	65686972	65687001	+	0.00484762	0.046853	3	38198240	novelpep [2 or more mismatch to known protein]	sp|Q9UPG8|PLAL2_HUMAN	WIQDAK	DAKQEEEV	EEVGWK	87.5	10	8	1	0	UTR5-exonic	DRAP1	5'UTR	565	43	1	0.9807	0	0	1227	1008	580	1421	1148	856	885	1085	1216	745	604	876
DRAP1	AltORF, upstreamTIS, 90aas	two strong Kozak CUG (chr11-65686941), one is classified (Fritsch et al 2012), altPromoter	227	AVPAGADQEDHADGR	chr11_65687002_65687014_65687250_65687282_+	chr11	65687002	65687282	+	0	5.82e-05	8	NA	novelpep [2 or more mismatch to known protein]	tr|Q96R43|Q96R43_HUMAN	SKDPLG	PLGADKQDFAD	FADKLI	63.64	15	11	4	0	exonic	DRAP1	exonic.Alt.ORF	565	27	1	0.981365	0	0	1413	1196	676	1581	1366	1047	1037	1269	1468	937	757	1059
DRAP1	AltORF, upstreamTIS, 90aas	two strong Kozak CUG (chr11-65686941), one is classified (Fritsch et al 2012), altPromoter	227	DWEGGGGGACHHLPGAR	chr11_65687286_65687324_65687419_65687431_+	chr11	65687286	65687431	+	0	0.0489452	1	NA	novelpep [2 or more mismatch to known protein]	tr|E7EQT3|E7EQT3_HUMAN	QIHGGC	GGCHHLPG	LPGHVS	87.5	17	8	1	0	exonic	DRAP1	exonic.Alt.ORF	408	7	1	0.981142	0	0	1451	1257	741	1694	1449	1112	1138	1468	1569	1019	813	1181
DRAP1	AltORF, upstreamTIS, 90aas	two strong Kozak CUG (chr11-65686941), one is classified (Fritsch et al 2012), altPromoter	227	VAVEEGLPGDPVAER	chr11_65687444_65687488_+	chr11	65687444	65687488	+	0.00484762	0.0407488	1	121730224	novelpep [2 or more mismatch to known protein]	sp|P33908|MA1A1_HUMAN	RRREEG	EEGAPGDPEA	PEAALE	80	15	10	2	0	exonic	DRAP1	exonic.Alt.ORF	217	6	1	0.981254	0	0	1485	1299	800	1770	1503	1168	1228	1635	1645	1060	848	1277
WAC	altThreePrime		202	INEAAVTQASLQSIIHK	lnc-BAMBI-4:5_ORF3_0	chr10	28897351	28899677	+	0	7.2528e-05	2	NA	novelpep [2 or more mismatch to known protein]	sp|Q9BTA9-3|WAC_HUMAN	ISKINE	INEVLTAAVTQASLQSIIHK	IHKFLT	85	17	17	0	3	exonic	WAC	exonic.Alt.ORF	114	36	1	0.994851	0	0	148	123	77	132	141	115	74	139	98	131	135	196
CTD-2228K2.7	antisense		111	GDERPVSGVSEPVSPAGEEGVSGAR	chr5_473455_473529_+	chr5	473455	473529	+	0	0.0225822	1	NA	novelpep [2 or more mismatch to known protein]	sp|Q16832|DDR2_HUMAN	PGEEES	EESGCSGVVKPVQPSGPEGV	EGVPHY	55	25	20	9	0	ncRNA_exonic-ncRNA_intronic	LOC100288152,LOC100288152	ncRNA	500	5	1	0.160174	0	0	0	4	1	2	0	1	0	0	0	13	5	5
FAM83H-AS1	antisense	antisense to the antisense	188	LHEVQLCLAQEQLLLEDR	chr8_144820012_144820065_-	chr8	144820012	144820065	-	0	0.000150753	1	3045045	novelpep [2 or more mismatch to known protein]	sp|Q96AY4|TTC28_HUMAN	ALKLHK	LHKTHLCIAQE	AQELSD	63.64	18	11	4	0	ncRNA_intronic	FAM83H-AS1	ncRNA	203	0	1	0.986642	0	0	0	3	0	0	0	2	5	4	2	6	2	2
CTD-2049O4.1	antisense		288	IEALCNWHSVSILFESLQINK	lnc-GSG1L-1:2_ORF2_5	chr16	27719762	27719824	-	0	0.00537159	1	920487	novelpep [2 or more mismatch to known protein]	tr|H7C3J1|H7C3J1_HUMAN	IRLLEA	LEAMCQLHNTTKQHQSLQI	ITT	42.11	21	19	11	0	intronic	KIAA0556	intronic	14	0	0	0.00256452	0	0	0	0	0	0	0	0	0	0	0	0	0	0
HSPA14	cassette exon	known in some DBs	199	TLLSILGEAEYIQR	chr10_14884338_14884379_+	chr10	14884338	14884379	+	0	0.00376756	1	NA	novelpep [2 or more mismatch to known protein]	tr|A8DN24|A8DN24_HUMAN	LRSTLA	TLAAVPGEASRVQR	VQRPQP	50	14	14	7	0	intronic	HSPA14	intronic	489	4	1	0.992317	0	0	15	3	9	13	10	4	5	11	9	8	3	6
TSPAN1	dORF	new transcript, dORF is crossing the POMGNT1 gene on the other strand	8	DHVFLQPSPP	chr1_46661940_46661969_+	chr1	46661940	46661969	+	0	0.016744	1	NA	novelpep [2 or more mismatch to known protein]	tr|H0YG78|H0YG78_HUMAN	QWCDHS	DHSSLQPRPP	RPPEAQ	70	10	10	3	0	intronic	POMGNT1	intronic	48	0	0	0.000482759	0	0	34	42	28	68	51	42	43	39	52	113	104	155
PHLDA2	dORF		217	TWPALSSPAAEELPVR	chr11_2949816_2949863_-	chr11	2949816	2949863	-	0	0.0141052	1	9836499	novelpep [2 or more mismatch to known protein]	tr|Q59GY3|Q59GY3_HUMAN	VRQPAL	PALGSPPATDMP	DMPRVY	58.33	16	12	5	0	UTR3	PHLDA2(NM_003311:c.*92delT)	3'UTR	32	3	0	0.0125957	0	0	78	72	49	51	46	38	19	19	32	18	5	25
EDC4	exon merger		294	ILETGSTTWHR	chr16_67915751_67915783_+	chr16	67915751	67915783	+	0.00484762	0.0358664	1	18920570	novelpep [2 or more mismatch to known protein]	tr|A0A0A0MTS7|A0A0A0MTS7_HUMAN	EKRDTT	DTTTTTWH	TWHMVS	62.5	11	8	3	0	intronic	EDC4	intronic	439	3	0	0.157781	0	0	10	2	8	15	7	4	4	15	10	11	15	11
H3F3B	exon merger		306	PQQEASEAYLVGLFEDTNLCAIHAK	lnc-GALK1-2:4_ORF2_3	chr17	73774739	73774813	-	0	0.00104074	1	NA	novelpep [2 or more mismatch to known protein]	tr|K7EK07|K7EK07_HUMAN	GALQEA	QEASEAYLVGLFEDTNLCAIHAK	HAKRVT	100	25	23	0	0	exonic-intronic	H3F3B,H3F3B	exon_extension	78	53	1	0.834865	0	0	3477	3179	1979	4199	4037	3106	2437	4244	4127	4438	3611	5225
TXLNA	extended exon		3	AALCEAGEER	chr1_32647190_32647219_+	chr1	32647190	32647219	+	0.00484762	0.0499403	1	929687	novelpep [2 or more mismatch to known protein]	tr|C9J3V0|C9J3V0_HUMAN	VQQLCE	LCEAGEE	GEEEFL	100	10	7	0	0	intronic	TXLNA	intronic	106	0	0	0.132552	0	0	3	0	5	8	2	0	0	0	0	1	0	2
EPS15	extended exon		12	ESYHSLPSVGILPTK	chr1_51913622_51913666_-	chr1	51913622	51913666	-	0	0.00472921	3	13184937	novelpep [2 or more mismatch to known protein]	tr|Q9H7J4|Q9H7J4_HUMAN	APAHSL	HSLPSPGLLPT	LPTPDT	81.82	15	11	2	0	intronic	EPS15	intronic	492	11	0	0.985659	0	0	6	8	0	2	6	2	2	3	1	1	3	2
SQSTM1	extended exon		136	IALESEGRPEASLCPSR	chr5_179260217_179260267_+	chr5	179260217	179260267	+	0	0.000338751	3	1939841	novelpep [2 or more mismatch to known protein]	tr|B4E3V2|B4E3V2_HUMAN	MRKIAL	IALESEGRPEEQM	EQMESD	76.92	17	13	3	0	exonic-intronic	SQSTM1,SQSTM1	exon_extension	145	20	1	0.28174	0	0	228	184	134	403	297	217	273	424	321	659	599	816
LRP11	extended exon	known	155	GDGGGGEHPAPETGK	lnc-RAET1E-4:1_ORF1_0	chr6	150147395	150147439	-	0	0.0185925	1	NA	novelpep [1 deletion to known protein but with no trypsin site]	tr|B4DS68|B4DS68_HUMAN	ESKGDG	GDGGGGEHPAPETG	ETGAVL	100	15	14	0	0	intronic-exonic	LRP11,LRP11	exon_extension	363	22	0	0.623182	0	0	47	50	19	70	68	39	46	101	86	78	71	91
TJP1	extended exon	retained intron	275	IDSPGFKPASQQVSSK	chr15_30012550_30012597_-	chr15	30012550	30012597	-	0	0.000638678	5	10405055	novelpep [2 or more mismatch to known protein]	tr|Q6MZU1|Q6MZU1_HUMAN	IHRIDS	IDSPGFKPASQQVYRK	YRKDPY	87.5	16	16	2	0	intronic-exonic	TJP1,TJP1	exon_extension	60	1	1	0.967362	0	0	95	56	39	61	80	55	17	82	59	46	55	45
MPRIP	extended exon	alternative splicing	299	YSCPESPSQELGGPLPSPGPR	chr17_17041391_17041453_+	chr17	17041391	17041453	+	0	6.57648e-05	4	17598582	novelpep [2 or more mismatch to known protein]	tr|A8KAH7|A8KAH7_HUMAN	PAATPR	TPRQSLGHPPPEPGP	PGPDRV	60	21	15	6	0	splicing-intronic	MPRIP(NM_201274:exon7:c.896+2A>-,NM_015134:exon7:c.896+2A>-),MPRIP	intronic	44	3	0	0.838774	0	0	65	64	54	81	89	51	23	63	48	34	48	33
MPRIP	extended exon	alternative splicing	299	LPHQMVCSISLSSLDVASQPPAYVDSGSTR	chr17_17041454_17041543_+	chr17	17041454	17041543	+	0	3.70842e-09	1	NA	novelpep [2 or more mismatch to known protein]	tr|F5H674|F5H674_HUMAN	EVVMPH	MPHKMSVCHIPNIMLEIQALPPHLLAAGT	AGTKGL	34.48	30	28	18	1	intronic	MPRIP	intronic	228	1	0	0.572304	0	0	80	94	79	101	111	72	31	67	52	55	65	48
MPRIP	extended exon	alternative splicing	299	QYATLADVPK	lnc-C17orf84-3:1_ORF1_1	chr17	17041595	17041624	+	0	0.0110552	2	8156088	novelpep [2 or more mismatch to known protein]	sp|P81277|PRRP_HUMAN	RRRATL	ATLGDVPK	VPKPGL	87.5	10	8	1	0	intronic	MPRIP	intronic	50	2	1	0.999862	0	0	51	86	34	119	108	79	21	53	58	42	49	38
PROSER3	extended exon	36257972-36258704-->244 extra aas	323	APRPEAAEQVPAAGQGPGPQLR	chr19_36258468_36258533_+	chr19	36258468	36258533	+	0	0.00014031	5	26794118	novelpep [2 or more mismatch to known protein]	tr|B4DV79|B4DV79_HUMAN	VAVPEA	PEAAEERAGSHAEPPVPAQGEAPGEQAR	QARDER	46.43	22	19	6	9	intronic	PROSER3	intronic	346	16	1	0.125877	0	0	7	13	14	12	26	16	13	9	14	10	9	10
PROSER3	extended exon	36257972-36258704-->244 extra aas	323	LFPDSLEDTPPHFEGPPPPK	chr19_36258564_36258623_+	chr19	36258564	36258623	+	0	0.000236588	1	NA	novelpep [2 or more mismatch to known protein]	tr|H3BUJ5|H3BUJ5_HUMAN	KAVSPP	SPPHLDGPPSPR	SPRSPV	58.33	20	12	5	0	intronic	PROSER3	intronic	47	19	0	0.242339	0	0	17	18	11	10	22	20	7	17	15	26	19	9
RRBP1	extended exon	alternative splicing	334	SHVEDGDIAGAPASSPEAPPAEQDPVQVR	chr20_17597371_17597457_-	chr20	17597371	17597457	-	0	2.64898e-05	1	NA	novelpep [2 or more mismatch to known protein]	tr|A0A087WU26|A0A087WU26_HUMAN	EMKSHV	SHVEDGDIAGAPASSPEAPPAEQDPVQLK	QLKTQL	93.1	29	29	2	0	intronic-exonic	RRBP1,RRBP1	exon_extension	88	57	0	0.694919	0	0	288	236	130	341	280	203	278	158	242	319	258	415
HCFC1	extended exon		372	LQAAATLTEVANGIESLGVVSR	chrX_153217031_153217096_-	chrX	153217031	153217096	-	0	0.000131112	2	11673193	novelpep [2 or more mismatch to known protein]	tr|H7C1C4|H7C1C4_HUMAN	PAKLQA	LQAAATLTEVANGIESLGV	LGVKPD	100	22	19	0	0	intronic-exonic	HCFC1,HCFC1	exon_extension	47	44	1	0.802123	0	1	97	91	54	86	84	57	26	63	65	26	35	32
NHSL1	found the CDS start	AUG start	153	CAGDIFGELEGQAAALGHR	chr6_139013689_139013745_-	chr6	139013689	139013745	-	0	5.24628e-06	2	9970415	novelpep [2 or more mismatch to known protein]	sp|Q6UXG3-3|CLM9_HUMAN	FSRCSG	CSGTIYAEEEGQETMKG	MKGRVS	47.06	19	17	9	0	ncRNA_intronic	FLJ46906	ncRNA	85	2	1	0.969839	0	0	16	11	3	13	9	12	4	10	10	7	12	16
PTGES3	frameshift at stop codon	no in-frame start codon structure	248	EYCHHLDFEK	lnc-ATP5B-5:2_ORF3_12	chr12	57058232	57058261	-	0	0.00600641	1	7675330	novelpep [2 or more mismatch to known protein]	sp|Q96LL3-2|CP092_HUMAN	LLFQFC	QFCTHINFQK	KGA	40	10	10	6	0	UTR3	PTGES3(NM_001282602:c.*31delT,NM_001282601:c.*31delT,NM_001282605:c.*31delT,NM_006601:c.*31delT,NM_001282604:c.*31delT,NM_001282603:c.*31delT)	3'UTR	45	9	0	0.483966	0	0	1312	1166	786	1730	1632	1230	898	1842	1479	947	815	1403
lnc-CXCR3-5:1	intergenic		360	EASCPDAMHPPVTSCHLSILQDR	lnc-CXCR3-5:1_ORF3_0	chrX	71090573	71091200	-	0	2.35315e-05	1	NA	novelpep [2 or more mismatch to known protein]	tr|M0R366|M0R366_HUMAN	NWLQAS	QASCPSTMPAPNKCCTLS	TLSRPG	50	23	18	9	0	intergenic	CXorf49(dist=103522),NHSL2(dist=40365)	intergenic	35	0	0	0.0651504	0	0	233	199	143	419	325	261	288	378	355	502	437	528
intronic	intronic	no in-frame start codon structure	53	IGVLDLVEDIR	chr2_70256789_70256821_+	chr2	70256789	70256821	+	0.00484762	0.0565126	1	12805534	novelpep [2 or more mismatch to known protein]	tr|M0R0V2|M0R0V2_HUMAN	PGLVLD	VLDIVEDLR	DLRLIN	77.78	11	9	2	0	ncRNA_intronic	PCBP1-AS1	ncRNA	456	0	0	0.0044375	0	0	0	0	0	0	0	0	0	0	0	0	0	0
intronic	intronic	no in-frame start codon structure	90	SPASAFQVAEIK	chr3_170003639_170003674_+	chr3	170003639	170003674	+	0	0.0240702	1	911072704	novelpep [2 or more mismatch to known protein]	tr|M0QXL2|M0QXL2_HUMAN	SSNSPA	SPASASQVAEI	AEITGM	90.91	12	11	1	0	intronic	PRKCI	intronic	73	0	0	0.0598571	0	0	0	1	0	5	4	1	4	2	3	7	1	6
intronic	intronic	no in-frame start codon structure	95	IVQDPNDGQTEGNITHLSSGGSQK	lnc-LYAR-3:4_ORF1_14	chr4	4422003	4422074	-	0	0.00392549	1	43221128	novelpep [2 or more mismatch to known protein]	tr|A0A0A7DYC7|A0A0A7DYC7_HUMAN	YLSIIM	IIMDPGEVPLEEQCEYLSSDASQ	ASQWEF	39.13	24	23	14	0	intronic	STX18	intronic	65	0	0	0.000520298	0	0	0	0	0	4	0	0	0	1	1	2	0	4
intronic	intronic	no in-frame start codon structure	100	IMNITVINADSYMFVLLGLNTTSDSLANMVK	lnc-UGDH-1:1_ORF1_69	chr4	39599257	39599349	-	0.00775274	0.073838	1	8881428	novelpep [2 or more mismatch to known protein]	tr|Q96AL5|Q96AL5_HUMAN	DMFMNM	MNMQSLNGDSYQGSQVGANVQSQVDTLRHVI	HVINQT	35.48	31	29	18	2	intronic	SMIM14	intronic	28	0	0	0.018462	0	0	0	0	0	0	1	0	0	0	0	0	0	0
intronic	intronic	no in-frame start codon structure	150	LTADISSETLQAR	chr6_133211686_133211724_-	chr6	133211686	133211724	-	0	0.0146207	1	717157	novelpep [2 or more mismatch to known protein]	tr|Q6RGG0|Q6RGG0_HUMAN	PIRLTA	LTADLSAETLQAR	QARREW	84.62	13	13	2	0	intergenic	RPS12(dist=72983),LINC00326(dist=197533)	intergenic	32	0	0	0.0216053	0	0	0	0	0	0	0	0	0	0	0	0	0	0
intronic	intronic	no in-frame start codon structure	218	DISLPVPDR	chr11_31551511_31551537_+	chr11	31551511	31551537	+	0.00484762	0.0684361	1	459546464	novelpep [2 or more mismatch to known protein]	sp|P61289-3|PSME3_HUMAN	IHSDMN	DMNLPVPD	VPDPIL	75	9	8	2	0	intronic	ELP4	intronic	68	0	0	0.00630769	0	0	0	0	0	0	0	0	0	0	0	0	0	0
intronic	intronic	no in-frame start codon structure	258	LCTPVETHSLQMLHTILSTGSPLK	chr12_125609435_125609506_+	chr12	125609435	125609506	+	0	0.0102521	1	NA	novelpep [2 or more mismatch to known protein]	tr|Q49AJ4|Q49AJ4_HUMAN	MKP	PVETHSLQMLHTILSTGSPLK	PLKAQS	100	24	21	0	0	intronic-exonic	AACS,AACS	exon_extension	26	31	1	0.802587	0	0	38	39	24	45	61	40	32	54	28	30	36	32
intronic	intronic	no in-frame start codon structure	273	IIQAKPVEPALK	chr14_69924398_69924433_+	chr14	69924398	69924433	+	0.00484762	0.0341903	2	14553997	novelpep [2 or more mismatch to known protein]	tr|B3KRE0|B3KRE0_HUMAN	KVPQAQ	QAQPTKPALK	ALKSEE	70	12	10	3	0	intronic	SLC39A9	intronic	360	0	0	0.0227429	0	0	0	0	1	0	0	1	2	0	0	0	0	1
intronic	intronic	no in-frame start codon structure	300	EGPQDELGAR	lnc-ATPAF2-2:6_ORF3_21	chr17	18012240	18012269	-	0.00622847	0.0580486	5	359166592	novelpep [2 or more mismatch to known protein]	tr|B4DV02|B4DV02_HUMAN	NRAAPQ	APQDELGGR	GGRGSS	77.78	10	9	2	0	intronic	MYO15A	intronic	356	0	0	0.00282759	0	0	0	0	0	0	0	0	0	0	0	0	0	0
intronic	intronic	no in-frame start codon structure	303	AMGTLTDCVVMR	PGOHUM_ENST00000405292.2_HNRNPA1P19_ORF1_7	chr17	20674603	20674638	-	0	0.000637725	9	184817312	novelpep [2 or more mismatch to known protein]	tr|F8W646|F8W646_HUMAN	EQWGTL	GTLTDCVVMR	VMRDPN	100	12	10	0	0	intergenic	LOC100287072(dist=33425),CCDC144NL(dist=92105)	pseudogene	42	0	0	0.992171	0	0	0	0	0	0	0	0	0	0	0	0	0	0
intronic	intronic	no in-frame start codon structure	362	FLDSSDLDSR	lnc-RLIM-2:8_ORF2_505	chrX	73446570	73446599	-	0	0.0319475	2	5676286	novelpep [2 or more mismatch to known protein]	sp|Q86WI3-3|NLRC5_HUMAN	MKFFLP	FLPNTDLDSR	DSRNET	70	10	10	3	0	ncRNA_intronic	FTX	ncRNA	119	0	0	0.371793	0	0	0	0	0	0	0	0	0	0	0	0	0	0
NACA	known	known	249	LAAAAEIDEEPVSK	lnc-PRIM1-1:3_ORF3_4	chr12	57108182	57108223	-	0	0.000178021	4	NA	novelpep [2 or more mismatch to known protein]	tr|A8K6N6|A8K6N6_HUMAN	QVQLVV	LVVAAEIDEEPVSK	VSKAKQ	85.71	14	14	2	0	exonic	NACA	exonic.Alt.ORF	179	19	1	0.996854	1	0	595	512	311	686	682	500	511	733	701	1224	875	1703
lnc-CAPN14-2:1	lncRNA		48	IQIESLLETIDLVLHLSEEDMK	lnc-CAPN14-2:1_ORF1_19	chr2	31370814	31370879	-	0.00336623	0.0510288	1	NA	novelpep [2 or more mismatch to known protein]	sp|Q8N2C7|UNC80_HUMAN	FTGLET	LETSSLLQHGDTVLHISEEN	EENGME	50	22	20	10	0	intergenic	GALNT14(dist=9222),CAPN14(dist=25108)	intergenic	68	0	0	0.00138462	0	0	0	0	0	0	0	0	0	0	0	0	0	0
LINC01123	lncRNA	linked in-frame	56	EASGCMELLAR	lnc-LIMS3-1:1_ORF3_2	chr2	110745186	110745218	+	0	0.00537159	2	17347344	novelpep [2 or more mismatch to known protein]	tr|O15376|O15376_HUMAN	CCPSGC	SGCAELLSR	LSRCPH	77.78	11	9	2	0	ncRNA_exonic	LINC01123	ncRNA	460	0	0	0.942531	0	0	2	0	0	0	0	2	2	0	2	0	0	0
LINC01123	lncRNA	linked in-frame	56	AVSSSSEEAGSTVWEGR	lnc-LIMS3-1:1_ORF3_2	chr2	110745219	110745269	+	0	5.58069e-05	2	54972204	novelpep [2 or more mismatch to known protein]	sp|Q7Z3C6-2|ATG9A_HUMAN	TGSGVD	GVDARTASSGSSVWEGQ	EGQLQS	41.18	17	17	10	0	ncRNA_exonic	LINC01123	ncRNA	11	0	0	0.38692	0	0	0	0	0	2	0	0	2	0	0	0	0	0
LINC00960	lncRNA		79	DYGGFINR	lncRNA_ENST00000463183.1_ORF1_6	chr3	75725279	75728006	+	0.00622847	0.0666039	2	469957	novelpep [2 or more mismatch to known protein]	tr|A0A0A0MSY1|A0A0A0MSY1_HUMAN	LGD	DDGGFVNR	VNRFTV	75	8	8	2	0	ncRNA_exonic	LINC00960	ncRNA	260	9	0	0.0378044	0	0	8	6	2	7	9	2	5	2	5	11	1	15
LOC100506990	lncRNA	no in-frame start codon structure	179	NTIVHLFSSEMGEK	lnc-ZNF705D-2:6_ORF2_10	chr8	12424047	12424088	+	0.00622847	0.0643535	1	12974765	novelpep [2 or more mismatch to known protein]	tr|A0A087WVU5|A0A087WVU5_HUMAN	PAKVVY	VVYVFSTEMANK	ANKAAE	50	14	12	6	0	ncRNA_exonic	LOC100506990	ncRNA	420	0	0	0.193341	0	0	1	1	0	1	0	2	1	2	0	2	3	1
lnc-ZCCHC24-2:1	lncRNA	very short ORF, strong Kozak GUG	207	AGFLEEVTTR	lncRNA_ENST00000427035.1_ORF3_9	chr10	80760900	80760929	-	0.00622847	0.0701277	1	9607633	novelpep [2 or more mismatch to known protein]	tr|A4D248|A4D248_HUMAN	VKEGFL	GFLEEVTAR	TARLGL	88.89	10	9	1	0	ncRNA_intronic	ZMIZ1-AS1	ncRNA	141	0	0	0.621138	0	0	0	0	0	0	0	0	0	0	0	0	0	0
lnc-C10orf118-1:1	lncRNA		213	DLGPLQPLPPGFK	lnc-C10orf118-1:1_ORF3_37	chr10	115801472	115801510	-	0	0.00415098	1	NA	1 mismatch to known protein	tr|F8WAN1|F8WAN1_HUMAN	QWRDLG	DLGSLQPLPPGFK	K	92.31	13	13	1	0	intergenic	NHLRC2(dist=129207),ADRB1(dist=2334)	intergenic	234	0	0	0.0118947	0	0	0	0	0	1	0	0	0	0	0	0	0	0
RP11-114H23.3	lncRNA		252	FNANEFEDMVAEK	PGOHUM_ENST00000550757.1_RP11-114H23.3_ORF2_0	chr12	76082648	76082686	-	0	0.00146132	1	2703473	1 mismatch to known protein	tr|X5D7P1|X5D7P1_HUMAN	FTKFNA	FNADEFEDMVAEK	AEKRLI	92.31	13	13	1	0	intergenic	KRR1(dist=177230),PHLDA1(dist=336579)	pseudogene	32	0	0	0.992079	0	0	3	2	0	0	3	8	3	0	2	2	6	5
RP13-444H2.1	lncRNA		263	FLLLHANDMVR	lncRNA_ENST00000603464.1_ORF1_5	chr13	52915429	52915461	+	0.0017334	0.0474347	1	205435	novelpep [2 or more mismatch to known protein]	sp|Q86XA9|HTR5A_HUMAN	RNDFLV	FLVLHLADLIR	LIRMAF	54.55	11	11	5	0	ncRNA_exonic	LOC103191607	ncRNA	398	0	0	0.0326563	0	0	0	0	0	0	0	1	1	0	0	0	0	0
lnc-G2E3-1:1	lncRNA	no in-frame start codon structure	268	HSDIEIR	lnc-G2E3-1:1_ORF2_2	chr14	30793661	30793681	+	0.00622847	0.0621793	1	1247267712	novelpep (no match to known protein found)	NA	NA	NA	NA	NA	NA	NA	NA	NA	intergenic	PRKD1(dist=396762),G2E3(dist=234668)	intergenic	72	0	0	0.0098	0	0	0	0	0	0	0	0	0	0	0	0	0	0
STRN	new exon		49	TTEDLFQPLSYIK	chr2_37111706_37111744_-	chr2	37111706	37111744	-	0	0.0157089	1	4229256	novelpep [2 or more mismatch to known protein]	tr|K7EMW0|K7EMW0_HUMAN	PLDSED	SEDLFQDLSHFQ	HFQETW	58.33	13	12	5	0	intronic	STRN	intronic	80	0	0	1	0	1	2	0	2	0	4	1	2	4	0	2	1	0
ARFGAP1	new exon	alternative splicing	339	VAHEAGIAGVSAPEPEQPLR	chr20_61909264_61909323_+	chr20	61909264	61909323	+	0	0.00472921	1	NA	novelpep [2 or more mismatch to known protein]	tr|A8K8N1|A8K8N1_HUMAN	PEPQQG	QQGGISGPSSPQPAHPL	HPLGEF	47.06	20	17	9	0	intronic	ARFGAP1	intronic	245	0	0	0.000949153	0	0	2	0	2	1	0	0	2	4	1	0	1	2
ARGLU1	new exon, leads to truncation	alternative splicing, retained intron	267	MAAEEHTLQDTGQDSK	lnc-EFNB2-6:2_ORF2_1	chr13	107209902	107209949	-	0	0.00320774	1	NA	novelpep [2 or more mismatch to known protein]	tr|Q9Y351|Q9Y351_HUMAN	LGKMSQ	MSQAEHSIQDTG	DTGSSP	58.33	16	12	5	0	intronic	ARGLU1	intronic	70	0	1	1	0	0	47	51	32	64	79	74	42	38	56	142	95	235
PLEKHA6	new Nterm	already corrected in GENCODE v25	39	SPIQSGHTSCPGLPK	lnc-PLEKHA6-1:1_ORF3_1	chr1	204336974	204340691	-	0	0.000195668	3	28746066	novelpep [2 or more mismatch to known protein]	tr|B4DGE7|B4DGE7_HUMAN	VSGSPT	SPTKSKVTSCPGCRK	CRKPLP	60	15	15	6	0	downstream-intergenic	LINC00628,LINC00628(dist=1844),PPP1R15B(dist=31801)	intergenic	309	0	1	0.80394	0	0	28	15	7	19	34	20	8	30	13	1	12	7
PLEKHA6	new Nterm	already corrected in GENCODE v25	39	WAYGVDGGGR	lnc-PLEKHA6-1:1_ORF3_1	chr1	204346725	204346754	-	0	0.00876619	1	21718604	novelpep [2 or more mismatch to known protein]	tr|A4D2P7|A4D2P7_HUMAN	DPRWAS	WASGVDGG	DGGLYE	87.5	10	8	1	0	intergenic	LINC00628(dist=7878),PPP1R15B(dist=25767)	intergenic	53	0	1	0.827172	0	0	20	14	5	29	20	16	5	19	18	2	5	6
PPARGC1A	new Nterm	linked in-frame	99	YEPDLVFSFK	chr4_24186965_24186994_-	chr4	24186965	24186994	-	0.00484762	0.048372	2	21325996	novelpep [2 or more mismatch to known protein]	tr|C9JEG3|C9JEG3_HUMAN	ISTPDL	PDLVFAF	FAFSVW	85.71	10	7	1	0	intergenic	PPARGC1A(dist=295265),MIR573(dist=334850)	intergenic	41	0	0	0.0386552	0	0	104	80	63	117	87	85	70	116	96	132	140	182
PPARGC1A	new Nterm	linked in-frame	99	GACAPSGSNGYSK	chr4_24188300_24188338_-	chr4	24188300	24188338	-	0	0.00436663	1	4340628	novelpep [2 or more mismatch to known protein]	sp|Q9H1H9|KI13A_HUMAN	HNPGCI	GCIVPSGSNGSS	GSSMPV	66.67	13	12	4	0	intergenic	PPARGC1A(dist=296600),MIR573(dist=333515)	intergenic	77	0	0	0.000710526	0	0	50	58	28	60	74	37	46	59	57	82	81	95
HMGA1	new Nterm	not linked in-frame	141	LQEDPHLLPAAAAAEPGR	lnc-PACSIN1-3:1_ORF2_0	chr6	34204729	34205024	+	0	0.0027957	1	NA	novelpep [2 or more mismatch to known protein]	tr|D6RDJ7|D6RDJ7_HUMAN	GASEEG	EEGQHFLPTAQANDPG	DPGDCQ	50	18	16	8	0	UTR5	HMGA1(NM_002131:c.-3829del-,NM_145903:c.-3829del-,NM_145899:c.-3829del-,NM_145902:c.-3829del-,NM_145901:c.-3829del-)	5'UTR	31	107	1	0.897615	0	0	1797	1847	934	2207	1896	1498	963	2209	1593	1124	1020	1157
HMGA1	new Nterm	not linked in-frame	141	VPGLGCAHEK	chr6_34211447_34211476_+	chr6	34211447	34211476	+	0.00712167	0.0842081	1	4649964	novelpep [2 or more mismatch to known protein]	sp|Q8NGJ9|O51T1_HUMAN	TAFPGL	PGLECAH	CAHVWI	85.71	10	7	1	0	intronic	HMGA1	intronic	124	1	0	0.00641379	0	0	13	13	3	5	8	2	3	6	10	3	3	1
DPY19L1	new Nterm	already corrected in GENCODE v25	162	AEPGAPPAGGGLGGR	chr7_35076785_35076829_-	chr7	35076785	35076829	-	0	0.0298546	1	20254682	novelpep [2 or more mismatch to known protein]	tr|A0A0D9SFP1|A0A0D9SFP1_HUMAN	XP	PGPPPAGSALGG	LGGAPP	75	15	12	3	0	intronic	DPY19L1	intronic	146	13	1	0.137114	1	1	1	0	0	0	0	0	0	0	2	0	0	0
DPY19L1	new Nterm	already corrected in GENCODE v25	162	GASDVGAGEPGPER	chr7_35076881_35076922_-	chr7	35076881	35076922	-	0	0.00395225	2	13369851	novelpep [2 or more mismatch to known protein]	sp|Q86VH5-2|LRRT3_HUMAN	PPTVGA	VGATEPGPE	GPETDA	88.89	14	9	1	0	intronic	DPY19L1	intronic	349	11	1	0.397098	1	1	1	0	0	1	1	2	0	1	1	0	0	0
PPARGC1A	new transcripts	new upstreamTIS, new exons, cassette exon	98	VTAAGESSLCK	chr4_24093171_24093203_-	chr4	24093171	24093203	-	0.00484762	0.037926	3	24578778	novelpep [2 or more mismatch to known protein]	sp|P19022|CADH2_HUMAN	QASVEA	VEASGEIALCK	LCKTGF	63.64	11	11	4	0	intergenic	PPARGC1A(dist=201471),MIR573(dist=428644)	intergenic	58	0	0	0.82325	0	0	58	89	49	74	78	67	61	91	63	119	121	172
MINOS1	N-terminal extension, upstreamTIS	strong Kozak CUG (chr1-19923518)	2	VGNMSESELGR	lnc-MINOS1-2:1_ORF1_0	chr1	19923531	19923563	+	0	0.0116401	2	1282229	novelpep [2 or more mismatch to known protein]	sp|Q5TGZ0-2|MIC10_HUMAN	M	MSESELGR	LGRKWD	100	11	8	0	0	UTR5-exonic	MINOS1(NM_001204082:c.-9del-,NM_001204083:c.-9del-,NM_001032363:c.-9del-),MINOS1-NBL1(NM_001204089:c.-57993del-,NM_001204088:c.-3912del-),MINOS1	5'UTR	50	32	1	0.843844	1	1	619	588	353	878	829	582	656	978	813	677	524	1103
C1orf122	N-terminal extension, upstreamTIS	three strong Kozak ACG (chr1-38273598, chr1-38273607, chr1-38273631), antisense to YRDC gene	4	EPAGPSLNPTLAATAALIPLHR	chr1_38273773_38273838_+	chr1	38273773	38273838	+	0	0.000546677	6	44212672	novelpep [2 or more mismatch to known protein]	ENSP00000400770.1	AKGSPA	SPAGPSLNPSSGPSSSRV	SRVWPW	44.44	22	18	10	0	exonic	YRDC	exonic.Alt.ORF	264	18	1	0.399846	0	0	74	62	28	114	59	74	35	84	105	57	40	20
C1orf122	N-terminal extension, upstreamTIS	three strong Kozak ACG (chr1-38273598, chr1-38273607, chr1-38273631), antisense to YRDC gene	4	AGDIRPGPLPGGSDAPSQLPVQETRPR	chr1_38273842_38273922_+	chr1	38273842	38273922	+	0	0.000875219	4	8192015	novelpep [2 or more mismatch to known protein]	tr|D3DPF8|D3DPF8_HUMAN	RIYGPA	GPAPALCDAGQRLPRVGTRPR	RPRDIH	52.38	27	21	10	0	exonic-UTR5	YRDC,C1orf122(NM_001142726:c.-435del-,NM_198446:c.-155del-)	5'UTR	68	31	0	0.731577	1	0	113	119	61	143	115	107	70	146	141	83	52	60
EFCAB14	N-terminal extension, upstreamTIS	strong Kozak CUG	9	ELGIGYEPGSSGVGAPLTPHK	chr1_47183763_47183825_-	chr1	47183763	47183825	-	0	0.00280469	1	NA	novelpep [2 or more mismatch to known protein]	tr|A0A023HHK9|A0A023HHK9_HUMAN	EPLINS	INSEP-STGVTEPLTPHQ	PHQPNH	61.11	21	18	6	1	UTR5	EFCAB14(NM_014774:c.-4delT)	5'UTR	43	26	1	0.864242	0	0	20	25	17	30	35	35	12	46	15	27	18	15
CDKN2C	N-terminal extension, upstreamTIS	AUG	11	FPGLSPSPEAPTKPGK	chr1_51434883_51434930_+	chr1	51434883	51434930	+	0.00484762	0.0495435	1	NA	novelpep [2 or more mismatch to known protein]	tr|A8K7F3|A8K7F3_HUMAN	LFIFPG	FPGLLP--EAPSKPG	KPGLPK	73.33	16	15	2	2	UTR5	CDKN2C(NM_001262:c.-1158del-)	5'UTR	279	45	0	0.126979	0	0	212	135	89	284	269	176	107	284	223	120	87	140
S100A16	N-terminal extension, upstreamTIS	strong Kozak UUG	27	EMSDCYTELEK	lnc-S100A14-1:1_ORF2_1	chr1	153580598	153580630	-	0	0.0025218	1	3518894	1 deletion to known protein	sp|Q96FQ6|S10AG_HUMAN	M	MSDCYTELEK	LEKAVI	100	11	10	0	0	exonic-UTR5	S100A16,S100A16(NM_080388:c.-3delT)	5'UTR	290	0	1	0.821094	0	0	1642	1536	1021	1978	1884	1314	1122	1980	1678	2239	1989	2669
HDGF	N-terminal extension, upstreamTIS	moderate Kozak UUG	29	AGGDAVAAPELGPGATIEAGAAR	chr1_156721318_156721386_-	chr1	156721318	156721386	-	0	0.0139375	2	NA	novelpep [2 or more mismatch to known protein]	tr|Q7Z2U4|Q7Z2U4_HUMAN	PKAGGG	GGGDAEDAPSLLPGGGVSCKLA	KLAIQK	45.45	23	22	12	0	UTR5	HDGF(NM_004494:c.-97delT)	5'UTR	318	59	1	0.945106	0	0	186	160	127	366	211	213	128	326	350	173	180	168
TSTD1	N-terminal extension, upstreamTIS	AUG, known in UCSC genes	33	TMAGAPTVSLPELR	lnc-USF1-1:1_ORF1_0	chr1	161008435	161008682	-	0	0.000442624	4	NA	1 deletion to known protein	sp|Q8NFU3|TSTD1_HUMAN	M	MAGAPTVSLPELR	ELRSLL	100	14	13	0	0	exonic-UTR5	TSTD1,TSTD1(NM_001113206:c.-3delT,NM_001113205:c.-3delT,NM_001113207:c.-3delT)	5'UTR	60	0	1	0.635059	1	1	221	248	129	410	300	242	284	416	338	907	712	1007
WDR26	N-terminal extension, upstreamTIS	one strong Kozak CUG (chr1-224622083) and one strong Kozak ACG (chr1-224622107)	42	ASAAEGVGEPGASAGR	chr1_224621964_224622011_-	chr1	224621964	224622011	-	0	0.00920548	3	55183540	novelpep [2 or more mismatch to known protein]	sp|P11274-2|BCR_HUMAN	RRAAQA	AQAPDGASEPRASASR	ASRPQP	56.25	16	16	7	0	UTR5-upstream	WDR26(NM_001115113:c.-157delT,NM_025160:c.-157delT),WDR26	5'UTR	462	20	1	0.999702	1	1	22	13	12	34	9	15	7	26	15	16	20	18
KHK	N-terminal extension, upstreamTIS	several moderate Kozak CUGs	46	AGSSGSSLMEEK	chr2_27310104_27310139_+	chr2	27310104	27310139	+	0	0.00797428	1	5493859	novelpep [2 or more mismatch to known protein]	tr|H7C0S8|H7C0S8_HUMAN	LSDAYS	AYSTGSSLMPQK	PQKKNP	66.67	12	12	4	0	UTR5-exonic	KHK(NM_006488:c.-24del-,NM_000221:c.-24del-),KHK	5'UTR	120	3	0	0.5184	1	1	87	90	62	118	78	68	49	114	80	61	56	43
PREB	N-terminal extension, upstreamTIS	moderate Kozak GUG	47	GVGSAPGGDGAEFTSR	lnc-C2orf53-1:2_ORF3_2	chr2	27357365	27357412	-	0	0.000209592	1	1524841	novelpep [2 or more mismatch to known protein]	gi|34452732|ref|NP_065871.2|	APSGSE	GSEPGGDGA	DGAGDC	88.89	16	9	1	0	UTR5	PREB(NM_013388:c.-76delT)	5'UTR	63	40	0	0.0488511	0	0	60	63	52	67	74	59	45	111	59	35	44	65
SPTBN1	N-terminal extension, upstreamTIS	strong Kozak CUG	51	GVTPGIMELQR	chr2_54785898_54785930_+	chr2	54785898	54785930	+	0.00484762	0.0576509	1	24310194	novelpep [2 or more mismatch to known protein]	tr|G3V563|G3V563_HUMAN	PAVGIT	GITPGIRCLKR	LKRALR	63.64	11	11	4	0	UTR5-exonic	SPTBN1(NM_178313:c.-18del-),SPTBN1	5'UTR	27	18	1	0.563531	0	0	21	28	13	32	42	27	9	65	11	12	19	3
PRPF40A	N-terminal extension, upstreamTIS	AUG	59	SAGQPLTFSPSGR	lnc-STAM2-5:1_ORF3_0	chr2	153573981	153574019	-	0	0.0184334	2	NA	novelpep [2 or more mismatch to known protein]	tr|A0A075B751|A0A075B751_HUMAN	YCFAAG	AAGSPVPFGPEGR	EGRLED	53.85	13	13	6	0	upstream	ARL6IP6,PRPF40A	intergenic	49	12	1	0.896342	0	0	5	1	2	7	6	4	4	7	3	10	9	7
GORASP2	N-terminal extension, upstreamTIS	strong Kozak CUG	60	SPAAMGSSQSVEIPGGGTEGYHVLR	chr2_171785839_171785913_+	chr2	171785839	171785913	+	0	1.27675e-05	1	5005034	novelpep [2 or more mismatch to known protein]	tr|F8WBR9|F8WBR9_HUMAN	M	MGSSQSVEIPGGGTEGYHVLR	VLRLPK	100	25	21	0	0	UTR5-exonic	GORASP2(NM_015530:c.-12del-),GORASP2	5'UTR	220	59	1	0.850909	0	0	113	106	82	125	135	91	46	138	79	79	88	91
HSPE1	N-terminal extension, upstreamTIS	moderate Kozak CUG	63	AEYESEAEGVMAGQAFR	lnc-MOB4-1:1_ORF2_0	chr2	198365131	198365815	+	0	0.000438837	1	12861953	novelpep [2 or more mismatch to known protein]	tr|S5ZYJ2|S5ZYJ2_HUMAN	EIIAEY	AEYESQVKGLSMPGRA	GRAHTM	56.25	17	15	6	1	UTR5-exonic	HSPE1(NM_002157:c.-30del-),HSPE1-MOB4(NM_001202485:c.-30del-),HSPE1,HSPE1-MOB4	5'UTR	17	51	1	0.536849	0	0	1322	1217	733	1726	1695	1155	969	1618	1346	752	574	1069
OXSR1	N-terminal extension, upstreamTIS	moderate Kozak CUG	70	GEETSEVSEFEGGPR	chr3_38207308_38207352_+	chr3	38207308	38207352	+	0	0.00113423	1	1707660	novelpep [2 or more mismatch to known protein]	sp|Q9C091-3|GRB1L_HUMAN	DHNESS	ESSEVSQSEGEP	GEPWPD	66.67	15	12	4	0	UTR5	OXSR1(NM_005109:c.-60del-)	5'UTR	480	25	0	0.433909	0	0	13	15	9	21	12	14	4	11	2	6	7	6
TKT	N-terminal extension, upstreamTIS	moderate Kozak GUG	73	TMESYHKPDQQK	chr3_53289926_53289961_-	chr3	53289926	53289961	-	0	0.0131281	1	1626308	1 deletion to known protein	tr|A0A0S2Z4T2|A0A0S2Z4T2_HUMAN	M	MESYHKPDQQK	QQKLQA	100	12	11	0	0	exonic-UTR5	TKT,TKT(NM_001135055:c.-3delT,NM_001064:c.-3delT,NM_001258028:c.-3delT)	5'UTR	404	35	1	0.983543	0	0	611	573	291	709	655	453	352	837	575	436	565	535
H1FX	N-terminal extension, upstreamTIS	moderate Kozak CUG	83	APPATNPLATMSVELEEALPVTTAEGMAK	chr3_129034689_129034775_-	chr3	129034689	129034775	-	0	6.42966e-06	1	NA	novelpep [2 or more mismatch to known protein]	sp|Q92522|H1X_HUMAN	M	MSVELEEALPVTTAEGMAK	MAKKVT	100	29	19	0	0	exonic-UTR5	H1FX,H1FX(NM_006026:c.-30delT)	5'UTR	35	81	1	0.800687	0	0	243	268	123	457	370	252	371	458	498	589	418	716
CDV3	N-terminal extension, upstreamTIS	moderate Kozak CUG	84	VEEAEAMAETEER	chr3_133292871_133292909_+	chr3	133292871	133292909	+	0	0.000827689	3	16160121	novelpep (no match to known protein found)	NA	NA	NA	NA	NA	NA	NA	NA	NA	UTR5-exonic	CDV3(NM_001134422:c.-18del-,NM_017548:c.-18del-,NM_001282762:c.-1078del-),CDV3	5'UTR	49	37	1	0.953447	0	0	95	67	38	68	57	49	24	70	59	74	39	47
KIF2A	N-terminal extension, upstreamTIS	moderate Kozak CUG	118	PAAAAPDEVMATANFGK	lnc-KIF2A-1:1_ORF1_1	chr5	61602273	61602323	+	0	0.000452235	1	NA	novelpep [2 or more mismatch to known protein]	tr|J3KT29|J3KT29_HUMAN	NRLPAA	PAAGVGDMVMATVKKGK	KGKPEL	58.82	17	17	7	0	UTR5-exonic	KIF2A(NM_001098511:c.-27del-,NM_004520:c.-27del-,NM_001243953:c.-27del-,NM_001243952:c.-2062del-),KIF2A	5'UTR	480	41	1	0.94388	0	0	19	8	7	16	13	14	6	20	8	8	9	10
HNRNPA0	N-terminal extension, upstreamTIS	strong Kozak ACG (chr5-137089806)	130	ALEMENSQLCK	chr5_137089732_137089764_-	chr5	137089732	137089764	-	0.00484762	0.0668179	3	22419900	novelpep [2 or more mismatch to known protein]	sp|Q13151|ROA0_HUMAN	M	MENSQLCK	LCKLFI	100	11	8	0	0	exonic-UTR5	HNRNPA0,HNRNPA0(NM_006805:c.-9delT)	5'UTR	176	31	1	0.913469	1	1	415	364	182	591	450	343	192	373	408	319	278	356
BAG6	N-terminal extension, upstreamTIS	strong Kozak CUG	139	SPNTIGETEVAVGGR	chr6_31620200_31620244_-	chr6	31620200	31620244	-	0	0.00895204	1	1972033	novelpep [2 or more mismatch to known protein]	tr|B7Z604|B7Z604_HUMAN	PQRNPH	NPHTRGQAHSAVGGR	GGRRLW	53.33	15	15	7	0	splicing-UTR5	BAG6,APOM(NM_001256169:c.-4107del-),BAG6(NM_080703:c.-704delT,NM_004639:c.-704delT,NM_001199698:c.-704delT,NM_001199697:c.-704delT,NM_080702:c.-704delT)	5'UTR	139	43	0	0.9805	1	0	69	77	49	67	74	67	37	99	53	37	56	56
VKORC1L1	N-terminal extension, upstreamTIS	AUG - requires earlier TSS	168	AAAAEVEAEGGGGGGGGK	chr7_65338305_65338358_+	chr7	65338305	65338358	+	0	0.000369816	2	40868364	novelpep (no match to known protein found)	NA	NA	NA	NA	NA	NA	NA	NA	NA	UTR5	VKORC1L1(NM_173517:c.-54del-,NM_001284342:c.-54del-)	5'UTR	34	4	1	0.996887	1	1	6	7	5	8	11	9	3	10	2	6	6	5
HSPB1	N-terminal extension, upstreamTIS	moderate Kozak CUG	170	SAAEPSAPHFSEQTSR	chr7_75931967_75932014_+	chr7	75931967	75932014	+	0	0.00863641	1	25146074	novelpep [2 or more mismatch to known protein]	tr|H0YN34|H0YN34_HUMAN	IRESYS	SYSEPQSKHFSEQ	SEQLLN	61.54	16	13	5	0	UTR5	HSPB1(NM_001540:c.-63del-)	5'UTR	49	29	0	0.0815106	0	0	679	537	295	933	794	538	1122	987	986	1288	995	2322
GATAD1	N-terminal extension, upstreamTIS	two classified strong Kozak CUGs	172	GPPEPATMPLGLKPTCSVCK	chr7_92077023_92077082_+	chr7	92077023	92077082	+	0	0.0179186	2	NA	novelpep [2 or more mismatch to known protein]	sp|Q8WUU5|GATD1_HUMAN	M	MPLGLKPTCSVCK	VCKTTS	100	20	13	0	0	UTR5-exonic	GATAD1(NM_021167:c.-21del-),GATAD1	5'UTR	360	37	1	0.981559	0	0	7	14	15	19	3	23	3	12	11	9	12	16
CAV2	N-terminal extension, upstreamTIS	strong Kozak ACG	176	AAMGLETEK	chr7_116139830_116139856_+	chr7	116139830	116139856	+	0.00484762	0.0503402	1	606871	novelpep [2 or more mismatch to known protein]	sp|P51636-3|CAV2_HUMAN	M	MGLETEK	TEKADV	100	9	7	0	0	UTR5-exonic	CAV2(NM_001233:c.-6del-,NM_001206747:c.-45del-,NM_198212:c.-6del-),CAV2	5'UTR	56	6	1	0.758962	0	0	410	365	202	503	513	335	223	643	499	673	620	757
INTS10	N-terminal extension, upstreamTIS	three strong Kozak GUG	180	VMSAQGDCEFLVQR	chr8_19675046_19675087_+	chr8	19675046	19675087	+	0	0.0247516	2	NA	1 deletion to known protein	tr|E5RJN5|E5RJN5_HUMAN	M	MSAQGDCEFLVQR	VQRARE	100	14	13	0	0	UTR5-exonic	INTS10(NM_018142:c.-3del-),INTS10	5'UTR	65	37	1	0.955098	0	0	25	35	22	50	34	26	18	67	26	13	13	9
FAM120A	N-terminal extension, upstreamTIS	strong Kozak ACG	194	APAAAMGVQGFQDYIEK	chr9_96214183_96214233_+	chr9	96214183	96214233	+	0	0.000821113	4	26344376	novelpep [2 or more mismatch to known protein]	sp|Q9NZB2-2|F120A_HUMAN	M	MGVQGFQDYIEK	IEKHCP	100	17	12	0	0	UTR5-exonic	FAM120A(NM_014612:c.-15del-,NM_001286723:c.-15del-,NM_001286724:c.-15del-,NM_001286722:c.-15del-),FAM120A	5'UTR	172	30	1	0.9989	1	0	14	13	5	11	18	9	4	17	10	10	9	9
FAM129B	N-terminal extension, upstreamTIS	strong Kozak ACG	197	HLLAMGDVLSTHLDDAR	chr9_130331115_130331165_-	chr9	130331115	130331165	-	0	0.000428621	1	NA	novelpep [2 or more mismatch to known protein]	sp|Q96TA1|NIBL1_HUMAN	M	MGDVLSTHLDDAR	DARRQH	100	17	13	0	0	exonic-UTR5	FAM129B,FAM129B(NM_022833:c.-12delT)	5'UTR	496	17	1	0.82728	0	0	111	125	48	127	116	103	39	116	73	56	77	54
INCENP	N-terminal extension, upstreamTIS	strong Kozak GUG	222	ATMGTTAPGPIHLLELCDQK	chr11_61895628_61895687_+	chr11	61895628	61895687	+	0	0.000377265	1	6991882	novelpep [2 or more mismatch to known protein]	tr|E9PM67|E9PM67_HUMAN	M	MGTTAPGPIHLLELCDQK	DQKLME	100	20	18	0	0	UTR5-exonic	INCENP(NM_020238:c.-6del-,NM_001040694:c.-6del-),INCENP	5'UTR	197	50	1	0.823068	0	0	107	109	50	132	110	71	29	117	59	30	20	37
PLCB3	N-terminal extension, upstreamTIS	moderate Kozak GUG	226	AMAGAQPGVHALQLEPPTVVETLR	chr11_64019119_64019190_+	chr11	64019119	64019190	+	0	0.000123992	1	3479878	1 deletion to known protein	sp|Q01970-2|PLCB3_HUMAN	M	MAGAQPGVHALQLEPPTVVETLR	TLRRGS	100	24	23	0	0	UTR5-exonic	PLCB3(NM_001184883:c.-3del-,NM_000932:c.-3del-),PLCB3	5'UTR	59	28	1	0.911167	0	0	37	38	27	42	44	27	8	41	28	13	24	22
EED	N-terminal extension, upstreamTIS	strong Kozak UUG, altPromoter	229	LGAICDSGGGGGGGGGSGNFAASSGR	chr11_85956125_85956202_+	chr11	85956125	85956202	+	0	3.87448e-06	2	26814030	1 insertion to known protein	gi|3236452|gb|AAC23685.1|	PRRLGA	LGAICDSGGGGGGGGG-GNFAASSGR	SGRACL	96.15	26	26	0	1	UTR5	EED(NM_003797:c.-147del-,NM_152991:c.-147del-)	5'UTR	281	18	1	0.89044	0	0	13	17	13	27	35	21	7	21	16	11	13	10
IFT46	N-terminal extension, upstreamTIS	classified CUG, but with stop codon in between	234	VVENQTYDER	lnc-TREH-2:1_ORF1_5	chr11	118435741	118435770	-	0	0.00202559	1	630811	novelpep [2 or more mismatch to known protein]	tr|C9JTV7|C9JTV7_HUMAN	ITYVSN	VSNQTYQER	QERTYK	77.78	10	9	2	0	UTR5	IFT46(NM_020153:c.-5197delT,NM_001168618:c.-5197delT)	5'UTR	240	11	1	0.919034	0	0	30	40	8	34	20	35	21	43	35	39	39	42
GNPNAT1	N-terminal extension, upstreamTIS	strong Kozak GUG	271	AVEEEVGLALKPDPDPVLCTLVGESPTR	chr14_53258180_53258263_-	chr14	53258180	53258263	-	0	0.000174029	3	73750560	novelpep [2 or more mismatch to known protein]	sp|Q10713-2|MPPA_HUMAN	TRMAVQ	AVQFELEDLNLRPDPEPLLTEMIHEAAYR	AYRENT	41.38	28	28	16	1	UTR5	GNPNAT1(NM_198066:c.-6812delT)	5'UTR	16	32	0	0.365528	0	1	106	103	58	85	93	58	42	119	64	44	49	75
FEM1B	N-terminal extension, upstreamTIS	strong Kozak GUG	283	VLELAAAMEGLAGYVYK	chr15_68570735_68570785_+	chr15	68570735	68570785	+	0	0.00031908	2	NA	novelpep [2 or more mismatch to known protein]	sp|Q9UK73|FEM1B_HUMAN	M	MEGLAGYVYK	VYKAAS	100	17	10	0	0	UTR5-exonic	FEM1B(NM_015322:c.-21del-),FEM1B	5'UTR	56	24	1	0.99968	0	0	9	9	4	12	4	10	0	11	7	4	4	3
ITPRIPL2	N-terminal extension, upstreamTIS	two strong Kozak CUG	287	EAAAEEETGTAGLPGR	chr16_19125658_19125705_+	chr16	19125658	19125705	+	0.00484762	0.0631893	1	2981918	novelpep [2 or more mismatch to known protein]	sp|O94759-2|TRPM2_HUMAN	ALRKAG	KAGSEQEEGFEGLPRR	PRRVTD	50	16	16	8	0	UTR5	ITPRIPL2(NM_001034841:c.-126del-)	5'UTR	433	2	1	0.0309362	0	0	15	16	5	18	12	6	0	9	3	2	10	7
FXR2	N-terminal extension, upstreamTIS	strong Kozak GUG, altPromoter	298	AAAADGERPGPGPLLVGCGR	chr17_7517995_7518054_-	chr17	7517995	7518054	-	0	0.000174029	8	62663312	novelpep [2 or more mismatch to known protein]	sp|Q7Z5L7|PODN_HUMAN	LSPEEP	EEPGPGPAAVSCPR	CPRDCA	64.29	20	14	5	0	UTR5	FXR2(NM_004860:c.-145delT)	5'UTR	21	7	1	0.979441	1	0	14	12	5	15	20	5	10	20	22	9	12	9
ALDH3A2	N-terminal extension, upstreamTIS	strong Kozak GUG, plus a classified Fritsch et al ACA, altPromoter	302	LPLPSAPGPCSSLQDQAMELEVR	chr17_19552234_19552302_+	chr17	19552234	19552302	+	0	0.0041295	1	5393166	novelpep [2 or more mismatch to known protein]	tr|E3P8H7|E3P8H7_HUMAN	SPALPG	LPGGRSPGPCRALEGGQAEVQLR	QLRRNA	39.13	23	23	14	0	UTR5-exonic	ALDH3A2(NM_000382:c.-51del-,NM_001031806:c.-51del-),ALDH3A2	5'UTR	80	47	0	0.196665	1	0	30	32	19	23	29	26	16	36	14	21	30	27
KAT7	N-terminal extension, upstreamTIS	strong Kozak classified Fritsch et al AUU	305	IGTVGPQPPAMPR	lnc-DLX4-5:1_ORF2_0	chr17	47866167	47866205	+	0	0.0360314	2	6436259	novelpep [2 or more mismatch to known protein]	sp|Q9NY99-2|SNTG2_HUMAN	M	MGTEGPPPPAASR	ASRGRQ	61.54	13	13	5	0	UTR5-exonic	KAT7(NM_001199156:c.-30del-,NM_001199155:c.-30del-,NM_007067:c.-30del-,NM_001199157:c.-30del-,NM_001199158:c.-30del-),KAT7	5'UTR	364	23	1	0.999816	1	0	16	14	12	7	14	5	1	9	2	4	8	7
NPLOC4	N-terminal extension, upstreamTIS	strong Kozak CUG (chr17-79604085)	307	EAGAGAEAAAGSARPLGR	lnc-PDE6G-2:1_ORF1_0	chr17	79604005	79604058	-	0	0.01539	6	20472056	novelpep [2 or more mismatch to known protein]	sp|Q86UP8-3|GTD2A_HUMAN	GLLEAG	EAGAGGLLEAGSLRP	LRPAWA	66.67	18	15	5	0	UTR5	NPLOC4(NM_017921:c.-49delT)	5'UTR	296	30	0	0.974132	1	1	67	68	58	97	91	68	17	127	66	21	28	30
NPLOC4	N-terminal extension, upstreamTIS	strong Kozak CUG (chr17-79604085)	307	EAGAGAEAAAGSAR	lnc-PDE6G-2:1_ORF1_0	chr17	79604017	79604058	-	0	3.64727e-05	2	NA	novelpep (no match to known protein found)	NA	NA	NA	NA	NA	NA	NA	NA	NA	UTR5	NPLOC4(NM_017921:c.-61delT)	5'UTR	392	21	1	0.997146	1	0	63	62	51	87	79	63	17	117	60	21	26	28
RAB12	N-terminal extension, upstreamTIS	AUG, known in UCSC genes	309	AEAEPGADPPR	chr18_8609600_8609632_+	chr18	8609600	8609632	+	0	0.0110592	1	NA	novelpep [2 or more mismatch to known protein]	tr|B9A6J8|B9A6J8_HUMAN	DEAAEP	AEPGADPP	DPPTHF	100	11	8	0	0	UTR5	RAB12(NM_001025300:c.-126del-)	5'UTR	44	5	1	0.0156563	0	0	4	8	7	20	6	10	3	16	10	9	11	5
RAB12	N-terminal extension, upstreamTIS	AUG, known in UCSC genes	309	AAEAEGAPGPGAR	chr18_8609633_8609671_+	chr18	8609633	8609671	+	0.00484762	0.0405866	1	2797884	novelpep [2 or more mismatch to known protein]	sp|Q86TD4|SRCA_HUMAN	PLNAEA	AEAEGSPGPG	GPGEEP	90	13	10	1	0	UTR5	RAB12(NM_001025300:c.-93del-)	5'UTR	108	0	1	0.312079	0	1	0	2	6	9	2	3	0	9	8	6	4	2
THOP1	N-terminal extension, upstreamTIS	two strong Kozak GUG (chr19-2785549, chr19-2785558), altPromoter	312	QAASVAEVAGR	lnc-ZNF554-2:1_ORF1_0	chr19	2785580	2785612	+	0	0.0394334	1	21851572	novelpep [2 or more mismatch to known protein]	tr|H7C4Q3|H7C4Q3_HUMAN	SLRASL	ASLAEIAGR	AGRLGP	77.78	11	9	2	0	UTR5	THOP1(NM_003249:c.-81del-)	5'UTR	19	22	0	0.0036875	1	1	39	35	15	43	35	20	16	39	23	12	12	11
THOP1	N-terminal extension, upstreamTIS	two strong Kozak GUG (chr19-2785549, chr19-2785558), altPromoter	312	EGAAGADPPAMKPPAACAGDMADAASPCSVVNDLR	lnc-ZNF554-2:1_ORF1_0	chr19	2785631	2790477	+	0	8.53292e-08	2	NA	novelpep [2 or more mismatch to known protein]	tr|Q96CV8|Q96CV8_HUMAN	M	MKPPAACAGDMADAASPCSVVNDLR	DLRWDL	100	35	25	0	0	UTR5-exonic	THOP1(NM_003249:c.-30del-),THOP1	5'UTR	217	74	1	0.420134	1	0	179	161	91	195	185	143	71	163	141	51	60	62
NACC1	N-terminal extension, upstreamTIS	upstream AUG dependent on altPromoter	317	CHGPDTADGDPELR	chr19_13246018_13246059_+	chr19	13246018	13246059	+	0	0.000702833	2	5478256	novelpep [2 or more mismatch to known protein]	sp|Q9NQL2|RRAGD_HUMAN	YGDGPD	GPDSSDADPD	DPDSGT	60	14	10	4	0	UTR5-exonic	NACC1(NM_052876:c.-4del-),NACC1	5'UTR	194	33	1	0.974439	0	0	39	47	15	40	40	39	24	47	36	13	15	16
CCDC8	N-terminal extension, upstreamTIS	strong Kozak CUG, plus classified Fritsch et al AAG	325	DVDLDVLVEALKPVGTFK	chr19_46916113_46916166_-	chr19	46916113	46916166	-	0	0.00282715	1	NA	novelpep [2 or more mismatch to known protein]	tr|B2RAT9|B2RAT9_HUMAN	EQQVDM	VDMHDMLLEELAPVGT	VGTAHI	62.5	18	15	5	1	UTR5	CCDC8(NM_032040:c.-46delT)	5'UTR	389	22	1	0.875038	0	0	3	3	1	1	3	1	2	2	0	2	3	6
CYTH2	N-terminal extension, upstreamTIS	strong Kozak CUG	327	ANADPGPTGGTAPDSPR	chr19_48972699_48972749_+	chr19	48972699	48972749	+	0	0.00829875	1	1443262	novelpep [2 or more mismatch to known protein]	sp|Q86YR7-4|MF2L2_HUMAN	MEIDPG	DPGELGGSAKDGPK	GPKRTK	57.14	17	14	6	0	UTR5	CYTH2(NM_004228:c.-66del-,NM_017457:c.-66del-)	5'UTR	15	16	1	0.98062	0	0	30	28	10	43	44	19	15	27	29	43	46	47
TRMT6	N-terminal extension, upstreamTIS	two strong Kozak GUG and one strong Kozak CUG	332	LSVMEGSGEQPGPQPQHPGDHR	lnc-LRRN4-3:1_ORF2_1	chr20	5930995	5931060	-	0	1.32319e-05	2	NA	novelpep [2 or more mismatch to known protein]	sp|Q9UJA5|TRM6_HUMAN	M	MEGSGEQPGPQPQHPGDHR	DHRIRD	100	22	19	0	0	exonic-UTR5	TRMT6,TRMT6(NM_001281467:c.-6435delT,NM_015939:c.-9delT)	5'UTR	120	37	1	0.210262	1	0	52	65	29	54	56	35	16	35	31	19	12	23
RPRD1B	N-terminal extension, upstreamTIS	moderate Kozak CUG, which is classified Fritsch et al 2012	337	SLPGLTAATMSSFSESALEK	chr20_36662323_36662382_+	chr20	36662323	36662382	+	0	0.000743192	2	3066016	novelpep [2 or more mismatch to known protein]	tr|E9PQF3|E9PQF3_HUMAN	M	MSSFSESALEK	LEKKLS	100	20	11	0	0	UTR5-exonic	RPRD1B(NM_021215:c.-27del-),RPRD1B	5'UTR	139	53	1	0.704492	0	0	15	16	6	12	17	17	2	15	10	16	14	8
HELZ2	N-terminal extension, upstreamTIS	one strong Kozak CUG (chr20-62204131) and two strong Kozak GUG (chr20-62204254, chr20-62204329)	340	VDPQGQCPEHGACPSLLAHVSAEGR	chr20_62203874_62203948_-	chr20	62203874	62203948	-	0	8.43276e-06	3	60375980	novelpep [2 or more mismatch to known protein]	sp|Q6UW56-2|ARAID_HUMAN	NTGDPE	DPE-MCPENGSCVPDGPGLLQCVCADG	ADGFHG	48.15	25	23	9	5	UTR5	HELZ2(NM_001037335:c.-136delT)	5'UTR	225	4	1	0.259804	0	0	9	2	5	2	4	2	0	4	3	0	4	4
HELZ2	N-terminal extension, upstreamTIS	one strong Kozak CUG (chr20-62204131) and two strong Kozak GUG (chr20-62204254, chr20-62204329)	340	AADAILTEFGGR	chr20_62204003_62204038_-	chr20	62204003	62204038	-	0	0.0145046	2	164722768	novelpep [2 or more mismatch to known protein]	tr|F8WEF1|F8WEF1_HUMAN	AGPAAD	AADASLAEYG	EYGNLR	70	12	10	3	0	UTR5	HELZ2(NM_001037335:c.-265delT)	5'UTR	72	6	1	0.359857	0	0	6	6	5	6	4	3	0	4	3	0	6	7
HMGN1	N-terminal extension, upstreamTIS	moderate Kozak CUG and moderate Kozak ACG	343	AFPAATMPK	lnc-HMGN1-1:2_ORF3_0	chr21	40720835	40720861	-	0	0.0342208	2	16766057	novelpep [2 or more mismatch to known protein]	tr|H0YNJ7|H0YNJ7_HUMAN	VPEAMP	AMPAATMP	TMPVLL	87.5	9	8	1	0	exonic-UTR5	HMGN1,HMGN1(NM_004965:c.-18delT)	5'UTR	58	26	1	0.869308	0	0	741	662	429	1078	942	766	570	1192	1028	1221	944	1351
CDK16	N-terminal extension, upstreamTIS	strong Kozak CUG, altPromoter	358	IQAGANESGGIAR	chrX_47078223_47078261_+	chrX	47078223	47078261	+	0	0.0179902	1	50383500	novelpep [2 or more mismatch to known protein]	tr|Q7Z3L2|Q7Z3L2_HUMAN	TIPVQG	VQGIANENGGI	GGITFF	63.64	13	11	4	0	UTR5	CDK16(NM_006201:c.-4734del-)	5'UTR	313	23	0	0.632974	0	0	104	108	50	141	119	98	54	191	127	86	102	76
CDK16	N-terminal extension, upstreamTIS	strong Kozak CUG, altPromoter	358	TTGTGACGEQEEK	chrX_47078379_47078417_+	chrX	47078379	47078417	+	0	0.0221363	1	NA	novelpep [2 or more mismatch to known protein]	sp|O96017-7|CHK2_HUMAN	MSKTLG	TLGSGACGE	CGEVKL	77.78	13	9	2	0	UTR5	CDK16(NM_006201:c.-4578del-)	5'UTR	38	18	1	0.998684	0	0	42	44	33	62	69	69	35	84	54	52	32	45
NKRF	N-terminal extension, upstreamTIS	strong Kozak CUG	368	YSHESDWQWALR	chrX_118739798_118739833_-	chrX	118739798	118739833	-	0	0.00981206	3	18531986	novelpep [2 or more mismatch to known protein]	sp|Q9H2V7-2|SPNS1_HUMAN	MAGDWH	DWHWALR	ALRVTP	85.71	12	7	1	0	UTR5	NKRF(NM_001173487:c.-2345delT,NM_017544:c.-13338delT)	5'UTR	85	22	1	0.9998	0	0	10	6	3	4	7	1	6	10	10	2	7	2
CHCHD2P6	pseudogene		1	QFLECAENQGDIK	PGOHUM_ENST00000420030.2_CHCHD2P6_ORF1_0	chr1	15931440	15931478	+	0	0.00138789	5	29387164	1 mismatch to known protein	sp|Q5T1J5|CHCH9_HUMAN	GIKQFL	QFLECAQNQGDIK	DIKLCE	92.31	13	13	1	0	intergenic	AGMAT(dist=19835),DDI2(dist=12513)	pseudogene	14	4	0	0.99	0	1	1	0	3	8	3	0	3	1	1	7	5	4
RPS2px	pseudogene		5	SLQEIYLFSLPIK	PGOHUM_ENST00000438210.1_RP3-342P20.2_ORF3_1	chr1	40428447	40428485	+	0	0.00190734	7	6126757	1 mismatch to known protein	tr|H0YEN5|H0YEN5_HUMAN	KIKSLE	SLEEIYLFSLPIK	PIKAFV	92.31	13	13	1	0	intronic	MFSD2A	pseudogene	154	1	1	1	1	0	0	0	0	0	0	0	0	0	0	0	0	0
KRT8P47	pseudogene		7	TEMENQFVLIK	PGOHUM_ENST00000604727.1_KRT8P47_ORF3_1	chr1	44569855	44569887	-	0	0.0396032	2	12977143	1 mismatch to known protein	tr|Q969I0|Q969I0_HUMAN	NKRTEM	TEMENEFVLIK	LIKKDV	90.91	11	11	1	0	intergenic	SLC6A9(dist=72691),KLF17(dist=14667)	pseudogene	30	0	0	0.995719	1	0	0	0	0	0	0	0	0	0	0	0	0	0
ZNF859P	pseudogene		10	THTGEKPCECSESGK	PGOHUM_ENST00000502859.1_ZNF859P_ORF1_4	chr1	50311313	50311357	+	0.0017334	0.0486734	1	10999785	novelpep [2 or more mismatch to known protein]	tr|Q5DTE4|Q5DTE4_HUMAN	HMRVQT	VQTGEKPYKYNEYGK	YGKAFS	53.33	15	15	7	0	intronic	AGBL4	pseudogene	482	0	1	0.654159	0	0	0	0	0	0	0	0	0	0	0	0	0	0
HNRNPA1P6	pseudogene	(unprocessed)	13	GFAFVTFDNHDSVDK	PGOHUM_ENST00000394002.3_HNRNPA1P6_ORF3_12	chr1	58514696	58514740	-	0	8.72237e-06	6	63637940	1 mismatch to known protein	tr|F8VTQ5|F8VTQ5_HUMAN	KKRGFA	GFAFVTFDDHDSVDK	VDKIVI	93.33	15	15	1	0	intronic	DAB1	pseudogene	91	8	0	0.999386	0	0	0	0	0	0	0	0	0	0	0	0	0	0
RPS7P4	pseudogene		14	IVKPNGEKPEEFESGISQALLELEMNSELK	PGOHUM_ENST00000444127.1_RPS7P4_ORF1_0	chr1	68708628	68708717	-	0	5.95218e-05	1	35331940	novelpep [2 or more mismatch to known protein]	tr|B5MCP9|B5MCP9_HUMAN	SAKIVK	IVKPNGEKPDEFESGISQALLELEMNSDLK	DLKAQL	93.33	30	30	2	0	intergenic	WLS(dist=10344),RPE65(dist=185879)	pseudogene	5	1	0	0.999565	0	0	0	0	0	0	0	0	0	0	0	0	0	0
KRT8P21	pseudogene		15	DVDEAYTNK	PGOHUM_ENST00000430398.2_KRT8P21_ORF1_0	chr1	73571111	73571137	+	0	0.0184334	1	1383369	1 mismatch to known protein	tr|F8VP67|F8VP67_HUMAN	IKKDVD	DVDEAYMNK	MNKVEL	88.89	9	9	1	0	intergenic	NEGR1(dist=822834),LINC01360(dist=200742)	pseudogene	377	0	0	0.999115	1	0	0	0	0	0	0	0	0	0	0	0	0	0
GAPDHP46	pseudogene	linked in-frame	16	AGAHLEGGAK	PGOHUM_ENST00000424043.3_GAPDHP46_ORF2_4	chr1	92581011	92581040	-	0	0.0184334	7	228262960	1 mismatch to known protein	tr|A4UCT1|A4UCT1_HUMAN	MEKAGA	AGAHLQGGAK	GAKRVI	90	10	10	1	0	intronic	BTBD8	pseudogene	12	0	1	0.955966	0	0	0	0	0	0	0	0	0	0	0	0	0	0
GAPDHP46	pseudogene	linked in-frame	16	QDDAGADYVMESTGIFTTVEK	PGOHUM_ENST00000424043.3_GAPDHP46_ORF2_4	chr1	92581041	92581103	-	0.00622847	0.0695277	1	4273954	novelpep [2 or more mismatch to known protein]	tr|B4DRV9|B4DRV9_HUMAN	KWGDAG	DAGAEYVVESTGVFTTMEK	MEKAGA	78.95	21	19	4	0	intronic	BTBD8	pseudogene	44	0	1	0.998774	0	0	0	0	0	0	0	0	0	1	0	0	0	0
ACTBP12	pseudogene		17	DLYANTVLSSGTTMYPDITNR	PGOHUM_ENST00000594933.1_ACTBP12_ORF1_0	chr1	92694762	92694824	-	0	0.00861683	2	27325004	novelpep [2 or more mismatch to known protein]	tr|Q96FU6|Q96FU6_HUMAN	IRKDLY	DLYANTVLSGGTTMYPGIADR	ADRMQK	80.95	21	21	4	0	intronic	C1orf146	pseudogene	64	3	0	0.998629	0	0	0	0	0	0	0	0	0	0	0	0	0	0
EEF1A1P11	pseudogene		18	SGDAAIADMVPGKPMCVESFSDYPPLGR	PGOHUM_ENST00000415278.1_EEF1A1P11_ORF1_2	chr1	96913671	96913754	+	0	8.91389e-05	1	NA	1 mismatch to known protein	tr|Q2F837|Q2F837_HUMAN	FLKSGD	SGDAAIVDMVPGKPMCVESFSDYPPLGR	LGRFAV	96.43	28	28	1	0	intergenic	LOC101928241(dist=73990),PTBP2(dist=273490)	pseudogene	51	30	0	0.999149	0	0	0	0	2	2	1	0	1	0	0	2	2	2
HNRNPA1P68	pseudogene		19	GFGFVTYATVEEVDAVMNAK	PGOHUM_ENST00000425806.2_HNRNPA1P68_ORF3_1	chr1	101407289	101407348	-	0	0.00544127	1	NA	novelpep [2 or more mismatch to known protein]	tr|F8VYN5|F8VYN5_HUMAN	RSRGFG	GFGFVTYATVEEVDAAMNAR	NARPHK	90	20	20	2	0	intronic	SLC30A7	pseudogene	450	0	0	0.846322	0	1	0	0	0	0	0	0	0	0	0	0	0	0
RANP5	pseudogene		20	NLQYYDITAK	PGOHUM_ENST00000427731.2_RANP5_ORF2_3	chr1	109589886	109589915	+	0	0.00947102	3	54711380	1 mismatch to known protein	tr|J3KQE5|J3KQE5_HUMAN	RKKNLQ	NLQYYDISAK	SAKSNY	90	10	10	1	0	intergenic	WDR47(dist=5036),TAF13(dist=17112)	pseudogene	122	0	0	1	0	0	0	0	0	0	0	0	0	0	0	0	0	0
KRT18P57	pseudogene		21	GLQAQIASSGLTMEADAPK	PGOHUM_ENST00000443599.2_KRT18P57_ORF2_1	chr1	112191479	112191535	-	0	0.00389191	1	NA	novelpep [2 or more mismatch to known protein]	tr|I6L965|I6L965_HUMAN	EVKGLQ	GLQAQIASSGLTVEVDAPK	APKSQD	89.47	19	19	2	0	intronic	RAP1A	pseudogene	131	0	0	0.919839	0	0	0	0	0	0	0	0	0	0	0	0	0	0
RPS15px	pseudogene		22	TFNQVEVKPEMISHYLGEFSITYKPVK	PGOHUM_ENST00000412567.1_RP11-389O22.5_ORF2_2	chr1	113741751	113741831	+	0	0.0095118	3	1134406	novelpep [2 or more mismatch to known protein]	tr|K7ELC2|K7ELC2_HUMAN	NGKTFN	TFNQVEIKPEMIGHYLGEFSITYKPVK	PVKHGR	92.59	27	27	2	0	ncRNA_intronic	LOC643441	pseudogene	443	4	0	0.99977	1	0	0	0	0	0	0	0	0	0	0	0	0	0
HNRNPA1P43	pseudogene		23	LFIGGLSFETTNESLR	PGOHUM_ENST00000452680.3_HNRNPA1P43_ORF1_1	chr1	116400348	116400395	-	0	0.00988679	7	34458112	novelpep [2 or more mismatch to known protein]	tr|F8VTQ5|F8VTQ5_HUMAN	VKKIFV	IFVGGIKEDTEEHHLR	HLRDYF	37.5	16	16	10	0	intergenic	NHLH2(dist=16601),LOC101928995(dist=61649)	pseudogene	255	1	0	0.994085	0	1	0	0	0	0	0	0	0	0	0	0	0	0
NAP1L4P1	pseudogene		24	AAATAEEPNPK	PGOHUM_ENST00000319092.5_NAP1L4P1_ORF1_0	chr1	117076241	117076273	-	0	0.00923	1	NA	1 mismatch to known protein	tr|A8MXH2|A8MXH2_HUMAN	TEKAAA	AAATAEEPDPK	DPKGIP	90.91	11	11	1	0	intronic	CD58	pseudogene	73	0	1	0.208	0	0	2	0	0	0	1	0	0	0	0	0	0	1
GAPDHP64	pseudogene		25	GILAYTEHQAVSSDFNSDTHSSTFDTGAGIALNDHFVK	PGOHUM_ENST00000419696.1_GAPDHP64_ORF2_13	chr1	117256536	117256649	-	0	0.004028	4	NA	novelpep [2 or more mismatch to known protein]	tr|E7EUT5|E7EUT5_HUMAN	PLKGIL	GILGYTEHQVVSSDFNSDTHSSTFDAGAGIALNDHFVK	FVKLIS	92.11	38	38	3	0	intergenic	C1orf137(dist=7311),CD2(dist=40550)	pseudogene	54	10	0	0.992445	1	1	0	0	0	0	0	0	0	0	0	0	0	0
GAPDHP23	pseudogene	linked in-frame	26	NISNASCTTNCIAPLAK	PGOHUM_ENST00000444823.1_GAPDHP23_ORF1_3	chr1	120005159	120005209	-	0	0.000694946	8	26098740	novelpep [2 or more mismatch to known protein]	sp|P04406|G3P_HUMAN	LKIISN	ISNASCTTNCLAPLAK	LAKVIH	93.75	17	16	1	0	intergenic	HSD3B2(dist=39497),HSD3B1(dist=44667)	pseudogene	18	0	1	0.99456	1	1	0	0	0	0	0	0	0	0	0	0	0	0
GAPDHP23	pseudogene	linked in-frame	26	VIISAPSADTPMFIMGMNHEK	PGOHUM_ENST00000444823.1_GAPDHP23_ORF1_3	chr1	120005228	120005290	-	0	0.00947102	2	NA	novelpep [2 or more mismatch to known protein]	tr|A4UCT1|A4UCT1_HUMAN	AKRVII	VIISAPSADAPMFVMGVNHEK	HEKYDN	85.71	21	21	3	0	intergenic	HSD3B2(dist=39566),HSD3B1(dist=44598)	pseudogene	16	1	1	0.997694	1	1	0	0	0	0	0	0	0	0	0	0	0	0
KRT8P45	pseudogene		30	ASLEAAIADAQQR	PGOHUM_ENST00000414328.2_KRT8P45_ORF3_10	chr1	157044029	157044067	+	0	0.00119927	7	19456510	1 mismatch to known protein	tr|Q7L4M3|Q7L4M3_HUMAN	GQRASL	ASLEAAIADAEQR	EQRGEL	92.31	13	13	1	0	intergenic	ARHGEF11(dist=28867),ETV3L(dist=17806)	pseudogene	122	0	0	0.998789	0	0	0	0	0	0	0	0	0	0	0	0	0	0
KRT8P45	pseudogene	linked in-frame	30	EYQQLMNVK	PGOHUM_ENST00000414328.2_KRT8P45_ORF3_10	chr1	157044161	157044187	+	0	0.013942	1	NA	1 mismatch to known protein	tr|Q7L4M3|Q7L4M3_HUMAN	QLREYQ	EYQELMNVK	NVKLAL	88.89	9	9	1	0	intergenic	ARHGEF11(dist=28999),ETV3L(dist=17674)	pseudogene	88	0	0	0.999692	0	0	0	0	0	0	0	0	0	0	0	0	0	0
KRT8P45	pseudogene	linked in-frame	30	TTSGYAGGLSSAYGGLTSPSLSYGLGSSFGSGAGSSSFSR	PGOHUM_ENST00000414328.2_KRT8P45_ORF3_10	chr1	157044287	157044406	+	0.0017334	0.0450511	1	NA	novelpep [2 or more mismatch to known protein]	tr|Q969I0|Q969I0_HUMAN	HTKTTS	TTSGYAGGLSSAYGGLTSPGL	PGLSYS	95.24	40	21	1	0	intergenic	ARHGEF11(dist=29125),ETV3L(dist=17548)	pseudogene	192	0	0	0.300196	0	0	0	0	0	0	0	0	0	0	0	0	0	0
SONpx	pseudogene		31	ACTSTYYR	PGOHUM_ENST00000435919.2_RP11-367J7.4_ORF3_8	chr1	157679160	157679183	+	0.00622847	0.0627158	1	550956	novelpep [2 or more mismatch to known protein]	tr|H3BMT5|H3BMT5_HUMAN	WYTCTG	CTGCYYR	YYRCHS	71.43	8	7	2	0	intergenic	FCRL3(dist=8513),FCRL2(dist=36363)	pseudogene	146	0	0	0.975609	0	0	0	0	0	0	0	0	0	0	0	0	0	0
HSP90AA1px	pseudogene		32	HNNDEQYTWESSAGGSFTVR	PGOHUM_ENST00000436135.1_RP11-144L1.8_ORF1_1	chr1	158493921	158493980	+	0	0.00528006	1	9207659	novelpep [2 or more mismatch to known protein]	tr|B4DGL0|B4DGL0_HUMAN	ITKHND	HNDDEQYAWESSAGGSFTVR	TVRADH	90	20	20	2	0	intergenic	OR10R2(dist=43246),OR6Y1(dist=22997)	pseudogene	28	8	1	0.99278	0	0	0	0	0	0	0	0	0	0	0	0	0	0
RPSApx	pseudogene		34	SNGIYIINLK	PGOHUM_ENST00000447583.2_RP11-533E19.3_ORF1_0	chr1	179937908	179937937	+	0.00622847	0.0677584	2	3523740	1 mismatch to known protein	tr|F8WD59|F8WD59_HUMAN	KRKSDG	SDGIYIINLK	NLKRTW	90	10	10	1	0	intronic	CEP350	pseudogene	164	0	0	0.999862	0	0	0	0	0	1	0	0	0	0	0	0	0	0
GAPDHpx	pseudogene		35	VIISAPSGDILMFMMGMNHEK	PGOHUM_ENST00000433910.1_RP11-373J16.2_ORF2_11	chr1	189102012	189102074	-	0	0.0243718	1	NA	novelpep [2 or more mismatch to known protein]	tr|A4UCT1|A4UCT1_HUMAN	AKRVII	VIISAPSADAPMFVMGVNHEK	HEKYDN	76.19	21	21	5	0	intergenic	LINC01036(dist=1772636),BRINP3(dist=964785)	pseudogene	193	0	0	0.999839	0	0	0	0	0	0	0	0	0	0	0	0	0	0
HNRNPA1P59	pseudogene		36	YHPTNGHNCEVR	PGOHUM_ENST00000430583.2_HNRNPA1P59_ORF3_9	chr1	202881440	202881475	+	0	0.0134709	1	4014045	novelpep [2 or more mismatch to known protein]	tr|F8VZ49|F8VZ49_HUMAN	IQKYHT	YHTVNGHNCEVR	EVRKAL	83.33	12	12	2	0	intronic	KLHL12	pseudogene	136	0	0	0.992371	1	0	1	0	0	0	0	0	0	3	0	0	0	1
NPM1P40	pseudogene		37	DELHIVEAEAMNYEGIPVK	PGOHUM_ENST00000412758.2_NPM1P40_ORF1_1	chr1	203225009	203225065	+	0.00622847	0.065469	1	NA	novelpep [2 or more mismatch to known protein]	sp|P06748|NPM_HUMAN	GAKDEL	DELHIVEAEAMNYEGSPIK	PIKVTL	89.47	19	19	2	0	intergenic	CHIT1(dist=26149),LINC01353(dist=31271)	pseudogene	17	0	1	0.997821	0	0	0	0	0	0	0	0	0	0	0	0	0	0
KRT8P29	pseudogene		38	LEAELGNMEGLLEDFK	PGOHUM_ENST00000420409.1_KRT8P29_ORF3_4	chr1	203843123	203843170	-	0	0.0199155	2	16940724	novelpep [2 or more mismatch to known protein]	tr|H0YIB2|H0YIB2_HUMAN	KLKLEA	LEAELGNMQGLVEDFK	DFKNKM	87.5	16	16	2	0	intergenic	SNRPE(dist=2843),LINC00303(dist=158452)	pseudogene	165	0	0	0.999553	0	0	0	0	0	0	0	0	0	0	0	0	0	0
RPL23Apx	pseudogene		40	LAPDYNALDVANK	PGOHUM_ENST00000416139.1_RP11-384C4.3_ORF1_1	chr1	212482405	212482443	-	0	0.00167669	4	98924576	1 mismatch to known protein	tr|K7EMA7|K7EMA7_HUMAN	YVRLAP	LAPDYDALDVANK	ANKIGI	92.31	13	13	1	0	intronic	PPP2R5A	pseudogene	495	0	1	0.993868	0	0	0	0	0	0	1	0	0	0	0	0	0	1
KRT18P12	pseudogene		41	GLQAQIASSGLTMEVDAPK	PGOHUM_ENST00000425245.1_KRT18P12_ORF1_3	chr1	214706186	214706242	+	0	0.000411448	3	4090629	1 mismatch to known protein	tr|I6L965|I6L965_HUMAN	EVKGLQ	GLQAQIASSGLTVEVDAPK	APKSQD	94.74	19	19	1	0	intronic	PTPN14	pseudogene
LDHAP2	pseudogene		44	LLIVSNPVDIFDL	PGOHUM_ENST00000437325.2_LDHAP2_ORF1_4	chr1	235901695	235901733	+	0	0.0307357	1	36252180	novelpep [2 or more mismatch to known protein]	sp|P00338-3|LDHA_HUMAN	NCKLLI	LLIVSNPVDIL	DILTYV	90.91	13	11	1	0	intronic	LYST	pseudogene	425	0	0	0.999368	0	0	4	2	1	4	7	2	0	1	6	3	5	6
KRT18P33	pseudogene		52	YALQMEQFNR	PGOHUM_ENST00000398525.2_KRT18P33_ORF3_10	chr2	65894572	65894601	+	0	0.0237515	1	1506930	novelpep [2 or more mismatch to known protein]	tr|I6L965|I6L965_HUMAN	EARYAL	YALQMEQLN	QLNGIL	88.89	10	9	1	0	intergenic	SPRED2(dist=234916),MIR4778(dist=690809)	pseudogene	60	0	0	0.760724	0	0	0	0	0	0	0	0	0	0	0	0	0	0
ANAPC1P1	pseudogene	(unprocessed)	54	QLQPASELWSSNGAAGFVGSLQEVTIHEK	PGOHUM_ENST00000426186.1_ANAPC1P1_ORF1_2	chr2	87098574	87098660	+	0	0.000516661	2	NA	novelpep [2 or more mismatch to known protein]	tr|F8WAS1|F8WAS1_HUMAN	QLRQLQ	QLQPASELWSSDGAAGLVGSLQEVTIHEK	HEKQKE	93.1	29	29	2	0	ncRNA_exonic	ANAPC1P1	pseudogene	349	3	1	0.945405	0	0	0	0	0	0	0	0	0	0	0	0	0	0
RPS24P6	pseudogene		55	TTGFGMIYNSLDYAK	PGOHUM_ENST00000452670.1_RPS24P6_ORF3_0	chr2	95578383	95578427	+	0	0.0201739	1	3792626	novelpep [2 or more mismatch to known protein]	sp|P62847-2|RS24_HUMAN	GFGMIY	MIYDSLDYAK	YAKKNE	90	15	10	1	0	ncRNA_intronic	LOC442028	pseudogene	114	8	1	0.999136	0	1	0	0	0	0	0	0	0	0	0	0	0	0
HNRNPKP2	pseudogene		57	IITITGTQDQIQNAQYLPQNSVK	PGOHUM_ENST00000447355.1_HNRNPKP2_ORF2_11	chr2	136956708	136956776	-	0	1.00462e-07	3	7427620	1 mismatch to known protein	tr|B3KU16|B3KU16_HUMAN	EDRIIT	IITITGTQDQIQNAQYLLQNSVK	SVKQYS	95.65	23	23	1	0	intergenic	CXCR4(dist=80983),THSD7B(dist=791754)	pseudogene	174	10	0	0.980882	0	0	10	10	0	2	4	4	6	10	10	10	4	10
AHCYP4	pseudogene	linked in-frame	58	LDESVAEAHLGK	PGOHUM_ENST00000419201.1_AHCYP4_ORF2_6	chr2	139659099	139659134	-	0	0.00850648	2	1601587	1 mismatch to known protein	sp|P23526-2|SAHH_HUMAN	PKKLDE	LDEAVAEAHLGK	LGKLNV	91.67	12	12	1	0	intergenic	YY1P2(dist=2355),LRP1B(dist=1329897)	pseudogene	117	0	1	0.998514	0	0	0	0	0	0	0	0	0	0	0	0	0	0
AHCYP4	pseudogene	linked in-frame	58	GETDEEYLWCIEQMMYLK	PGOHUM_ENST00000419201.1_AHCYP4_ORF2_4	chr2	139659936	139659989	-	0	0.00401073	4	34817748	novelpep [2 or more mismatch to known protein]	sp|P23526-2|SAHH_HUMAN	AWKGET	GETDEEYLWCIEQTLYFK	YFKDGP	83.33	18	18	3	0	intergenic	YY1P2(dist=3192),LRP1B(dist=1329060)	pseudogene	13	1	1	0.999057	0	1	0	0	0	0	0	0	0	0	0	0	0	0
HNRNPA1P39	pseudogene		61	GFAFVTFDNHDSVEK	PGOHUM_ENST00000440547.1_HNRNPA1P39_ORF1_1	chr2	175175223	175175267	-	0	0.000618831	3	17889584	novelpep [2 or more mismatch to known protein]	tr|F8VTQ5|F8VTQ5_HUMAN	KKRGFA	GFAFVTFDDHDSVDK	VDKIVI	86.67	15	15	2	0	intergenic	OLA1(dist=61858),LINC01305(dist=15532)	pseudogene	44	0	0	0.999727	0	0	0	0	0	0	0	0	0	0	0	0	0	0
RAB1Apx	pseudogene		62	NATNVELCSMMMAAEIK	PGOHUM_ENST00000342609.6_AC067945.3_ORF1_2	chr2	191857916	191857966	-	0	0.00624321	1	NA	novelpep [2 or more mismatch to known protein]	sp|Q92928|RAB1C_HUMAN	SAKNAT	NATNVEQAFMTMAAEIK	EIKKQM	76.47	17	17	4	0	intronic	STAT1	pseudogene	468	2	0	0.99924	1	0	0	0	0	0	0	0	0	0	0	0	0	0
TPM3P8	pseudogene		65	EEAEAEVASLNR	PGOHUM_ENST00000330554.4_TPM3P8_ORF1_0	chr2	231438465	231438500	-	0	0.01539	2	20851220	1 mismatch to known protein	tr|D6R904|D6R904_HUMAN	RAREQA	EQAEAEVASLNR	LNRRIQ	91.67	12	12	1	0	intergenic	SP100(dist=28148),LOC151475(dist=117171)	pseudogene	379	0	0	0.999057	1	1	0	0	0	0	0	0	0	0	0	0	0	0
ACTG1P12	pseudogene		66	LSFLGMESCGIHETTFNSIMK	PGOHUM_ENST00000423183.1_ACTG1P12_ORF1_8	chr3	12112526	12112588	+	0	0.0280841	1	NA	novelpep [1 deletion to known protein but with no trypsin site]	tr|A4UCT3|A4UCT3_HUMAN	FQPSFL	SFLGMESCGIHETTFNSIMK	IMKCDV	100	21	20	0	0	intronic	SYN2	pseudogene	71	4	0	0.994742	0	0	0	0	0	0	0	0	0	0	0	0	0	0
AC104297.1	pseudogene		67	GQYISPFHNIPIYADK	PGOHUM_ENST00000393779.2_AC104297.1_ORF1_1	chr3	17913968	17914015	-	0	0.00598066	2	16005804	1 mismatch to known protein	tr|Q5SQT6|Q5SQT6_HUMAN	NEKGQY	GQYISPFHDIPIYADK	ADKDVF	93.75	16	16	1	0	intergenic	TBC1D5(dist=131569),LOC339862(dist=90096)	pseudogene	88	1	0	0.986404	0	0	0	0	0	0	0	0	0	0	0	0	0	0
KRT8P18	pseudogene		68	LEAELGNMQGPVEDFK	PGOHUM_ENST00000413425.1_KRT8P18_ORF1_1	chr3	35258117	35258164	-	0	0.00565578	4	268769	1 mismatch to known protein	tr|F8VP67|F8VP67_HUMAN	KLKLEA	LEAELGNMQGLVEDFK	DFKNKY	93.75	16	16	1	0	ncRNA_intronic	LOC101928135	pseudogene	29	0	0	0.997681	1	0	0	0	0	0	0	0	0	0	0	0	0	0
HSPD1P6	pseudogene		69	ALMLQGVDLLVDAVAITMGPK	PGOHUM_ENST00000388967.3_HSPD1P6_ORF1_1	chr3	36810147	36810209	-	0	0.012099	1	52224232	novelpep [2 or more mismatch to known protein]	tr|A0A0S2Z415|A0A0S2Z415_HUMAN	DARALM	ALMLQGVDLLADAVAVTMGPK	GPKGRT	90.48	21	21	2	0	intergenic	DCLK3(dist=28795),TRANK1(dist=58161)	pseudogene	359	7	0	0.999306	0	1	0	0	0	0	0	0	0	0	0	0	0	0
HNRNPA1P21	pseudogene		71	GFGFVTYATVEEVDAAMNARPCK	PGOHUM_ENST00000424115.1_HNRNPA1P21_ORF2_3	chr3	39376633	39376701	+	0	0.000616178	2	NA	1 mismatch to known protein	tr|F8VYN5|F8VYN5_HUMAN	RSRGFG	GFGFVTYATVEEVDAAMNARPHK	PHKVDG	95.65	23	23	1	0	intergenic	CCR8(dist=1462),SLC25A38(dist=48182)	pseudogene							0	0	0	0	0	0	0	0	0	0	0	0
PPIApx	pseudogene		74	HTGPGILSMANAGPNANGSQFFMCPAK	PGOHUM_ENST00000496953.1_RP11-641C17.2_ORF1_0	chr3	60676099	60676179	-	0	0.000129538	4	31007730	novelpep [2 or more mismatch to known protein]	sp|P62937-2|PPIA_HUMAN	ILKHTG	HTGPGILSMANAGPNTNGSQFFICTAK	TAKTEW	88.89	27	27	3	0	intronic	FHIT	pseudogene	21	9	0	0.998962	0	1	0	0	0	0	0	0	0	0	0	0	0	0
KRT8P35	pseudogene		75	LEAELGNMQPLVEDFK	PGOHUM_ENST00000483942.1_KRT8P35_ORF2_3	chr3	63082958	63083005	-	0	0.0033342	11	307758816	1 mismatch to known protein	tr|H0YIB2|H0YIB2_HUMAN	KLKLEA	LEAELGNMQGLVEDFK	DFKNKM	93.75	16	16	1	0	intergenic	CADPS(dist=221894),LINC00698(dist=5406)	pseudogene							0	0	0	0	0	0	0	0	0	0	0	0
RPL21P41	pseudogene		76	VYNVTQNAVGIVVNK	PGOHUM_ENST00000459863.1_RPL21P41_ORF3_3	chr3	66687761	66687805	+	0	4.67937e-05	5	NA	1 mismatch to known protein	sp|P46778|RL21_HUMAN	TGRVYN	VYNVTQHAVGIVVNK	VNKQVK	93.33	15	15	1	0	intergenic	LRIG1(dist=136916),KBTBD8(dist=360966)	pseudogene	79	3	0	0.999932	0	0	0	0	0	0	0	0	0	0	0	0	0	0
COPS8P2	pseudogene		77	FIPLSEPAPLPPIPNEQQLAR	PGOHUM_ENST00000473228.1_COPS8P2_ORF1_0	chr3	68194688	68194750	+	0.00622847	0.0575519	2	81740824	1 mismatch to known protein	sp|Q99627-2|CSN8_HUMAN	FNKFIP	FIPLSEPAPVPPIPNEQQLAR	LARLTD	95.24	21	21	1	0	intronic	FAM19A1	pseudogene	385	0	1	0.693016	0	0	0	0	0	0	0	0	0	0	0	0	0	0
PSMD12P	pseudogene		78	AIYNTPCIQAESEK	PGOHUM_ENST00000490962.1_PSMD12P_ORF3_16	chr3	72926469	72926510	-	0	0.00315308	1	3846726	1 mismatch to known protein	tr|A0A0S2Z476|A0A0S2Z476_HUMAN	HYRAIY	AIYDTPCIQAESEK	SEKWQQ	92.86	14	14	1	0	intergenic	SHQ1(dist=28871),GXYLT2(dist=10916)	pseudogene	68	2	0	0.997585	0	0	0	0	0	0	0	0	0	0	0	0	0	0
RPL38P4	pseudogene		80	YLYTLVISEK	PGOHUM_ENST00000502376.1_RPL38P4_ORF1_1	chr3	98243969	98243998	-	0	0.0174321	34	2258650112	novelpep [2 or more mismatch to known protein]	tr|J3KT73|J3KT73_HUMAN	CSRYLY	YLYTLVITDK	TDKEKA	80	10	10	2	0	intergenic	CLDND1(dist=2059),GPR15(dist=6774)	pseudogene	208	0	1	0.999897	0	1	0	0	0	0	0	0	0	0	0	0	0	0
H3F3AP3	pseudogene		81	FQSAAIGALQEASEAYLVGLFEDSNLCAIHAK	PGOHUM_ENST00000497682.1_H3F3AP3_ORF3_0	chr3	109128588	109128683	-	0	2.31195e-07	4	18665576	1 mismatch to known protein	tr|K7EK07|K7EK07_HUMAN	DLRFQS	FQSAAIGALQEASEAYLVGLFEDTNLCAIHAK	HAKRVT	96.88	32	32	1	0	upstream	LINC01205	pseudogene	334	9	1	0.968699	0	0	0	0	0	0	0	0	0	0	0	0	0	0
HNRNPA1P23	pseudogene		82	GFGFVTYALMEEVDAAMNAR	PGOHUM_ENST00000491091.1_HNRNPA1P23_ORF1_1	chr3	122036627	122036686	+	0	4.38732e-05	2	5400914	novelpep [2 or more mismatch to known protein]	tr|F8VYN5|F8VYN5_HUMAN	RSRGFG	GFGFVTYATVEEVDAAMNAR	NARPHK	90	20	20	2	0	intergenic	CASR(dist=31283),CSTA(dist=7384)	pseudogene	93	1	0	0.828915	1	0	0	0	0	0	0	0	0	0	0	0	0	0
EEF1A1P25	pseudogene		85	NDPPMEAAGFTAQVIILNHSGQISAGYATVLDCHTAYTACK	PGOHUM_ENST00000495704.1_EEF1A1P25_ORF3_15	chr3	138544774	138544896	+	0	6.94614e-06	10	27700902	novelpep [2 or more mismatch to known protein]	tr|Q504Z0|Q504Z0_HUMAN	DSKNDP	NDPPMEAAGFTAQVIILNHPGQISAGYAPVLDCHTAHIACK	ACKFAE	90.24	41	41	4	0	intergenic	PIK3CB(dist=66573),LINC01391(dist=109257)	pseudogene	362	0	0	0.999549	0	0	0	0	0	0	0	0	0	0	2	0	0	0
ACTG1P1	pseudogene		86	DSYVGDEAQTK	PGOHUM_ENST00000415794.1_ACTG1P1_ORF3_1	chr3	139212806	139212838	+	0	0.00153864	18	12773010	1 mismatch to known protein	tr|J3KT65|J3KT65_HUMAN	GQKDSY	DSYVGDEAQSK	QSKRGI	90.91	11	11	1	0	ncRNA_intronic	LOC100507291	pseudogene	221	8	0	0.99875	1	1	0	0	0	0	0	0	0	0	0	0	0	1
NPM1P29	pseudogene		87	VNNDENEHQLSLR	PGOHUM_ENST00000483112.1_NPM1P29_ORF3_0	chr3	149657450	149657488	-	0	0.000226444	17	75252288	1 mismatch to known protein	sp|P06748-2|NPM_HUMAN	HFKVDN	VDNDENEHQLSLR	SLRTVS	92.31	13	13	1	0	intronic	RNF13	pseudogene	200	2	0	0.925895	1	0	0	0	0	0	1	0	0	0	0	0	0	0
EIF3Jpx	pseudogene		88	ETFGVNSTVYGIDAMNPSSR	PGOHUM_ENST00000466044.1_RP11-63E16.1_ORF3_2	chr3	149768905	149768964	+	0	0.00683268	4	NA	novelpep [2 or more mismatch to known protein]	tr|H0YGJ7|H0YGJ7_HUMAN	LAKETF	ETFGVNNAVYGIDAMNPSSR	SSRDDF	90	20	20	2	0	intergenic	LOC646903(dist=77876),LINC01213(dist=187401)	pseudogene	318	1	0	0.902458	0	0	0	0	0	0	0	0	0	0	0	0	0	0
PSMC1P7	pseudogene		89	VHAVIGVLMDDTDPLFTVMK	PGOHUM_ENST00000495689.1_PSMC1P7_ORF2_8	chr3	161047519	161047578	-	0	2.68838e-05	1	NA	1 mismatch to known protein	tr|Q53HB3|Q53HB3_HUMAN	NHKVHA	VHAVIGVLMDDTDPLVTVMK	VMKVEK	95	20	20	1	0	intergenic	NMD3(dist=77724),SPTSSB(dist=15061)	pseudogene	33	0	1	0.997441	0	0	0	0	0	0	0	0	0	0	0	0	0	0
KRT8P13	pseudogene		91	TTSGYAGGLSSAYGGLTSPGLSYGLSSSFGSVAGSSSFSR	PGOHUM00000261378_ORF1_12	chr3	170214463	170214582	+	0	0.0382651	1	NA	novelpep [2 or more mismatch to known protein]	tr|Q969I0|Q969I0_HUMAN	HTKTTS	TTSGYAGGLSSAYGGLTSPGL	PGLSYS	100	40	21	0	0	intronic	SLC7A14	pseudogene	31	0	0	0.693395	0	0	0	0	0	0	0	0	0	0	0	0	0	0
ACTG2px	pseudogene		92	EITALAPSTTK	PGOHUM_ENST00000437653.1_RP11-809F4.2_ORF1_8	chr3	175695429	175695461	-	0.0017334	0.0490934	4	69444440	1 mismatch to known protein	tr|Q9UE89|Q9UE89_HUMAN	MQKEIT	EITALAPSTMK	TMKIKI	90.91	11	11	1	0	intergenic	NAALADL2(dist=172001),MIR7977(dist=537462)	pseudogene	48	3	0	0.999906	1	1	0	0	0	0	0	0	0	0	0	0	0	0
EEF1A1P8	pseudogene		93	IGYNPDTVAFVPISGWNDDNMLEPSANTPWFK	PGOHUM_ENST00000419025.1_EEF1A1P8_ORF3_15	chr3	183744910	183745005	-	0	0.000109554	1	4935279	novelpep [2 or more mismatch to known protein]	tr|A0A087WVQ9|A0A087WVQ9_HUMAN	IKKIGY	IGYNPDTVAFVPISGWNGDNMLEPSANMPWFK	WFKGWK	93.75	32	32	2	0	intergenic	ABCC5(dist=9183),HTR3D(dist=4422)	pseudogene	478	17	0	0.996207	0	1	0	0	0	0	0	0	0	0	0	0	0	0
TUBB8P8	pseudogene		94	VSDTVVEPYNATLSAHQLIENTDETFCIDNEALYDICSR	PGOHUM_ENST00000458717.1_TUBB8P8_ORF1_0	chr3	197846838	197846954	+	0	0.00036325	2	NA	novelpep [2 or more mismatch to known protein]	tr|I0CMK4|I0CMK4_HUMAN	LPKVSD	VSDTVVEPYNATLSVHQLIENADETFCIDNEALYDICSR	CSRTLK	94.87	39	39	2	0	intergenic	ANKRD18DP(dist=39296),FAM157A(dist=32399)	pseudogene	99	7	0	0.99921	0	1	0	0	1	0	0	0	0	1	0	0	0	0
HSP90AB2P	pseudogene		96	HLEINPNHPIVETLR	PGOHUM_ENST00000507090.2_HSP90AB2P_ORF1_19	chr4	13339972	13340016	+	0	0.00600641	5	33186836	1 mismatch to known protein	sp|P08238|HS90B_HUMAN	AKKHLE	HLEINPDHPIVETLR	TLRQKA	93.33	15	15	1	0	intergenic	LOC101929019(dist=1087063),RAB28(dist=29375)	pseudogene	20	5	0	0.99925	1	0	0	0	0	0	0	0	0	0	0	0	0	0
RPS27px	pseudogene		97	DLLHPSPEQEK	PGOHUM_ENST00000480875.1_RP11-10G12.1_ORF1_0	chr4	22595834	22595866	+	0	0.00440832	4	14441968	novelpep [2 or more mismatch to known protein]	tr|A4D1G5|A4D1G5_HUMAN	LTKDLL	DLLHPSP	PSPEEK	100	11	7	0	0	intergenic	ADGRA3(dist=78157),GBA3(dist=98703)	pseudogene	99	5	0	0.999313	0	0	0	0	0	0	0	0	2	0	0	0	0	0
RPS7px	pseudogene		101	AQQNNVENK	PGOHUM_ENST00000513977.2_RP11-539G18.1_ORF2_5	chr4	39715907	39715933	-	0.00622847	0.0683431	2	6297429	1 mismatch to known protein	tr|Q59FS3|Q59FS3_HUMAN	LDKAQQ	AQQNNVEHK	EHKVIG	88.89	9	9	1	0	intronic	UBE2K	pseudogene	54	0	0	0.999885	0	0	0	0	0	0	0	0	0	0	0	0	0	0
TPI1P4	pseudogene		102	HVFGESDELIEQK	PGOHUM_ENST00000513630.1_TPI1P4_ORF3_1	chr4	49018837	49018875	-	0	0.00553559	2	113353904	1 mismatch to known protein	tr|U3KPS5|U3KPS5_HUMAN	ERRHVF	HVFGESDELIGQK	GQKVAH	92.31	13	13	1	0	intronic	CWH43	pseudogene							0	0	0	0	0	0	0	0	0	0	0	0
TXNDC9px	pseudogene		103	VLENQLLQTTK	PGOHUM_ENST00000514020.1_RP11-533F5.2_ORF1_0	chr4	57627583	57627615	-	0	0.0205235	1	NA	1 mismatch to known protein	tr|F8WBV5|F8WBV5_HUMAN	FSKVLE	VLEHQLLQTTK	TTKLVE	90.91	11	11	1	0	intergenic	HOPX(dist=79711),SPINK2(dist=48443)	pseudogene	438	0	1	0.991063	0	0	0	0	0	0	0	0	0	0	0	0	0	0
SNX5P1	pseudogene		104	QHEDFVWLHDTLIETTDYAGLIIPPAAMKPDFNGPR	PGOHUM_ENST00000505757.2_SNX5P1_ORF1_0	chr4	77265853	77265960	+	0	4.16388e-08	1	NA	novelpep [2 or more mismatch to known protein]	tr|Q53FH8|Q53FH8_HUMAN	VTRQHE	QHEDFVWLHDTLIETTDYAGLIIPPAPTKPDFDGPR	GPREKM	91.67	36	36	3	0	intronic	CCDC158	pseudogene	100	0	0	0.984338	0	0	0	0	0	4	0	0	0	0	0	0	2	2
SETP20	pseudogene	linked in-frame	105	EFHLNESGNPSSK	PGOHUM_ENST00000457046.3_SETP20_ORF1_0	chr4	110474750	110474788	-	0	0.00722516	1	16686617	1 mismatch to known protein	tr|B2RCX0|B2RCX0_HUMAN	LSKEFH	EFHLNESGDPSSK	SSKSTE	92.31	13	13	1	0	intergenic	SEC24B(dist=13135),CCDC109B(dist=6605)	pseudogene	#N/A	#N/A	#N/A	#N/A	#N/A	#N/A	#N/A	#N/A	#N/A	#N/A	#N/A	#N/A	#N/A	#N/A	#N/A	#N/A	#N/A	#N/A
SETP20	pseudogene	linked in-frame	105	EQQEAIEHIDEIQNEIDR	PGOHUM_ENST00000457046.3_SETP20_ORF1_0	chr4	110475080	110475133	-	0	9.02952e-05	6	49116928	1 mismatch to known protein	tr|A0A087X027|A0A087X027_HUMAN	GEKEQQ	EQQEAIEHIDEVQNEIDR	IDRLNE	94.44	18	18	1	0	intergenic	SEC24B(dist=13465),CCDC109B(dist=6275)	pseudogene	20	1	0	0.999925	0	0	0	0	0	0	0	0	0	0	0	0	0	2
SAR1P3	pseudogene		106	VELNSLMADETISTMPILILGNK	PGOHUM_ENST00000434012.2_SAR1P3_ORF2_0	chr4	121263548	121263616	+	0	0.0308681	1	NA	novelpep [2 or more mismatch to known protein]	sp|Q9NR31-2|SAR1A_HUMAN	ESKVEL	VELNALMTDETISNVPILILGNK	GNKIDR	82.61	23	23	4	0	intergenic	MAD2L1(dist=275535),PRDM5(dist=349520)	pseudogene	30	0	0	0.945123	0	1	0	0	0	0	0	0	0	0	0	0	0	0
HSPD1P5	pseudogene		107	DMAIATGGAVFAEEGLTLNLEDVQPHDLGK	PGOHUM_ENST00000511127.1_HSPD1P5_ORF3_15	chr4	145767721	145767810	+	0	5.87035e-09	4	39209796	1 mismatch to known protein	tr|B7Z532|B7Z532_HUMAN	QLKDMA	DMAIATGGAVFGEEGLTLNLEDVQPHDLGK	LGKVGE	96.67	30	30	1	0	intergenic	HHIP(dist=107840),ANAPC10(dist=148006)	pseudogene	94	2	0	0.996501	1	1	0	0	0	0	0	0	0	0	0	0	0	0
RPS14px	pseudogene		108	EEQVISLGPQVVEGENVFGACHIFVSFNDTFVHVTDVSGK	PGOHUM_ENST00000496058.1_RP11-555K12.2_ORF3_0	chr4	153535337	153535456	-	0	0.0016695	2	NA	novelpep [2 or more mismatch to known protein]	tr|E5RH77|E5RH77_HUMAN	EKKEEQ	EEQVISLGPQVAEGENVFGVCHIFASFNDTFVHVTDLSGK	SGKETI	90	40	40	4	0	intergenic	DKFZP434I0714(dist=74922),TMEM154(dist=11929)	pseudogene	273	13	0	0.99788	0	0	0	0	0	0	0	0	0	0	0	0	0	0
ANXA2P1	pseudogene		109	GDLENSFLNLVQCIQNKPLYFADR	PGOHUM_ENST00000505539.1_ANXA2P1_ORF2_3	chr4	154229098	154229169	-	0	0.000839554	2	NA	1 mismatch to known protein	sp|P07355-2|ANXA2_HUMAN	EVKGDL	GDLENAFLNLVQCIQNKPLYFADR	ADRLYD	95.83	24	24	1	0	ncRNA_exonic	ANXA2P1	pseudogene	404	3	1	0.98541	0	1	0	0	0	0	0	0	0	0	0	0	0	0
HSP90AA6P	pseudogene		110	SLTNDWEDHLSVK	PGOHUM_ENST00000506634.1_HSP90AA6P_ORF3_5	chr4	171526357	171526395	-	0	0.00495052	1	NA	1 mismatch to known protein	tr|Q96HX7|Q96HX7_HUMAN	FYKSLT	SLTNDWEDHLAVK	AVKHFS	92.31	13	13	1	0	intergenic	LOC101928223(dist=321484),LOC100506122(dist=435396)	pseudogene	35	2	0	0.962421	1	1	0	0	0	0	0	0	0	0	0	0	0	0
RBBP4P1	pseudogene	linked in-frame	112	SNNTSKPSHSVDTHTAEVNCLSFSPYSEFILATGSADK	PGOHUM_ENST00000502424.1_RBBP4P1_ORF1_1	chr5	14797622	14797735	-	0	0.000189871	10	11109342	novelpep [2 or more mismatch to known protein]	tr|H0YCT5|H0YCT5_HUMAN	DTRSNN	SNNTSKPSHSVDAHTAEVNCLSFNPYSEFILATGSADK	ADKTVA	94.74	38	38	2	0	intronic	ANKH	pseudogene	26	12	0	0.999668	0	0	0	2	0	0	4	0	0	0	1	2	2	2
RBBP4P1	pseudogene	linked in-frame	112	TIFTGHTAIVEDVSWHLLCESLFGSVADDQK	PGOHUM_ENST00000502424.1_RBBP4P1_ORF1_1	chr5	14797757	14797849	-	0	0.00243659	2	NA	novelpep [2 or more mismatch to known protein]	sp|Q09028-4|RBBP4_HUMAN	LLFIHG	IHGGHTAKISDFSWNPNEPWVICSVSEDN	EDNIMQ	37.93	31	29	18	0	intronic	ANKH	pseudogene	62	9	0	0.990771	0	0	0	0	0	0	0	0	0	0	0	0	2	0
RBBP4P1	pseudogene	linked in-frame	112	EGYGLSWNLNLSGHLLSASDDHTICLWDISAVPK	PGOHUM_ENST00000502424.1_RBBP4P1_ORF1_1	chr5	14797874	14797975	-	0	1.33461e-05	1	NA	novelpep [2 or more mismatch to known protein]	sp|Q09028-4|RBBP4_HUMAN	HKDEIF	EIFQVQWSPHNETILASSGTDRRLNVWDLSKI	SKIGEE	25	34	32	24	0	intronic	ANKH	pseudogene	64	8	0	0.990723	0	0	0	0	0	0	0	0	0	0	0	0	2	0
RPL19P11	pseudogene		113	VWLDPDEINEIANANSR	PGOHUM_ENST00000495944.2_RPL19P11_ORF2_0	chr5	31053736	31053786	+	0	0.0315383	1	488391648	novelpep [2 or more mismatch to known protein]	sp|P84098|RL19_HUMAN	KKKVWL	VWLDPNETNEIANANSR	NSRQQI	88.24	17	17	2	0	intergenic	LOC101929681(dist=1657653),CDH6(dist=140026)	pseudogene	136	5	0	0.9951	0	0	0	0	0	0	0	0	0	0	0	0	0	0
PPIApx	pseudogene		114	HTGPGILSMESAGPNTNGSQFFIYTAK	PGOHUM_ENST00000505144.1_CTD-2325A15.3_ORF2_1	chr5	42892559	42892639	-	0	0.033928	1	15013012	novelpep [2 or more mismatch to known protein]	sp|P62937-2|PPIA_HUMAN	ILKHTG	HTGPGILSMANAGPNTNGSQFFICTAK	TAKTEW	88.89	27	27	3	0	intergenic	SEPP1(dist=80535),FLJ32255(dist=92942)	pseudogene	105	23	0	0.968473	0	0	0	0	0	0	0	0	0	0	0	0	0	1
EEF1A1P19	pseudogene		115	THINIVVIGHVNSGK	PGOHUM_ENST00000513637.1_EEF1A1P19_ORF1_0	chr5	43496497	43496541	-	0	0.0199155	1	NA	1 mismatch to known protein	tr|Q6NSH7|Q6NSH7_HUMAN	KEKTHI	THINIVVIGHVDSGK	SGKSTT	93.33	15	15	1	0	intronic	C5orf34	pseudogene	31	15	0	0.999864	0	0	0	0	0	2	0	0	0	0	0	0	0	0
SETP21	pseudogene		116	LNEEASEEILK	PGOHUM_ENST00000514799.1_SETP21_ORF1_0	chr5	59756363	59756395	-	0	0.0221737	3	70869360	1 mismatch to known protein	tr|A0A0C4DFV9|A0A0C4DFV9_HUMAN	IDRLNE	LNEQASEEILK	ILKVEQ	90.91	11	11	1	0	intronic	PDE4D	pseudogene	169	0	0	0.999969	1	0	0	0	0	0	0	0	0	0	0	0	0	0
KRT8P31	pseudogene		117	LEAELGNMQGLLEDFK	PGOHUM_ENST00000504812.1_KRT8P31_ORF3_3	chr5	60040301	60040348	-	0	3.46399e-05	9	127460336	1 mismatch to known protein	tr|F8VP67|F8VP67_HUMAN	KLKLEA	LEAELGNMQGLVEDFK	DFKNKY	93.75	16	16	1	0	intergenic	DEPDC1B(dist=44308),ELOVL7(dist=7315)	pseudogene	154	0	0	0.998106	0	0	0	0	0	0	0	0	0	0	0	0	0	0
CFL1P5	pseudogene		119	EDLVFIFWATESVPLK	PGOHUM_ENST00000508046.1_CFL1P5_ORF2_7	chr5	68609363	68609410	-	0.0017334	0.0426039	2	1940624	novelpep [2 or more mismatch to known protein]	tr|E9PQB7|E9PQB7_HUMAN	SKKEDL	EDLVFIFWAPESAPLK	PLKSKM	87.5	16	16	2	0	intronic	CCDC125	pseudogene	26	2	1	0.938021	0	0	0	2	0	1	0	4	0	2	0	2	0	0
CTD-2060C23.1	pseudogene		120	TQIALSVNNHEVHIYK	PGOHUM_ENST00000511688.1_CTD-2060C23.1_ORF1_1	chr5	74094879	74094926	+	0.0017334	0.0490934	1	NA	1 mismatch to known protein	tr|Q59GQ0|Q59GQ0_HUMAN	RDRTQI	TQIALSPNNHEVHIYK	IYKKNG	93.75	16	16	1	0	intronic	FAM169A	pseudogene							0	0	0	0	0	0	1	0	0	0	0	0
ACTBP2	pseudogene		121	DLYTSTVLSGGTTMYPGIADR	PGOHUM_ENST00000515712.1_ACTBP2_ORF2_5	chr5	77081579	77081641	+	0.00775274	0.073838	2	NA	novelpep [2 or more mismatch to known protein]	tr|Q96FU6|Q96FU6_HUMAN	IRKDLY	DLYANTVLSGGTTMYPGIADR	ADRMQK	90.48	21	21	2	0	intergenic	TBCA(dist=9394),LOC101929154(dist=98901)	pseudogene	446	5	1	0.997048	0	1	0	0	0	0	1	0	1	0	1	0	0	0
HNRNPA1P12	pseudogene		122	EDSERPGAHLTVK	PGOHUM_ENST00000515379.1_HNRNPA1P12_ORF2_2	chr5	79655544	79655582	-	0	0.00132382	1	37847756	1 mismatch to known protein	tr|F8VYN5|F8VYN5_HUMAN	VSREDS	EDSQRPGAHLTVK	TVKKIF	92.31	13	13	1	0	intergenic	CRSP8P(dist=7759),ZFYVE16(dist=48288)	pseudogene	56	1	1	0.882711	1	0	0	0	0	0	0	0	0	2	0	0	1	0
PPIApx	pseudogene		123	HTGPGILSMANAGPGTNVSQFFICTAK	PGOHUM_ENST00000425840.2_RP11-509M23.1_ORF1_0	chr5	84295772	84295852	-	0	0.0161348	1	NA	novelpep [2 or more mismatch to known protein]	sp|P62937-2|PPIA_HUMAN	ILKHTG	HTGPGILSMANAGPNTNGSQFFICTAK	TAKTEW	92.59	27	27	2	0	intergenic	EDIL3(dist=615087),NBPF22P(dist=1282490)	pseudogene	500	6	0	0.989653	0	1	0	0	0	0	0	0	0	0	0	0	0	0
NPM1P27	pseudogene		124	MTNQEAIQDLWQWR	PGOHUM_ENST00000502784.2_NPM1P27_ORF1_8	chr5	93018555	93018596	-	0	0.000320697	1	NA	1 mismatch to known protein	tr|Q9BTI9|Q9BTI9_HUMAN	CFRMTD	MTDQEAIQDLWQWR	QWRKSL	92.86	14	14	1	0	intronic	FAM172A	pseudogene	59	2	1	0.999439	1	1	4	12	4	22	14	8	2	6	10	2	2	20
RACK1px	pseudogene		125	TNHIGHTGYLNTVTMSPNGSLCASGGK	PGOHUM_ENST00000506742.2_CTC-329H14.1_ORF3_4	chr5	108120860	108120940	+	0	0.000510045	1	NA	novelpep [2 or more mismatch to known protein]	tr|B4DVD2|B4DVD2_HUMAN	KLKTNH	TNHIGHTGYLNTVTVSPDGSLCASGGK	GGKVFG	92.59	27	27	2	0	intronic	FER	pseudogene	364	7	1	0.996171	0	0	0	0	0	0	0	0	0	0	0	0	0	0
RPS17P2	pseudogene		126	LLDFGSLSNPQVTQPTVGMNYK	PGOHUM_ENST00000359659.4_RPS17P2_ORF2_0	chr5	116052260	116052325	+	0	0.0100582	4	1534164096	novelpep [2 or more mismatch to known protein]	sp|P08708|RS17_HUMAN	MLKLLD	LLDFGSLSNLQVTQPTVGMNFK	NFKTPR	90.91	22	22	2	0	intergenic	SEMA6A(dist=141638),LOC102467223(dist=26738)	pseudogene	71	7	1	0.996215	0	0	0	0	0	0	0	0	0	0	0	0	0	0
KRT18P16	pseudogene		127	YALQMEQFNGILLHLESELAQTR	PGOHUM_ENST00000510337.1_KRT18P16_ORF1_5	chr5	122972797	122972865	+	0	1.23e-05	13	45386392	1 mismatch to known protein	tr|I6L965|I6L965_HUMAN	EARYAL	YALQMEQLNGILLHLESELAQTR	QTRAEG	95.65	23	23	1	0	intergenic	CSNK1G3(dist=20059),LINC01170(dist=422690)	pseudogene	5	0	1	0.495622	0	0	0	0	0	0	0	0	0	0	0	0	0	0
ACTG2px	pseudogene		128	DLTNYLMK	PGOHUM00000235394_ORF2_3	chr5	130995238	130995261	-	0.00622847	0.0686373	5	186119296	novelpep [1 mismatch to known protein but with no trypsin site]	tr|B3KUP6|B3KUP6_HUMAN	AGGDLT	DLTNYLMQ	LMQLLN	87.5	8	8	1	0	intronic	FNIP1	pseudogene	18	1	0	0.999826	0	1	0	0	0	0	0	0	0	0	0	0	0	0
EEF1A1px	pseudogene		129	NDPPMEAAGFTAQVIILNHPVQISAGYAPVMDCHMAHTACK	PGOHUM_ENST00000445363.1_AC010240.2_ORF3_11	chr5	132279433	132279555	+	0	1.18306e-06	3	33571292	novelpep [2 or more mismatch to known protein]	sp|Q5VTE0|EF1A3_HUMAN	DSKNDP	NDPPMEAAGFTAQVIILNHPGQISAGYAPVLDCHMAHIACK	ACKFAE	92.68	41	41	3	0	intronic	AFF4	pseudogene	57	1	0	0.999615	0	0	0	0	0	0	0	0	0	0	0	0	0	2
ZNF300P1	pseudogene	(unprocessed)	131	IHTGEKPYDCGACGK	PGOHUM_ENST00000520773.1_ZNF300P1_ORF1_20	chr5	150324379	150324423	-	0	0.0345161	2	35706680	novelpep [2 or more mismatch to known protein]	tr|D3DQH1|D3DQH1_HUMAN	YVNVET	VETGEKTYVCVECGK	CGKSFL	60	15	15	6	0	ncRNA_intronic	ZNF300P1	pseudogene	118	0	0	0.0141364	0	0	0	0	0	0	0	0	0	0	0	0	0	0
RPLP1px	pseudogene		132	ALANVNIGSLICNVGAGGPALAAGAAPAGGPAPSIAAASAEEK	PGOHUM_ENST00000518134.1_RP11-54C4.1_ORF1_5	chr5	151145526	151145654	-	0	2.10344e-07	10	67619360	novelpep [2 or more mismatch to known protein]	sp|P05386-2|RLA1_HUMAN	TVTALA	ALANVNIGSLICNV	CNVGAG	100	43	14	0	0	intergenic	ATOX1(dist=7316),LOC100652758(dist=3828)	pseudogene	261	5	0	0.894383	0	1	6	2	0	4	7	2	6	5	6	15	21	18
GAPDHP71	pseudogene		133	AGADLQGGAK	PGOHUM_ENST00000511530.1_GAPDHP71_ORF3_7	chr5	173940625	173940654	+	0	0.0254417	2	NA	1 mismatch to known protein	tr|B4DRV9|B4DRV9_HUMAN	MEKAGA	AGAHLQGGAK	GAKRVI	90	10	10	1	0	ncRNA_intronic	LINC01411	pseudogene	327	0	0	0.864276	0	0	0	0	0	0	0	0	0	0	0	0	0	0
PRMT1px	pseudogene		134	VEEIELPVEK	PGOHUM_ENST00000604252.1_CTD-2301A4.5_ORF3_2	chr5	176693228	176693257	-	0.00622847	0.0570595	2	41473512	1 mismatch to known protein	tr|Q5U8W9|Q5U8W9_HUMAN	KGKVEE	VEEVELPVEK	VEKVDI	90	10	10	1	0	intronic	NSD1	pseudogene	54	0	1	0.840759	0	0	0	0	0	0	0	0	0	0	0	0	0	0
NAXEpx	pseudogene		135	GNSGGIQPDLLISLTAPK	PGOHUM_ENST00000512891.1_RP11-889L3.4_ORF2_5	chr5	177593379	177593432	+	0	0.00272456	1	38363264	1 mismatch to known protein	sp|Q8NCW5-2|NNRE_HUMAN	VEKGNA	GNAGGIQPDLLISLTAPK	APKKSA	94.44	18	18	1	0	intergenic	NHP2(dist=12418),GMCL1P1(dist=18132)	pseudogene	47	15	1	0.996868	0	0	0	0	0	0	0	0	0	0	0	0	0	0
RPS15AP18	pseudogene		137	QFGFILLTTSAGNMDHEEAR	PGOHUM_ENST00000470580.1_RPS15AP18_ORF3_8	chr5	179360847	179360906	-	0.0017334	0.0454399	5	64369136	novelpep [2 or more mismatch to known protein]	tr|A8K7H3|A8K7H3_HUMAN	PSRQFG	QFGFIVLTTSAGIMDHEEAR	EARRKH	90	20	20	2	0	intergenic	TBC1D9B(dist=25991),RNF130(dist=21220)	pseudogene	222	1	0	0.999729	0	0	0	0	0	0	0	0	0	0	0	0	0	0
HLA-L	pseudogene		138	FIAVGYVDDTEFVR	PGOHUM_ENST00000482052.1_HLA-L_ORF3_0	chr6	30227654	30227695	+	0	0.0173574	1	14566478	1 mismatch to known protein	tr|U5YEC8|U5YEC8_HUMAN	RF	FIAVGYVDDTQFVR	FVRFDS	92.86	14	14	1	0	ncRNA_intronic	HCG17,HLA-L	pseudogene	309	1	1	0.422512	0	1	0	0	0	1	0	0	0	0	0	0	0	0
ACTG1P9	pseudogene		142	DSYVGDQAQSK	PGOHUM_ENST00000457622.1_ACTG1P9_ORF2_11	chr6	46172863	46172895	+	0	0.00203431	11	510989824	1 mismatch to known protein	tr|J3KT65|J3KT65_HUMAN	GQKDSY	DSYVGDEAQSK	QSKRGI	90.91	11	11	1	0	intergenic	ENPP5(dist=34116),RCAN2(dist=15604)	pseudogene	43	4	1	0.999969	0	1	0	0	0	0	0	0	0	0	0	0	0	0
GAPDHP41	pseudogene		143	VIHDNFGIMEGFMTTVHAITATQK	PGOHUM_ENST00000429582.2_GAPDHP41_ORF3_3	chr6	57687408	57687479	-	0	0.00541794	1	11476409	novelpep [2 or more mismatch to known protein]	tr|A4UCT1|A4UCT1_HUMAN	LAKVIH	VIHDNFGIVEGLMTTVHAITATQK	TQKTVD	91.67	24	24	2	0	intergenic	PRIM2(dist=174032),GUSBP4(dist=558751)	pseudogene	114	1	0	0.999781	1	1	0	0	0	0	0	0	0	0	0	0	0	0
RP11-134K13.2	pseudogene		144	MVTMVEIDEMVIDGCK	PGOHUM_ENST00000454078.1_RP11-134K13.2_ORF1_1	chr6	71318348	71318395	-	0	0.000460074	1	NA	1 mismatch to known protein	sp|P52788-2|SPSY_HUMAN	KPKMVT	MVTMVEIDQMVIDGCK	GCKKYM	93.75	16	16	1	0	intergenic	SDHAF4(dist=19742),SMAP1(dist=59126)	pseudogene	55	0	0	0.999979	0	0	0	0	0	0	0	0	0	0	0	0	0	0
GAPDHP63	pseudogene		145	VIISAPSADPPMFTMGVNHEK	PGOHUM_ENST00000405405.2_GAPDHP63_ORF1_0	chr6	80663312	80663374	-	0	0.0111506	4	NA	novelpep [2 or more mismatch to known protein]	tr|A4UCT1|A4UCT1_HUMAN	AKRVII	VIISAPSADAPMFVMGVNHEK	HEKYDN	90.48	21	21	2	0	intergenic	ELOVL4(dist=5997),TTK(dist=51010)	pseudogene	123	7	1	0.999129	1	1	0	0	0	0	0	0	0	0	0	0	0	0
KPNA4px	pseudogene		146	NVPHEDICEESDIDGDYR	PGOHUM_ENST00000402742.1_RP11-30P6.1_ORF3_0	chr6	85996014	85996067	+	0	0.000334776	2	3607890	novelpep [2 or more mismatch to known protein]	sp|O00629|IMA3_HUMAN	LHSPHQ	PHQNVCEQA	EQAVWA	44.44	18	9	5	0	intergenic	TBX18(dist=522060),NT5E(dist=163288)	pseudogene	361	0	0	0.759226	0	0	0	0	0	0	0	0	0	0	0	0	0	0
ACTBP8	pseudogene	linked in-frame	147	DLYANTVLSGGTNMYPGITDR	PGOHUM_ENST00000403258.1_ACTBP8_ORF2_8	chr6	88985793	88985855	-	0	0.000486501	9	NA	novelpep [2 or more mismatch to known protein]	tr|A4UCT3|A4UCT3_HUMAN	IRKDLY	DLYANTVLSGGTTMYPGIADR	ADRMQK	90.48	21	21	2	0	intergenic	CNR1(dist=110026),LOC101928936(dist=249850)	pseudogene	43	16	0	0.999855	1	1	0	0	0	0	0	0	0	0	0	0	0	0
ACTBP8	pseudogene	linked in-frame	147	CPEALFQPSFLGMESCGIHDTTFNSIMK	PGOHUM_ENST00000403258.1_ACTBP8_ORF2_8	chr6	88985877	88985960	-	0	8.03865e-06	33	162959616	1 mismatch to known protein	tr|Q6PJ43|Q6PJ43_HUMAN	RFRCPE	CPEALFQPSFLGMESCGIHETTFNSIMK	IMKCDV	96.43	28	28	1	0	intergenic	CNR1(dist=110110),LOC101928936(dist=249766)	pseudogene	65	20	0	0.999875	1	1	0	0	0	0	0	0	0	0	0	0	0	0
ACTBP8	pseudogene	linked in-frame	147	LCYVALEFEQEMASAASSSSLEK	PGOHUM_ENST00000403258.1_ACTBP8_ORF2_8	chr6	88986015	88986083	-	0.00336623	0.0544257	1	182261472	novelpep [2 or more mismatch to known protein]	tr|A4UCT3|A4UCT3_HUMAN	KEKLCY	LCYVALDFEQEMATAASSSSLEK	LEKSYE	91.3	23	23	2	0	intergenic	CNR1(dist=110248),LOC101928936(dist=249628)	pseudogene	262	11	0	0.999696	0	0	0	0	0	0	0	0	0	0	0	0	0	0
TUBB3P1	pseudogene		148	ALTVPELTPQMFDAK	PGOHUM_ENST00000405796.1_TUBB3P1_ORF3_9	chr6	90012329	90012373	+	0.00622847	0.066034	1	6765483	1 mismatch to known protein	tr|Q96HX0|Q96HX0_HUMAN	QYRALT	ALTVPELTQQMFDAK	DAKNMM	93.33	15	15	1	0	intronic	GABRR2	pseudogene							0	0	0	0	0	0	0	0	1	0	0	0
RPS5px	pseudogene	antisense	149	WSTDDVHISDISLQDYIAVK	PGOHUM_ENST00000435100.1_RP3-486I3.4_ORF1_0	chr6	116580153	116580212	-	0	0.00133525	2	49585504	novelpep [2 or more mismatch to known protein]	tr|Q53G25|Q53G25_HUMAN	FGKWST	WSTDDVQINDISLQDYIAVK	AVKEKY	90	20	20	2	0	intergenic	TSPYL4(dist=4892),TSPYL1(dist=15869)	pseudogene	56	0	1	0.994102	0	1	0	0	0	1	0	0	0	0	2	2	2	2
KRT8P42	pseudogene		151	SEAESMYQIK	PGOHUM_ENST00000405771.3_KRT8P42_ORF3_11	chr6	134619513	134619542	-	0	0.0357231	2	91966176	1 mismatch to known protein	tr|Q7L4M3|Q7L4M3_HUMAN	RSRAEA	AEAESMYQIK	QIKYEE	90	10	10	1	0	intronic	SGK1	pseudogene	423	0	0	0.999897	0	0	0	0	0	0	0	0	0	0	0	0	0	0
GAPDHP73	pseudogene		152	GILGYTEHQIVSSDFNSDTQSSTFDAGAGITLNDHFVK	PGOHUM_ENST00000423411.2_GAPDHP73_ORF3_17	chr6	135940384	135940497	-	0	0.00156531	2	NA	novelpep [2 or more mismatch to known protein]	sp|P04406-2|G3P_HUMAN	PLKGIL	GILGYTEHQVVSSDFNSDTHSSTFDAGAGIALNDHFVK	FVKLIS	92.11	38	38	3	0	ncRNA_intronic	LINC00271	pseudogene	21	9	1	0.998906	0	0	0	0	0	0	0	0	0	0	0	0	0	0
VDAC1P8	pseudogene		154	WNTDNTLGTEITMEDQLACGLK	PGOHUM_ENST00000406025.2_VDAC1P8_ORF1_1	chr6	143811874	143811939	+	0	0.00117378	1	NA	novelpep [2 or more mismatch to known protein]	ENSP00000390129.1	TEKWNT	WNTDNTLGTEITVEDQLARGLK	GLKLTF	90.91	22	22	2	0	downstream	PEX3	pseudogene	170	0	0	0.824092	0	0	3	0	0	0	1	3	6	0	0	1	0	0
TUBB4BP7	pseudogene		156	ELDEQMLNVQNK	PGOHUM_ENST00000406999.2_TUBB4BP7_ORF1_11	chr6	153220085	153220120	+	0	0.000804248	3	106171792	1 mismatch to known protein	tr|A4UCT2|A4UCT2_HUMAN	SMKEVD	EVDEQMLNVQNK	QNKNSS	91.67	12	12	1	0	intergenic	VIP(dist=139183),FBXO5(dist=71573)	pseudogene	372	7	0	0.999971	1	0	0	0	0	0	0	0	0	0	0	0	0	0
GAPDHP68	pseudogene		157	VIISAPSADAPMFVVVMNHEK	PGOHUM_ENST00000434621.2_GAPDHP68_ORF2_1	chr7	9654963	9655025	+	0	0.0289415	5	71403592	novelpep [2 or more mismatch to known protein]	tr|A4UCT1|A4UCT1_HUMAN	AKRVII	VIISAPSADAPMFVMGVNHEK	HEKYDN	85.71	21	21	3	0	intergenic	NXPH1(dist=862370),PER4(dist=18937)	pseudogene	143	5	0	0.998161	0	1	0	0	0	0	0	0	0	0	0	0	0	0
SSBpx	pseudogene		158	EVTWEVLEGELEK	PGOHUM_ENST00000420252.1_AC013470.6_ORF3_21	chr7	12511877	12511915	+	0	0.00122531	1	3787298	1 mismatch to known protein	tr|Q9UMH5|Q9UMH5_HUMAN	RNKEVT	EVTWEVLEGEVEK	VEKEAL	92.31	13	13	1	0	intergenic	VWDE(dist=68025),SCIN(dist=98326)	pseudogene	71	2	0	0.835658	0	0	0	0	0	0	0	0	0	0	0	0	0	0
EEF1A1P27	pseudogene		159	VETGVPKPSTVLTFAPVDVTTEVK	PGOHUM_ENST00000429983.1_EEF1A1P27_ORF3_6	chr7	20622246	20622317	+	0	5.25492e-05	4	69226416	novelpep [2 or more mismatch to known protein]	tr|Q14222|Q14222_HUMAN	VGRVET	VETGVLKPGMVVTFAPVNVTTEVK	EVKSVE	79.17	24	24	5	0	intergenic	ITGB8(dist=166864),ABCB5(dist=32999)	pseudogene	67	3	0	0.995081	1	1	0	0	0	0	0	0	0	0	0	0	0	0
ABCE1px	pseudogene		160	DAYTHPQFVTNVMKPLQIENIIDQEVQTLSGGELQR	PGOHUM_ENST00000444025.1_AC006026.9_ORF2_20	chr7	23602470	23602577	-	0	8.06555e-10	1	943872896	novelpep [2 or more mismatch to known protein]	sp|P61221|ABCE1_HUMAN	QAIVCQ	VCQQLDLTHLKERNVEDLSGGELQR	LQRFAC	44	36	25	14	0	intergenic	TRA2A(dist=30810),CLK2P1(dist=21865)	pseudogene	44	2	0	0.999623	0	0	0	0	0	0	0	0	0	0	0	0	0	0
SLC25A5P5	pseudogene		161	LLLEVQHASK	PGOHUM_ENST00000435239.1_SLC25A5P5_ORF1_0	chr7	32511224	32511253	+	0.0017334	0.0472313	1	2817553	1 mismatch to known protein	tr|A0A0S2Z359|A0A0S2Z359_HUMAN	RVKLLL	LLLQVQHASK	ASKQIS	90	10	10	1	0	intergenic	LOC100130673(dist=13118),LSM5(dist=13721)	pseudogene	365	1	1	0.999552	1	1	0	0	0	0	1	0	2	0	0	3	1	1
S100A11P2	pseudogene		163	CIQSLIAVFQK	PGOHUM_ENST00000467589.1_S100A11P2_ORF1_0	chr7	35208872	35208904	+	0	0.0239565	1	18010768	1 mismatch to known protein	sp|P31949|S10AB_HUMAN	TERCIE	CIESLIAVFQK	FQKYAG	90.91	11	11	1	0	ncRNA_intronic	DPY19L2P1	pseudogene	22	0	0	0.575312	0	1	0	0	0	0	0	0	0	0	0	0	0	0
TUBBP6	pseudogene		165	NSSYFVEWIPNNIK	PGOHUM_ENST00000416519.1_TUBBP6_ORF2_16	chr7	55714319	55714360	+	0	0.00231416	6	624345664	1 mismatch to known protein	tr|B4DFH6|B4DFH6_HUMAN	QSKNSS	NSSYFVEWIPNNVK	NVKTAV	92.86	14	14	1	0	intergenic	VOPP1(dist=74119),FKBP9P1(dist=34448)	pseudogene	69	0	0	0.999927	0	0	0	0	0	0	0	0	0	0	0	0	0	0
YWHAEP1	pseudogene		166	NLIPAANTGESK	PGOHUM_ENST00000453697.1_RP11-321E8.1_ORF3_2	chr7	63894561	63894596	+	0.00622847	0.0692297	1	11145357	1 mismatch to known protein	sp|P62258|1433E_HUMAN	LDKHLI	HLIPAANTGESK	ESKVFY	91.67	12	12	1	0	ncRNA_exonic	YWHAEP1	pseudogene	191	7	0	0.989886	0	0	0	0	0	0	0	0	0	0	0	0	0	0
CCT6P1	pseudogene	(unprocessed)	167	AQLGVQAFADVLLVIPK	PGOHUM_ENST00000434500.1_CCT6P1_ORF2_17	chr7	65225493	65225543	+	0	0.0397737	1	669920	novelpep [2 or more mismatch to known protein]	tr|B4DN39|B4DN39_HUMAN	KGRAQL	AQLGVQAFADALLIIPK	IPKVLA	88.24	17	17	2	0	ncRNA_exonic	CCT6P1	pseudogene	77	0	1	0.99788	0	0	7	3	7	4	9	6	8	14	20	15	23	27
RPS28px	pseudogene		169	VEFMDNTSR	PGOHUM_ENST00000455206.1_GS1-111G14.1_ORF1_0	chr7	71407337	71407363	+	0	0.022365	2	23747370	1 mismatch to known protein	sp|P62857|RS28_HUMAN	QVRVEF	VEFMDDTSR	TSRSII	88.89	9	9	1	0	intronic	CALN1	pseudogene	36	0	0	0.998923	0	1	0	0	0	0	0	0	0	0	0	0	0	0
RPL10px	pseudogene		171	VDEFPLCGHMVSDEYELLSSEALEAVR	PGOHUM_ENST00000414541.1_AC004159.1_ORF1_1	chr7	79726349	79726429	-	0	5.48561e-05	1	36879772	novelpep [2 or more mismatch to known protein]	tr|X5D2W5|X5D2W5_HUMAN	KAKVDE	VDEFPLCGHMVSDEYEQLSSEALEAAR	AARICA	92.59	27	27	2	0	intergenic	MIR548M(dist=325743),GNAI1(dist=37791)	pseudogene	106	0	0	0.997012	0	0	0	0	0	0	0	0	0	0	0	0	0	0
MYH16	pseudogene	linked in-frame	173	ANAAAAALDK	PGOHUM_ENST00000439784.1_MYH16_ORF1_21	chr7	98894324	98894353	+	0	0.0125221	2	31544412	1 mismatch to known protein	tr|Q5GJ54|Q5GJ54_HUMAN	VERSNA	SNAAAAALDK	LDKKQR	90	10	10	1	0	ncRNA_exonic	MYH16	pseudogene	54	0	1	0.931276	0	0	53	62	48	62	97	59	30	47	41	4	10	13
MYH16	pseudogene	linked in-frame	173	EELQVALEEAESSLEVEESK	PGOHUM_ENST00000439784.1_MYH16_ORF1_21	chr7	98895375	98895529	+	0	2.57471e-06	2	247542208	novelpep [2 or more mismatch to known protein]	sp|Q9H6N6|MYH16_HUMAN	EELQVA	QVALEEAESSLEVEESK	ESKVIR	100	20	17	0	0	ncRNA_exonic	MYH16	pseudogene	91	0	1	0.990933	0	0	180	125	89	204	210	168	108	151	144	25	13	24
EEF1GP1	pseudogene		177	GQELAFLLSPNWQVDYESYTWR	PGOHUM_ENST00000457231.1_EEF1GP1_ORF1_10	chr7	124675179	124675244	+	0.0017334	0.0408123	1	120538240	novelpep [2 or more mismatch to known protein]	tr|B4DUP0|B4DUP0_HUMAN	VFRGQE	GQELAFPLSPDWQVDYESYTWR	TWRKLD	90.91	22	22	2	0	ncRNA_intronic	POT1-AS1	pseudogene	61	0	0	0.9596	0	0	0	0	0	0	0	0	0	0	0	2	0	0
EEF1A1P10	pseudogene		178	IGYNPDTVEFVPISSWNGDNMLEPSANMPWFK	PGOHUM_ENST00000475365.1_EEF1A1P10_ORF2_2	chr7	144345032	144345127	-	0	0.013942	2	56742528	novelpep [2 or more mismatch to known protein]	tr|A0A087WVQ9|A0A087WVQ9_HUMAN	IKKIGY	IGYNPDTVAFVPISGWNGDNMLEPSANMPWFK	WFKGWK	93.75	32	32	2	0	intronic	TPK1	pseudogene	20	15	0	0.999859	0	1	0	0	0	0	0	0	0	0	0	0	0	0
SEPT10P1	pseudogene		181	LEEMGFTDVGPENKPVSLQETYEAK	PGOHUM_ENST00000517342.1_SEPT10P1_ORF1_2	chr8	57389698	57389772	-	0	0.0146167	2	NA	1 mismatch to known protein	tr|Q9Y3S8|Q9Y3S8_HUMAN	RCKLEE	LEEMGFTDVGPENKPVSVQETYEAK	EAKRHE	96	25	25	1	0	ncRNA_intronic	LOC101929415	pseudogene	50	0	0	0.694598	0	0	0	0	0	0	0	0	0	2	0	0	0	0
PCBP2px	pseudogene		182	LEEDISSSMTSSTAATRPPVTLR	PGOHUM_ENST00000517662.1_RP11-730G20.2_ORF1_0	chr8	75516177	75516245	-	0	0.0343682	1	NA	novelpep [2 or more mismatch to known protein]	tr|F8W0G4|F8W0G4_HUMAN	IDKLEE	LEEDISSSMTNSTAASRPPVTLR	TLRLVV	91.3	23	23	2	0	ncRNA_intronic	MIR2052HG	pseudogene	64	4	1	0.987241	0	0	0	0	0	0	0	0	0	0	0	0	0	0
PSMC2px	pseudogene		183	QVENDIQQLLK	PGOHUM_ENST00000521355.1_RP11-509P12.1_ORF1_1	chr8	85591171	85591203	+	0	0.00689164	1	6054282	1 mismatch to known protein	tr|B7Z571|B7Z571_HUMAN	QIKQVE	QVEDDIQQLLK	LLKKIN	90.91	11	11	1	0	intronic	RALYL	pseudogene	70	0	0	0.822438	0	0	0	0	0	0	0	0	0	0	0	0	0	0
KRT8P4	pseudogene		184	LLEGEESQLESGMQNMSIHTK	PGOHUM_ENST00000509735.1_KRT8P4_ORF1_14	chr8	90426552	90426614	-	0	0.000343518	1	NA	1 mismatch to known protein	tr|Q7L4M3|Q7L4M3_HUMAN	YRKLLE	LLEGEESRLESGMQNMSIHTK	HTKTTS	95.24	21	21	1	0	intergenic	MMP16(dist=1086835),LOC101929709(dist=303075)	pseudogene	162	0	0	0.957226	0	0	0	0	0	0	0	0	0	0	0	0	0	0
GAPDHP62	pseudogene		186	GILGYTEHQVVSSDFNSDTHSSTFDAGAAIALSDHFVK	PGOHUM_ENST00000515313.1_GAPDHP62_ORF1_12	chr8	101563024	101563137	-	0	9.14448e-06	10	164786320	novelpep [2 or more mismatch to known protein]	tr|E7EUT5|E7EUT5_HUMAN	PLKGIL	GILGYTEHQVVSSDFNSDTHSSTFDAGAGIALNDHFVK	FVKLIS	94.74	38	38	2	0	intronic	ANKRD46	pseudogene	12	2	1	0.984402	0	1	4	1	6	5	9	4	2	1	6	1	2	5
CDC42P3	pseudogene		187	NVFDEAILASLEPPELK	PGOHUM_ENST00000518493.1_CDC42P3_ORF1_4	chr8	144077825	144077875	+	0	0.00919043	1	NA	novelpep [2 or more mismatch to known protein]	tr|B7ZAY4|B7ZAY4_HUMAN	GLKNVF	NVFDEAILAALEPPEPK	EPKKSR	88.24	17	17	2	0	ncRNA_exonic	CDC42P3	pseudogene	179	1	0	0.99968	0	0	0	0	0	0	0	0	0	0	0	0	0	0
RP11-62E14.2	pseudogene		189	IVEPYISWGYPNLK	PGOHUM_ENST00000438600.1_RP11-62E14.2_ORF3_0	chr9	3364689	3364730	-	0	0.00411546	3	11249669	1 mismatch to known protein	sp|P18124|RL7_HUMAN	MLRIVE	IVEPYIAWGYPNLK	NLKSVN	92.86	14	14	1	0	intronic	RFX3	pseudogene	60	0	0	0.999122	1	0	0	0	0	0	0	0	0	0	0	0	0	0
ACTBpx	pseudogene		190	LCYVALAFEQEMAMAASSSSLEK	PGOHUM_ENST00000446382.2_RP11-390F4.8_ORF2_3	chr9	6835096	6835164	+	0	0.00787344	10	52471852	novelpep [2 or more mismatch to known protein]	tr|A4UCT3|A4UCT3_HUMAN	KEKLCY	LCYVALDFEQEMATAASSSSLEK	LEKSYE	91.3	23	23	2	0	intronic	KDM4C	pseudogene	237	1	0	0.999712	1	1	0	0	0	0	1	2	0	0	0	2	0	0
RPL4P5	pseudogene		191	AAAAAAALEAK	PGOHUM_ENST00000413888.1_RPL4P5_ORF1_1	chr9	7477232	7477264	-	0	0.0265585	1	972468	novelpep (no match to known protein found)	NA	NA	NA	NA	NA	NA	NA	NA	NA	intergenic	KDM4C(dist=301584),TMEM261(dist=319259)	pseudogene	165	0	0	0.319875	0	0	1	0	0	0	0	0	0	0	0	0	0	0
RPSAP9	pseudogene		192	ADHQPLTEASYVNLPTIALCNTDSPMR	chr9_79013999_79014079_+	chr9	79013999	79014079	+	0	0.00109424	2	NA	1 mismatch to known protein	tr|A0A024R7P5|A0A024R7P5_HUMAN	DPRADH	ADHQPLTEASYVNLPTIALCNTDSPLR	PLRYVD	96.3	27	27	1	0	ncRNA_exonic	RPSAP9	pseudogene							0	2	0	0	0	1	0	0	1	0	0	3
HNRNPA1P14	pseudogene	not linked in-frame	193	SSGPYGGGGQYYAK	PGOHUM_ENST00000440352.2_HNRNPA1P14_ORF3_16	chr9	91025516	91025557	-	0	0.0179643	7	41889120	1 mismatch to known protein	tr|B4DP35|B4DP35_HUMAN	GGRSSG	SSGPYGGGGQYFAK	FAKPRN	92.86	14	14	1	0	intronic	SPIN1	pseudogene	392	0	0	0.352146	0	0	0	0	0	2	0	0	0	0	0	0	1	0
HNRNPA1P14	pseudogene	not linked in-frame	193	GFAFVTFDDHNSVDK	PGOHUM_ENST00000440352.2_HNRNPA1P14_ORF2_2	chr9	91025895	91025939	-	0	0.000130096	1	4435040	1 mismatch to known protein	tr|F8VTQ5|F8VTQ5_HUMAN	KKRGFA	GFAFVTFDDHDSVDK	VDKIVI	93.33	15	15	1	0	intronic	SPIN1	pseudogene	64	6	0	0.995455	0	0	0	0	0	0	0	0	0	0	0	0	0	0
KRT18P13	pseudogene		195	YWSQQIEESTSVVTTQSTEVGAAGMMLTELR	PGOHUM_ENST00000400056.3_KRT18P13_ORF3_8	chr9	100462533	100462625	+	0	0.0333499	1	18634578	novelpep [2 or more mismatch to known protein]	tr|I6L965|I6L965_HUMAN	LDKYWS	YWSQQIEESTTVVTTQSAEVGAAETTLTELR	ELRRTV	83.87	31	31	5	0	intergenic	XPA(dist=2842),FOXE1(dist=153004)	pseudogene	485	1	0	0.883269	0	0	0	0	0	0	0	0	0	0	0	0	1	0
TRMT112P4	pseudogene		196	GPVEGYEEDEQFLR	PGOHUM_ENST00000429016.2_TRMT112P4_ORF2_4	chr9	104118880	104118921	-	0	0.000946876	2	NA	novelpep [2 or more mismatch to known protein]	tr|F5GX77|F5GX77_HUMAN	VPKGPV	GPVEGYEENEEFLR	FLRTMH	85.71	14	14	2	0	intergenic	LPPR1(dist=31463),BAAT(dist=3819)	pseudogene	392	0	1	0.0994146	0	0	0	0	0	0	0	0	0	0	0	0	0	0
KRT8P37	pseudogene	linked in-frame	198	VSELEAALQR	PGOHUM_ENST00000451609.1_KRT8P37_ORF3_0	chr10	8556015	8556044	-	0.0017334	0.0499444	1	11625033	1 mismatch to known protein	tr|Q7L4M3|Q7L4M3_HUMAN	NAKLSE	LSELEAALQR	LQRAKQ	90	10	10	1	0	intergenic	LINC00708(dist=245747),LOC101928272(dist=683314)	pseudogene	118	0	0	0.982138	0	0	0	0	0	0	0	0	0	0	0	0	0	0
KRT8P37	pseudogene	linked in-frame	198	ASLEAAIANAEQR	PGOHUM_ENST00000451609.1_KRT8P37_ORF3_0	chr10	8556078	8556116	-	0	0.000804248	4	16110947	1 mismatch to known protein	tr|Q7L4M3|Q7L4M3_HUMAN	GQRASL	ASLEAAIADAEQR	EQRGEL	92.31	13	13	1	0	intergenic	LINC00708(dist=245810),LOC101928272(dist=683251)	pseudogene	14	0	0	0.971105	0	1	0	0	0	0	0	0	0	0	0	0	0	0
HNRNPRP1	pseudogene		200	VTEGLVDVILYDQPDDK	PGOHUM_ENST00000453465.1_HNRNPRP1_ORF1_5	chr10	21914520	21914570	-	0	1.88202e-05	1	NA	1 mismatch to known protein	tr|B4DT28|B4DT28_HUMAN	FSKVTE	VTEGLVDVILYHQPDDK	DDKKKN	94.12	17	17	1	0	intronic	MLLT10	pseudogene	147	0	0	0.99912	0	0	0	0	0	0	0	0	0	0	0	0	0	0
PRDX2P2	pseudogene		203	LVQAFQYTDEHPEICPAGWKPGSDMIKPSVNDSK	PGOHUM_ENST00000451920.1_PRDX2P2_ORF1_10	chr10	35255062	35255163	+	0	0.0259941	1	NA	novelpep [2 or more mismatch to known protein]	sp|P32119|PRDX2_HUMAN	ALRLVQ	LVQAFQYTDEHGEVCPAGWKPGSDTIKPNVDDSK	DSKEYF	85.29	34	34	5	0	intergenic	PARD3-AS1(dist=149712),CUL2(dist=42417)	pseudogene	111	1	0	0.993278	1	0	0	0	0	0	0	0	0	0	0	0	0	0
AHCYP1	pseudogene		204	VPAINVNDSLTK	PGOHUM_ENST00000399501.2_AHCYP1_ORF2_7	chr10	47594884	47594919	+	0.0017334	0.0433424	1	10293518	1 mismatch to known protein	sp|P23526-2|SAHH_HUMAN	ILKVPA	VPAINVNDSVTK	VTKSKF	91.67	12	12	1	0	ncRNA_intronic	ANTXRLP1	pseudogene	35	0	0	0.988257	0	0	0	0	0	0	0	0	0	0	0	0	0	0
ANXA2P3	pseudogene		205	LSLEGHHSTPSGAYGSVK	PGOHUM_ENST00000404883.2_ANXA2P3_ORF1_0	chr10	66585359	66585412	+	0	0.0342208	1	NA	novelpep [2 or more mismatch to known protein]	tr|H0YKV8|H0YKV8_HUMAN	LCKLSL	LSLEGDHSTPPSAYGSVK	SVKAYT	83.33	18	18	3	0	ncRNA_exonic	ANXA2P3	pseudogene	78	0	0	0.33083	1	1	0	0	0	0	0	0	0	0	0	0	0	0
RP11-474D14.2	pseudogene		206	TSYSQHQQVR	PGOHUM_ENST00000435889.1_RP11-474D14.2_ORF1_9	chr10	69720748	69720777	-	0	0.0357231	1	3805500	1 mismatch to known protein	tr|A8K4W0|A8K4W0_HUMAN	IRKTSY	TSYAQHQQVR	QVRQIR	90	10	10	1	0	intronic	HERC4	pseudogene	6	2	0	0.999793	0	1	0	0	0	0	1	0	0	1	0	0	1	0
EIF2S2P3	pseudogene		208	IESDVQEPTEPENDLDIMLGNK	PGOHUM_ENST00000428356.1_EIF2S2P3_ORF1_0	chr10	94429129	94429194	-	0	3.58512e-05	2	NA	novelpep [2 or more mismatch to known protein]	sp|P20042|IF2B_HUMAN	DLKIES	IESDVQEPTEPEDDLDIMLG	MLGNKK	95	22	20	1	0	intergenic	KIF11(dist=13977),HHEX(dist=20552)	pseudogene	29	6	0	0.985877	0	1	0	2	0	0	0	0	0	0	4	0	2	2
RPL7Apx	pseudogene		209	NFGIGEDIQPK	PGOHUM_ENST00000458096.1_RP11-400G3.3_ORF2_1	chr10	96642423	96642455	+	0	0.0127392	2	8242938	1 mismatch to known protein	tr|Q5T8U3|Q5T8U3_HUMAN	RPKNFG	NFGIGQDIQPK	QPKRDL	90.91	11	11	1	0	intergenic	CYP2C19(dist=29461),CYP2C9(dist=55992)	pseudogene	168	0	0	0.999906	1	0	0	0	0	0	0	0	0	0	0	0	0	0
LDHAP5	pseudogene		214	VTLTPEEEAR	PGOHUM_ENST00000394996.2_LDHAP5_ORF1_6	chr10	120692235	120692264	-	0	0.0382651	1	238355	1 mismatch to known protein	sp|P00338-4|LDHA_HUMAN	LVKVTL	VTLTSEEEAR	EARLKK	90	10	10	1	0	intergenic	CACUL1(dist=177477),NANOS1(dist=96993)	pseudogene	494	2	1	0.888483	0	0	0	0	0	0	0	0	0	0	0	0	0	0
ALDOAP2	pseudogene		215	TVPPAVPGITFLSGGQNEEEASINLNAINK	PGOHUM_ENST00000398050.3_ALDOAP2_ORF2_9	chr10	127355652	127355741	-	0	0.00377661	1	NA	novelpep [2 or more mismatch to known protein]	tr|H3BR68|H3BR68_HUMAN	LRRTVP	TVPPAVTGITFLSGGQSEEEASINLNAINK	INKCPL	93.33	30	30	2	0	intronic	TEX36	pseudogene	43	1	0	0.99274	0	1	0	0	0	0	0	0	0	0	0	0	0	0
HNRNPKP3	pseudogene		219	GSNFDCELR	PGOHUM_ENST00000511537.1_HNRNPKP3_ORF1_0	chr11	43284504	43284530	-	0	0.0326412	3	20688466	1 mismatch to known protein	tr|A0A024R228|A0A024R228_HUMAN	HYKGSD	GSDFDCELR	ELRLLI	88.89	9	9	1	0	ncRNA_exonic	HNRNPKP3	pseudogene	73	3	0	0.999577	0	0	0	0	0	0	0	0	0	0	0	0	0	0
YWHAZpx	pseudogene		220	AAFDEALAELDTLSEESYK	PGOHUM_ENST00000528891.1_RP11-736I10.2_ORF3_8	chr11	59845740	59845796	+	0	0.00304655	2	60277244	novelpep [2 or more mismatch to known protein]	tr|Q2F831|Q2F831_HUMAN	AKTAFD	AFDEAIAELDTLSEESYK	SYKDST	94.44	19	18	1	0	intergenic	MS4A3(dist=7152),MS4A2(dist=10397)	pseudogene	88	0	0	0.997571	0	0	0	0	0	0	0	0	0	0	0	0	0	0
RPS2px	pseudogene		221	SLEEVYLFSLPLK	PGOHUM_ENST00000491725.1_RP11-810P12.1_ORF2_1	chr11	61779831	61779869	-	0	0.0202607	1	3127850	novelpep [2 or more mismatch to known protein]	tr|H0YEN5|H0YEN5_HUMAN	KIKSLE	SLEEIYLFSLPIK	PIKAFV	84.62	13	13	2	0	intergenic	FTH1(dist=44699),INCENP(dist=111614)	pseudogene	77	10	0	0.999974	0	0	0	0	0	0	0	0	0	0	0	0	0	0
RCC2P6	pseudogene		223	DVACGANHMLVLDSQK	PGOHUM_ENST00000526625.2_RCC2P6_ORF2_8	chr11	62140078	62140125	+	0	0.00577859	1	5694804	novelpep [2 or more mismatch to known protein]	tr|A5PLK7|A5PLK7_HUMAN	ITKMAC	MACGAEFSMIMDCK	DCKGNL	35.71	16	14	9	0	intronic	ASRGL1	pseudogene	481	0	0	0.999064	0	0	0	0	0	0	0	0	0	0	0	0	0	0
GAPDHP70	pseudogene		230	VIHDNFGIMEGLMTTVHAIAATQK	PGOHUM_ENST00000515281.1_GAPDHP70_ORF3_7	chr11	88141817	88141888	-	0	0.0231471	2	19788204	novelpep [2 or more mismatch to known protein]	tr|A4UCT1|A4UCT1_HUMAN	LAKVIH	VIHDNFGIVEGLMTTVHAITATQK	TQKTVD	91.67	24	24	2	0	intergenic	CTSC(dist=70876),GRM5(dist=95927)	pseudogene	26	6	0	0.999129	0	1	0	0	0	0	0	0	0	0	0	0	0	0
TUBA1Bpx	pseudogene		231	ECVSIHVGQAGVQIGNVCWELYCLEHGIQPDGQMPSDK	PGOHUM_ENST00000530835.1_RP11-121L10.3_ORF3_2	chr11	90015832	90015945	+	0	0.00371226	1	NA	novelpep [2 or more mismatch to known protein]	tr|F8VVB9|F8VVB9_HUMAN	MRE	ECISIHVGQAGVQIGNACWELYCLEHGIQPDGQMPSDK	SDKTIG	94.74	38	38	2	0	ncRNA_intronic	DISC1FP1	pseudogene	88	29	1	0.999535	0	0	0	0	0	0	0	0	0	0	0	0	0	0
ASS1px	pseudogene	not linked in-frame	232	EFVEEFIWPAMQSSTLYEDR	PGOHUM_ENST00000526512.1_RP11-382M14.1_ORF1_0	chr11	107047210	107047269	+	0	0.0397737	1	10069600	novelpep [2 or more mismatch to known protein]	tr|A0A0S2Z3D8|A0A0S2Z3D8_HUMAN	VSREFV	EFVEEFIWPAIQSSALYEDR	EDRYLL	90	20	20	2	0	intergenic	GUCY1A2(dist=158039),CWF19L2(dist=149862)	pseudogene	110	2	0	0.996322	0	0	0	0	0	0	0	0	0	0	0	0	0	0
ASS1px	pseudogene	not linked in-frame	232	DSATHQTSLELFMYLNEVAGK	PGOHUM_ENST00000526512.1_RP11-382M14.1_ORF2_5	chr11	107047730	107047792	+	0	7.21654e-08	5	NA	novelpep [2 or more mismatch to known protein]	tr|B4E395|B4E395_HUMAN	NVKDGT	DGTTHQTSLELFMYLNEVAGK	AGKHGV	90.48	21	21	2	0	intergenic	GUCY1A2(dist=158559),CWF19L2(dist=149342)	pseudogene	43	0	0	0.710661	1	1	0	0	0	0	0	0	0	0	0	0	0	0
HNRNPA1P60	pseudogene		233	DYYEQYGK	PGOHUM_ENST00000526810.1_HNRNPA1P60_ORF1_0	chr11	110659310	110659333	-	0	0.039096	1	23685054	1 mismatch to known protein	tr|F8VZ49|F8VZ49_HUMAN	HLRDYF	DYFEQYGK	YGKIEV	87.5	8	8	1	0	intergenic	ARHGAP20(dist=75398),C11orf53(dist=467397)	pseudogene	30	1	0	0.999522	0	0	0	0	0	0	0	0	0	0	0	0	0	0
KRT8P7	pseudogene	not linked in-frame	235	LALDIQIATYR	PGOHUM_ENST00000533003.1_KRT8P7_ORF2_9	chr11	119473842	119473874	-	0	0.00899511	3	NA	novelpep [2 or more mismatch to known protein]	tr|H0YID6|H0YID6_HUMAN	NVKLAL	LALDVEIATYR	TYRKLL	81.82	11	11	2	0	intergenic	USP2-AS1(dist=103898),PVRL1(dist=34966)	pseudogene	18	0	0	0.999938	0	0	0	0	0	0	0	0	0	0	0	0	0	0
KRT8P7	pseudogene	not linked in-frame	235	EVDEAYMNK	PGOHUM_ENST00000533003.1_KRT8P7_ORF3_1	chr11	119474396	119474422	-	0	0.0126846	4	35010360	1 deletion to known protein	tr|Q8IWY7|Q8IWY7_HUMAN	KEYVDE	VDEAYMNK	MNKMEL	100	9	8	0	0	intergenic	USP2-AS1(dist=104452),PVRL1(dist=34412)	pseudogene	125	0	0	0.996692	0	0	0	0	0	0	0	0	0	0	0	0	0	0
NAP1L1P1	pseudogene		236	NVDLFSDMVQQHDEPILK	PGOHUM_ENST00000524793.1_NAP1L1P1_ORF3_9	chr11	125937943	125937996	+	0	0.0158599	1	13462726	novelpep [2 or more mismatch to known protein]	tr|H0YH88|H0YH88_HUMAN	VFKNVD	NVDLLSDMVQEHDEPILK	ILKHLK	88.89	18	18	2	0	intergenic	CDON(dist=4756),RPUSD4(dist=134046)	pseudogene	488	2	0	0.999679	0	0	0	0	0	0	2	0	0	0	1	0	0	0
DSTNP2	pseudogene	(unprocessed)	237	EILVGDVGVTISEPFK	PGOHUM_ENST00000602547.1_DSTNP2_ORF2_2	chr12	6994219	6994266	+	0	0.0279637	2	NA	novelpep [2 or more mismatch to known protein]	tr|F6RFD5|F6RFD5_HUMAN	EGKEIL	EILVGDVGVTITDPFK	PFKHFV	87.5	16	16	2	0	ncRNA_exonic	DSTNP2	pseudogene	41	0	0	0.948574	0	1	9	9	6	12	13	12	17	23	13	20	16	37
RPS3AP43	pseudogene		238	GLVFEVSLADLQNDEVAFR	PGOHUM_ENST00000479743.1_RPS3AP43_ORF3_6	chr12	8512186	8512242	-	0	0.0318105	1	45404800	1 mismatch to known protein	tr|D6RAS7|D6RAS7_HUMAN	GLKGRV	GRVFEVSLADLQNDEVAFR	AFRKFK	94.74	19	19	1	0	ncRNA_intronic	LINC00937	pseudogene	65	0	0	0.999857	0	0	0	0	0	0	0	0	0	0	0	0	0	0
HNRNPA1P34	pseudogene		239	GFGFVTYATMEEVDAATNAR	PGOHUM_ENST00000391992.3_HNRNPA1P34_ORF3_7	chr12	9180508	9180567	-	0	0.00203431	3	50240552	novelpep [2 or more mismatch to known protein]	tr|F8VYN5|F8VYN5_HUMAN	RSRGFG	GFGFVTYATVEEVDAAMNAR	NARPHK	90	20	20	2	0	intergenic	KLRG1(dist=17168),LINC00612(dist=27677)	pseudogene	182	0	0	0.767831	0	0	0	0	0	0	0	0	0	0	0	0	0	0
RPS2px	pseudogene		240	GCTATLGNFSK	PGOHUM_ENST00000469884.1_RP11-6K23.1_ORF3_3	chr12	15593138	15593170	+	0	0.0192426	5	28194916	1 mismatch to known protein	tr|E9PQD7|E9PQD7_HUMAN	SARGCT	GCTATLGNFAK	FAKATF	90.91	11	11	1	0	intronic	PTPRO	pseudogene	224	0	0	0.999406	0	0	0	0	0	0	0	0	0	0	0	0	0	0
SKP1P2	pseudogene	two closely located pseudogenes	241	TMLEDLGMNDEGDHDPVPLPNVNAAILK	PGOHUM_ENST00000444513.2_RP11-1018J11.1_ORF1_0	chr12	17142144	17142227	+	0	3.66297e-05	1	NA	novelpep [2 or more mismatch to known protein]	tr|E5RI56|E5RI56_HUMAN	TIKTML	TMLEDLGMDDEGDDDPVPLPNVNAAILK	KK	92.86	28	28	2	0	ncRNA_exonic	SKP1P2	pseudogene	120	2	0	0.995403	0	1	0	0	0	0	0	0	0	0	0	0	0	0
EEF1A1P16	pseudogene	two closely located pseudogenes	241	NDPPMEAAGFTAQVIILNHPGQISAGYALVLDCHTAHTACK	PGOHUM_ENST00000325349.6_EEF1A1P16_ORF1_5	chr12	17144585	17144707	+	0	2.66411e-07	46	51167272	novelpep [2 or more mismatch to known protein]	tr|B4DV42|B4DV42_HUMAN	DSKNDP	NDPPMEAAGFTAQVIILNHPGQISAGYAPVLDCHTAHIACK	ACKFAE	95.12	41	41	2	0	intergenic	SKP1P2(dist=1023),MIR3974(dist=681648)	pseudogene	82	2	0	0.992009	0	1	0	0	0	0	0	0	0	0	0	0	0	0
PSMC1P9	pseudogene		242	ESVELPLTHPEYYEEMGIKPPR	PGOHUM_ENST00000396338.3_PSMC1P9_ORF2_1	chr12	18846306	18846371	+	0	0.000163363	1	NA	1 mismatch to known protein	tr|G3V4X1|G3V4X1_HUMAN	EIKESV	ESVELPLTHPEYYEEMGIKPPK	PPKGVI	95.45	22	22	1	0	intronic	PLCZ1	pseudogene	243	1	0	0.999646	0	0	0	0	0	0	0	0	0	0	0	0	0	0
EEF1A1P4	pseudogene		243	IGYNPDTEAFVPISGWNGDNMLEPSFNMPWFK	PGOHUM_ENST00000359165.5_EEF1A1P4_ORF3_12	chr12	19609933	19610028	-	0	0.0355699	3	25017120	novelpep [2 or more mismatch to known protein]	tr|A0A087WVQ9|A0A087WVQ9_HUMAN	IKKIGY	IGYNPDTVAFVPISGWNGDNMLEPSANMPWFK	WFKGWK	93.75	32	32	2	0	intronic	AEBP2	pseudogene	30	25	0	0.994315	0	0	0	0	0	0	0	0	0	0	0	0	0	0
YBX3px	pseudogene		244	PAPAVGEAENK	chr12_43021055_43021096_-	chr12	43021055	43021096	-	0.00484762	0.0434338	1	3174750	novelpep [2 or more mismatch to known protein]	tr|A0A087X194|A0A087X194_HUMAN	RHCPAP	PAPATREAEAR	EAREWL	63.64	11	11	4	0	ncRNA_intronic	LOC101927058	ncRNA	14	0	0	0.0219268	0	0	0	0	0	0	0	0	0	0	0	0	0	0
EEF1A1P17	pseudogene		245	SGDAAIVDMVPGKPMCVESFSVYPPLSR	PGOHUM_ENST00000547505.2_EEF1A1P17_ORF1_18	chr12	44054701	44054784	+	0	0.00101862	3	NA	novelpep [2 or more mismatch to known protein]	tr|Q2F837|Q2F837_HUMAN	FLKSGD	SGDAAIVDMVPGKPMCVESFSDYPPLGR	LGRFAV	92.86	28	28	2	0	intergenic	ADAMTS20(dist=108977),PUS7L(dist=67709)	pseudogene	85	21	0	0.99723	0	1	0	0	0	0	0	0	0	0	0	0	0	0
KRT124P	pseudogene	(unprocessed)	246	LAPDIEIATYR	PGOHUM_ENST00000549264.1_KRT124P_ORF3_16	chr12	52815469	52815501	-	0	0.00876619	1	NA	1 mismatch to known protein	tr|Q6PIN2|Q6PIN2_HUMAN	SVKLAL	LALDIEIATYR	TYRKLL	90.91	11	11	1	0	intergenic	KRT82(dist=15293),KRT75(dist=2385)	pseudogene	43	0	1	0.974562	0	0	0	0	0	0	0	0	0	0	0	0	0	0
VDAC1P5	pseudogene		247	WNTDNTLGTQITVEDQLAR	PGOHUM_ENST00000603132.1_VDAC1P5_ORF3_1	chr12	55197093	55197149	-	0.00336623	0.0516908	2	18998762	1 mismatch to known protein	tr|B3KTS5|B3KTS5_HUMAN	TEKWNT	WNTDNTLGTEITVEDQLAR	LARGLK	94.74	19	19	1	0	intergenic	DCD(dist=154816),MUCL1(dist=51206)	pseudogene
GAPDHP44	pseudogene	linked in-frame	250	VDIVAINDPFIDLNYMVCVFQYDFVCGK	PGOHUM_ENST00000513513.1_GAPDHP44_ORF1_0	chr12	63149085	63149168	+	0	4.44318e-06	5	11764609	novelpep [2 or more mismatch to known protein]	tr|B4DRV9|B4DRV9_HUMAN	SGKVDI	VDIVAINDPFIDLNYMVYMFQYDSTHGK	HGKFHG	82.14	28	28	5	0	intronic	PPM1H	pseudogene	115	0	0	0.916398	0	0	0	0	0	0	0	0	0	0	0	0	0	0
GAPDHP44	pseudogene	linked in-frame	250	WGNAGAEYIMESTGVFTTMEK	PGOHUM_ENST00000513513.1_GAPDHP44_ORF1_0	chr12	63149262	63149324	+	0.00336623	0.0508101	1	79778896	novelpep [2 or more mismatch to known protein]	tr|B4DRV9|B4DRV9_HUMAN	KIKWGD	WGDAGAEYVVESTGVFTTMEK	MEKAGA	85.71	21	21	3	0	intronic	PPM1H	pseudogene	91	0	0	0.999855	0	0	0	0	0	0	0	0	0	0	0	0	0	0
GAPDHP44	pseudogene	not linked in-frame	250	GILGYTEHQVVSSDFNSDIHSSTFDAGDGIDLNDHFVK	PGOHUM_ENST00000513513.1_GAPDHP44_ORF3_15	chr12	63149819	63149932	+	0	5.00996e-07	14	NA	novelpep [2 or more mismatch to known protein]	tr|E7EUT5|E7EUT5_HUMAN	PLKGIL	GILGYTEHQVVSSDFNSDTHSSTFDAGAGIALNDHFVK	FVKLIS	92.11	38	38	3	0	intronic	PPM1H	pseudogene	35	2	0	0.999275	0	0	0	0	0	0	0	0	0	0	0	0	0	0
KRT8P39	pseudogene		251	SLDMNSIIAEVK	PGOHUM_ENST00000396270.3_KRT8P39_ORF2_3	chr12	69100171	69100206	+	0	0.00215116	7	59657692	1 mismatch to known protein	tr|Q7L4M3|Q7L4M3_HUMAN	NSRSLD	SLDMDSIIAEVK	EVKAQY	91.67	12	12	1	0	intronic	NUP107	pseudogene	91	0	0	0.992914	1	1	0	0	0	0	0	0	0	0	0	0	0	0
RPS4XP15	pseudogene		254	TDITYPAGFMNVISIDK	PGOHUM_ENST00000489210.2_RPS4XP15_ORF1_4	chr12	88344045	88344095	+	0	0.000946876	8	1682770944	novelpep [2 or more mismatch to known protein]	tr|B7Z1M6|B7Z1M6_HUMAN	KVRTDI	TDITYPAGLMDVISIDK	IDKTGE	88.24	17	17	2	0	intergenic	MKRN9P(dist=165557),C12orf50(dist=29771)	pseudogene	468	1	0	0.99664	1	1	0	0	0	0	0	0	0	0	0	0	0	0
KRT18P20	pseudogene		256	GLQAQIASSGLTMEVDALK	PGOHUM_ENST00000548986.1_KRT18P20_ORF3_0	chr12	105371096	105371152	-	0	0.00907273	1	4222584	novelpep [2 or more mismatch to known protein]	tr|I6L965|I6L965_HUMAN	EVKGLQ	GLQAQIASSGLTVEVDAPK	APKSQD	89.47	19	19	2	0	intergenic	SLC41A2(dist=48624),C12orf45(dist=9002)	pseudogene	160	0	0	0.993179	0	0	0	0	0	0	0	0	0	0	0	0	1	0
CLIC1P1	pseudogene		257	FLNGNELTLADCNLLPK	PGOHUM_ENST00000431907.2_CLIC1P1_ORF2_1	chr12	121352702	121352752	+	0	7.12752e-06	1	5431996	novelpep [2 or more mismatch to known protein]	sp|Q96NY7-2|CLIC6_HUMAN	GRKFLD	FLDGDELTLADCNLLPK	LPKLHI	88.24	17	17	2	0	intergenic	SPPL3(dist=10547),HNF1A-AS1(dist=54939)	pseudogene	155	14	1	0.95186	1	1	0	0	0	0	0	0	0	0	0	2	0	1
EEF1A1P3	pseudogene		259	IGYNPDTVAFVPFAGWNCDNMLEPSANMPWFK	PGOHUM_ENST00000417549.1_EEF1A1P3_ORF3_3	chr13	28789192	28789287	+	0	0.00053703	1	NA	novelpep [2 or more mismatch to known protein]	tr|A0A087WVQ9|A0A087WVQ9_HUMAN	IKKIGY	IGYNPDTVAFVPISGWNGDNMLEPSANMPWFK	WFKGWK	90.62	32	32	3	0	intronic	PAN3	pseudogene	33	6	0	0.998591	0	0	0	0	0	0	0	0	0	0	0	0	0	0
GAPDHP69	pseudogene		260	IISNASCTMNCLAPLAK	PGOHUM_ENST00000425504.1_GAPDHP69_ORF1_0	chr13	29881350	29881400	+	0	0.0387615	6	19517282	1 mismatch to known protein	sp|P04406-2|G3P_HUMAN	SLKIIS	IISNASCTTNCLAPLAK	LAKVIH	94.12	17	17	1	0	intronic	MTUS2	pseudogene							0	0	0	0	0	0	0	0	0	0	0	0
EIF4A1P5	pseudogene		261	GYDVIAQAQSGTAK	PGOHUM_ENST00000428062.1_EIF4A1P5_ORF1_8	chr13	37513425	37513466	-	0	0.000352488	3	60017460	1 mismatch to known protein	tr|Q59F68|Q59F68_HUMAN	CIKGYD	GYDVIAQAQSGTGK	TGKTAT	92.86	14	14	1	0	intergenic	SMAD9(dist=19016),ALG5(dist=10483)	pseudogene	101	2	0	0.995073	0	0	0	0	0	0	0	0	0	0	0	0	0	0
RPS4XP16	pseudogene		262	TDITYPAGFMEAISIDK	PGOHUM_ENST00000596904.1_RPS4XP16_ORF1_6	chr13	52034893	52034943	+	0	0.0389284	1	17845870	novelpep [2 or more mismatch to known protein]	tr|Q53HV1|Q53HV1_HUMAN	KVRTDI	TDITYPAGFMDVISIDK	IDKTGE	88.24	17	17	2	0	intergenic	INTS6-AS1(dist=6042),MIR4703(dist=91832)	pseudogene	385	0	1	0.99966	0	0	0	0	0	0	0	0	0	5	0	1	1	7
HNRNPA1P18	pseudogene		264	GFGFVTYATVEEAEAAMNAR	PGOHUM_ENST00000433537.1_HNRNPA1P18_ORF1_3	chr13	68876174	68876233	-	0	0.000352488	4	19974682	novelpep [2 or more mismatch to known protein]	tr|F8VYN5|F8VYN5_HUMAN	RSRGFG	GFGFVTYATVEEVDAAMNAR	NARPHK	90	20	20	2	0	intergenic	LINC00364(dist=922048),LINC00550(dist=559243)	pseudogene	467	0	0	0.878119	0	0	0	0	0	0	0	0	0	0	0	0	0	0
KRT18P27	pseudogene		265	GLQAQIDSSGLTMEIEAPK	PGOHUM_ENST00000427733.1_KRT18P27_ORF3_7	chr13	90883312	90883368	+	0.00622847	0.066034	1	NA	novelpep [2 or more mismatch to known protein]	tr|I6L965|I6L965_HUMAN	EVKGLQ	GLQAQIASSGLTVEVDAPK	APKSQD	78.95	19	19	4	0	upstream	MIR622	pseudogene	19	0	0	0.912286	0	0	0	0	0	0	0	0	0	0	0	0	0	0
HSP90AB6P	pseudogene		266	ENQTEYLEER	PGOHUM_ENST00000426420.1_HSP90AB6P_ORF2_7	chr13	97537508	97537537	-	0	0.0063242	6	452678976	1 mismatch to known protein	tr|G3V2J8|G3V2J8_HUMAN	HLKEDQ	EDQTEYLEER	EERRIK	90	10	10	1	0	intergenic	HS6ST3(dist=45692),LINC00359(dist=56027)	pseudogene	44	0	0	0.998483	1	0	0	0	0	0	0	0	0	0	0	0	0	0
RPL9P3	pseudogene		269	TILSNQTVNIPENGDITLK	PGOHUM_ENST00000475906.1_RPL9P3_ORF1_0	chr14	35731671	35731727	+	0	0.0316741	1	NA	novelpep [2 or more mismatch to known protein]	tr|B4DLV8|B4DLV8_HUMAN	MKT	TILSNQTVDIPENVDITLK	TLKGRT	89.47	19	19	2	0	intronic	KIAA0391	pseudogene	55	1	1	0.936786	0	0	0	0	0	0	0	0	0	0	0	0	0	0
HNRNPUP1	pseudogene		270	TSEDEETIVATK	PGOHUM_ENST00000554987.1_HNRNPUP1_ORF2_0	chr14	43769677	43769712	+	0	0.0029818	1	1085864	novelpep [2 or more mismatch to known protein]	tr|Q5H9Q9|Q5H9Q9_HUMAN	DRWSSE	SSEDEET	EETAGP	85.71	12	7	1	0	intergenic	LRFN5(dist=1395925),FSCB(dist=1203677)	pseudogene	167	0	0	0.999	0	0	2	0	0	2	0	0	0	0	0	0	0	0
RPL21P6	pseudogene		272	DGVVPLATYMR	PGOHUM_ENST00000479171.1_RPL21P6_ORF1_2	chr14	55880682	55880714	-	0.00336623	0.0553691	1	833425	1 deletion to known protein	tr|M0R181|M0R181_HUMAN	RKHGVV	GVVPLATYMR	YMRIYK	100	11	10	0	0	downstream	TBPL2	pseudogene	71	1	0	0.507187	0	0	0	0	0	0	0	0	0	0	0	0	0	0
TUBBP8	pseudogene		274	EAESCDCLQGFQLTHSLGEGTGSGMGTLLHSK	PGOHUM_ENST00000560273.2_TUBBP8_ORF2_3	chr15	29905593	29905688	+	0	0.0149341	1	NA	novelpep [2 or more mismatch to known protein]	tr|M0R042|M0R042_HUMAN	VRKEAE	EAESCDCLQGFQLTH	LTHSLG	100	32	15	0	0	intergenic	FAM189A1(dist=42666),TJP1(dist=85978)	pseudogene	474	9	0	0.999003	0	0	0	0	0	0	0	0	0	0	0	0	0	0
HNRNPA1P71	pseudogene		276	DYFQQYGK	PGOHUM_ENST00000559135.1_HNRNPA1P71_ORF3_2	chr15	33304682	33304705	+	0	0.039096	4	30441870	1 mismatch to known protein	tr|F8VZ49|F8VZ49_HUMAN	HLRDYF	DYFEQYGK	YGKIEV	87.5	8	8	1	0	intronic	FMN1	pseudogene	191	0	0	0.999435	0	0	0	0	0	0	0	0	0	0	0	0	0	0
RP11-25H11.1	pseudogene		277	DMIILPEMMGSMVGVYNGK	PGOHUM_ENST00000476363.1_RP11-25H11.1_ORF3_1	chr15	37783131	37783187	+	0	0.0286939	1	4806224	1 mismatch to known protein	tr|S4R456|S4R456_HUMAN	HLRDMI	DMIILPEMVGSMVGVYNGK	KT	94.74	19	19	1	0	intergenic	MEIS2(dist=389631),TMCO5A(dist=443677)	pseudogene							0	0	0	0	0	0	0	0	0	0	0	0
KRT8P50	pseudogene	not linked in-frame	278	LVSESSNVLPK	chr15_43093164_43093196_-	chr15	43093164	43093196	-	0.00484762	0.0780628	4	43078172	1 mismatch to known protein	sp|P05787-2|K2C8_HUMAN	DGKLVS	LVSESSDVLPK	K	90.91	11	11	1	0	intronic	TTBK2	intronic	84	0	0	0.948094	0	1	0	0	0	0	0	0	0	0	0	2	0	0
KRT8P50	pseudogene	not linked in-frame	278	ELQSQISDTSVVLFMDNSR	PGOHUM_ENST00000562022.1_KRT8P50_ORF2_10	chr15	43093856	43093912	-	0.00622847	0.0565713	1	NA	novelpep [1 mismatch to known protein but with no trypsin site]	tr|Q3B834|Q3B834_HUMAN	SWTELQ	ELQSQISDTSVVLSMDNSR	NSRSLD	94.74	19	19	1	0	intronic	TTBK2	pseudogene	#N/A	#N/A	#N/A	#N/A	#N/A	#N/A	#N/A	#N/A	#N/A	#N/A	#N/A	#N/A	#N/A	#N/A	#N/A	#N/A	#N/A	#N/A
KRT8P24	pseudogene		279	LESGMQNMSIHR	PGOHUM_ENST00000560290.1_KRT8P24_ORF2_14	chr15	49265312	49265347	+	0.00622847	0.0728925	1	NA	novelpep [1 deletion to known protein but with no trypsin site]	tr|Q7L4M3|Q7L4M3_HUMAN	ESRLES	LESGMQNMSIH	SIHTKT	100	12	11	0	0	intergenic	SHC4(dist=9671),SECISBP2L(dist=15523)	pseudogene	143	0	0	0.954314	0	0	0	0	0	0	0	0	0	0	0	0	0	0
EEF1A1P22	pseudogene		280	NDPPMEAAGFTAQMIILNRPGLISPGYVPVLDCHMAHLACK	PGOHUM_ENST00000559385.1_EEF1A1P22_ORF2_21	chr15	53229611	53229733	-	0	0.00558336	1	NA	novelpep [2 or more mismatch to known protein]	sp|Q5VTE0|EF1A3_HUMAN	DSKNDP	NDPPMEAAGFTAQVIILNHPGQISAGYAPVLDCHMAHIACK	ACKFAE	85.37	41	41	6	0	intergenic	ONECUT1(dist=147402),WDR72(dist=576327)	pseudogene	208	6	0	0.999412	0	0	0	0	0	0	0	0	0	0	0	0	0	0
HADHpx	pseudogene		281	TLSSISTSTDAISVVHSTDLVVEAIVENLK	PGOHUM_ENST00000565846.2_RP11-5N19.3_ORF3_0	chr15	56485114	56485203	-	0	2.14092e-05	2	NA	novelpep [2 or more mismatch to known protein]	tr|A0A0A0MSE2|A0A0A0MSE2_HUMAN	VEKTLS	TLSTIATSTDAASVVHSTDLVVEAIVENLK	NLKVKN	90	30	30	3	0	intronic	RFX7	pseudogene	142	0	1	0.889822	1	0	0	0	0	0	2	2	0	0	0	0	2	0
DDX18px	pseudogene		282	YHYELLNYMDLPILAIHGK	PGOHUM_ENST00000558620.2_RP11-568G20.2_ORF3_17	chr15	60164328	60164384	-	0	0.0202607	1	NA	novelpep [2 or more mismatch to known protein]	tr|H7C452|H7C452_HUMAN	SVKYHY	YHYELLNYIDLPVLAIHGK	HGKQKQ	89.47	19	19	2	0	intergenic	BNIP2(dist=182686),FOXB1(dist=132093)	pseudogene	35	0	0	0.998536	0	0	0	0	0	0	0	0	0	0	0	0	0	0
PPIApx	pseudogene		284	HTGPGILSMANAGSNINGSQFFICTAK	PGOHUM_ENST00000567565.3_RP11-24M17.3_ORF2_1	chr15	76039381	76039461	+	0	1.38623e-08	40	NA	novelpep [2 or more mismatch to known protein]	sp|P62937-2|PPIA_HUMAN	ILKHTG	HTGPGILSMANAGPNTNGSQFFICTAK	TAKTEW	92.59	27	27	2	0	intergenic	DNM1P35(dist=6963),MIR4313(dist=15175)	pseudogene	432	2	0	0.998696	1	1	0	2	0	0	0	0	0	0	0	0	0	0
HSPE1P3	pseudogene		285	AGEIQPVSVK	PGOHUM_ENST00000559254.1_CTD-3065B20.1_ORF1_1	chr15	91178125	91178154	+	0.0017334	0.0442835	2	17749292	novelpep [1 mismatch to known protein but with no trypsin site]	tr|B8ZZ54|B8ZZ54_HUMAN	MG	GGEIQPVSVK	SVKVGD	90	10	10	1	0	ncRNA_intronic	CRTC3-AS1	pseudogene	16	1	0	0.847793	0	1	2	0	1	0	0	0	0	1	1	0	1	0
PGAM1P12	pseudogene		286	HLEGLSEEAVMQLNLPTGIPIVYELDK	PGOHUM_ENST00000505622.1_PGAM1P12_ORF2_7	chr15	96984895	96984975	-	0	1.01353e-06	3	40936984	novelpep [2 or more mismatch to known protein]	tr|Q6FHK8|Q6FHK8_HUMAN	IVKHLE	HLEGLSEEAIMELNLPTGIPIVYELDK	LDKNLK	92.59	27	27	2	0	intergenic	NR2F2(dist=101403),SPATA8-AS1(dist=330340)	pseudogene	177	8	0	0.995407	0	0	0	0	0	0	0	0	0	0	0	0	0	0
GAPDHpx	pseudogene		289	VDIVAINDPSLTSTTWSTCSGMIASVANSMALSR	PGOHUM_ENST00000513369.2_RP11-159J3.1_ORF2_0	chr16	28251815	28251916	-	0	0.0154563	15	87393904	novelpep [2 or more mismatch to known protein]	tr|Q5ZEY4|Q5ZEY4_HUMAN	V	VDIVAINDPFIDLNYMVTCSNMIPPMANSMAPSR	PSRLRT	61.76	34	34	13	0	intergenic	XPO6(dist=28576),SBK1(dist=52025)	pseudogene	91	2	0	0.978002	0	1	0	0	0	0	0	0	0	0	0	0	0	0
RPS2P44	pseudogene		291	SPYEEFTDHLVK	chr16_48611492_48611527_-	chr16	48611492	48611527	-	0	0.00655873	1	4320655	1 mismatch to known protein	tr|A4D0Y7|A4D0Y7_HUMAN	FTKSPY	SPYQEFTDHLVK	LVKTHT	91.67	12	12	1	0	ncRNA_intronic	MIR5095	ncRNA	45	0	0	0.777714	1	0	0	0	0	0	0	0	0	0	0	0	0	0
RPS2px	pseudogene		293	TYSYLTPNIWK	PGOHUM_ENST00000604358.1_CTC-661I16.2_ORF1_1	chr16	57366395	57366427	-	0	0.0036805	1	13962887	novelpep [2 or more mismatch to known protein]	tr|Q8J014|Q8J014_HUMAN	IFKTYS	TYSYLTPDLWK	LWKETV	81.82	11	11	2	0	intergenic	PLLP(dist=47811),CCL22(dist=26300)	pseudogene	33	0	0	0.92625	0	1	0	0	0	0	0	0	0	0	0	0	0	0
CTD-2033A16.2	pseudogene		295	NLPQYVSNEVLEEAFSVFGQVER	PGOHUM_ENST00000566277.2_CTD-2033A16.2_ORF3_6	chr16	69791326	69791394	-	0	0.0169156	1	8557064	1 mismatch to known protein	tr|C9IZL7|C9IZL7_HUMAN	TVRNLP	NLPQYVSNELLEEAFSVFGQVER	VERAVV	95.65	23	23	1	0	intergenic	NOB1(dist=2455),WWP2(dist=4861)	pseudogene
CLIC1px	pseudogene		296	IEEFLEAVLFPCR	PGOHUM_ENST00000596612.1_RP11-158I3.1_ORF1_2	chr16	86468820	86468858	-	0.0017334	0.0456355	1	NA	novelpep [2 or more mismatch to known protein]	sp|O00299|CLIC1_HUMAN	TNKIEE	IEEFLEAVLCPPR	PPRYPK	84.62	13	13	2	0	intergenic	LINC00917(dist=89535),FENDRR(dist=39311)	pseudogene	26	1	0	0.994763	0	0	0	0	0	0	0	0	0	0	0	0	0	0
HNRNPA1P16	pseudogene		297	NQGGYGGSSSSSSYGSGGR	PGOHUM_ENST00000575692.1_HNRNPA1P16_ORF2_23	chr17	2210950	2211006	+	0	0.0254417	1	968270	novelpep (no match to known protein found)	NA	NA	NA	NA	NA	NA	NA	NA	NA	intronic	SRR	pseudogene	51	4	0	0.880554	1	1	0	1	0	3	1	2	2	0	1	1	1	0
FOXO3B	pseudogene		301	TLVSGLLLEDSVR	PGOHUM_ENST00000395675.4_FOXO3B_ORF2_0	chr17	18575943	18575981	-	0	0.00857989	1	NA	novelpep [2 or more mismatch to known protein]	tr|A8K5I9|A8K5I9_HUMAN	MALTML	TMLNGLLIKDS	KDSSPP	54.55	13	11	5	0	ncRNA_exonic	FOXO3B	pseudogene	360	1	0	0.0233158	0	0	1	0	0	0	0	2	0	1	3	0	0	3
KRT8P34	pseudogene		304	LEADLGNMQGLVEDFK	PGOHUM_ENST00000577607.1_KRT8P34_ORF1_1	chr17	37992133	37992180	-	0	0.00215116	1	NA	1 mismatch to known protein	tr|F8VP67|F8VP67_HUMAN	KLKLEA	LEAELGNMQGLVEDFK	DFKNKY	93.75	16	16	1	0	intronic	IKZF3	pseudogene	56	0	0	0.998404	0	0	0	0	0	0	0	0	0	0	0	0	0	0
GAPDHP66	pseudogene		308	VIHDNFGIVEGLMAMVHAITATQK	PGOHUM_ENST00000509132.1_GAPDHP66_ORF3_10	chr18	3978074	3978145	-	0	2.49784e-07	15	124796952	novelpep [2 or more mismatch to known protein]	tr|A4UCT1|A4UCT1_HUMAN	LAKVIH	VIHDNFGIVEGLMTTVHAITATQK	TQKTVD	91.67	24	24	2	0	ncRNA_intronic	DLGAP1-AS4	pseudogene	111	8	0	0.998686	1	1	0	0	0	0	0	0	0	0	0	0	0	0
SUMO2px	pseudogene		310	VAGQNGSVVQFK	PGOHUM_ENST00000588843.1_RP11-49K24.5_ORF1_0	chr18	44663452	44663487	+	0	0.00295629	1	18891976	1 mismatch to known protein	tr|A8MUA9|A8MUA9_HUMAN	NLKVAG	VAGQDGSVVQFK	QFKIKR	91.67	12	12	1	0	intronic	HDHD2	pseudogene	42	0	0	0.999057	0	0	0	0	0	0	0	1	0	0	0	2	0	2
RPL21P126	pseudogene		311	VYCVTQHAVGIVVNK	PGOHUM_ENST00000470049.2_RPL21P126_ORF3_1	chr18	53303252	53303296	+	0	0.0215168	1	3671040	1 mismatch to known protein	sp|P46778|RL21_HUMAN	TGRVYN	VYNVTQHAVGIVVNK	VNKQVK	93.33	15	15	1	0	upstream	TCF4	pseudogene
RPS12px	pseudogene		315	LVESLCAEHQINLIK	PGOHUM_ENST00000463278.1_CTC-398G3.2_ORF3_3	chr19	11634439	11634483	+	0	0.000367962	1	NA	1 mismatch to known protein	sp|P25398|RS12_HUMAN	YVKLVE	LVEALCAEHQINLIK	LIKVDD	93.33	15	15	1	0	intronic	ECSIT	pseudogene	70	0	1	1	0	1	0	0	0	0	0	0	0	0	0	0	2	0
PGK1P2	pseudogene		316	LGEVYVNDAFGTAHR	PGOHUM_ENST00000431702.2_PGK1P2_ORF3_4	chr19	12670852	12670896	+	0	0.014554	1	NA	1 mismatch to known protein	tr|V9HW85|V9HW85_HUMAN	LSKLGD	LGDVYVNDAFGTAHR	AHRAHS	93.33	15	15	1	0	intergenic	ZNF564(dist=8496),ZNF490(dist=16068)	pseudogene	27	0	0	0.999659	0	0	0	0	0	0	0	0	0	0	0	0	0	0
RPL9P32	pseudogene		318	DELILEGNDTELVSNSAALIQQPTTVK	PGOHUM_ENST00000464118.2_RPL9P32_ORF2_6	chr19	30447394	30447474	-	0	0.021984	1	NA	novelpep [2 or more mismatch to known protein]	tr|H0Y9R4|H0Y9R4_HUMAN	AQKDEL	DELILEGNDIELVSNSAALIQQATTVK	TVKNKD	92.59	27	27	2	0	intronic	URI1	pseudogene	25	12	1	0.967944	0	0	0	0	0	0	0	0	0	0	0	0	0	0
RPS3AP50	pseudogene		319	LITEDVEGK	PGOHUM_ENST00000487064.1_RPS3AP50_ORF3_3	chr19	33832351	33832377	+	0.00622847	0.0577997	2	5758463	1 mismatch to known protein	tr|D6RGE0|D6RGE0_HUMAN	KFKLIT	LITEDVQGK	QGKNCL	88.89	9	9	1	0	intergenic	CEBPA-AS1(dist=36388),CEBPG(dist=32224)	pseudogene	154	0	0	0.999923	0	0	0	0	0	0	0	0	0	0	0	0	0	0
RPS4XP21	pseudogene		320	TDITYPTGFMDVISIDK	PGOHUM_ENST00000469064.2_RPS4XP21_ORF1_0	chr19	34583937	34583987	-	0.0017334	0.0411645	1	NA	novelpep [2 or more mismatch to known protein]	tr|B7Z1M6|B7Z1M6_HUMAN	KVRTDI	TDITYPAGLMDVISIDK	IDKTGE	88.24	17	17	2	0	intergenic	KCTD15(dist=277271),LSM14A(dist=79415)	pseudogene	107	1	0	0.9997	0	0	0	0	0	0	0	0	0	0	0	0	0	0
RPS26P55	pseudogene		321	DISEASTFNAYVLPK	PGOHUM_ENST00000471178.2_RPS26P55_ORF3_2	chr19	35024367	35024411	-	0	0.0374519	1	NA	novelpep [2 or more mismatch to known protein]	tr|Q75MH1|Q75MH1_HUMAN	AVRDIS	DISEASVFDAYVLPK	LPKLCV	86.67	15	15	2	0	intergenic	WTIP(dist=32282),SCGB1B2P(dist=43271)	pseudogene	71	0	1	0.9975	1	0	0	0	0	0	0	0	0	0	0	0	0	0
GAPDHP38	pseudogene		326	VIISAPSSDAPMFVMGMNHEK	PGOHUM_ENST00000503632.1_GAPDHP38_ORF1_0	chr19	47062246	47062308	+	0.00622847	0.0666039	2	14699023	novelpep [2 or more mismatch to known protein]	tr|A4UCT1|A4UCT1_HUMAN	AKRVII	VIISAPSADAPMFVMGVNHEK	HEKYDN	90.48	21	21	2	0	intronic	PPP5D1	pseudogene	365	0	0	0.999403	1	1	0	0	0	0	0	0	0	0	0	0	0	1
SEPT7P8	pseudogene		329	LPLAVVGSDIITEVNGK	PGOHUM_ENST00000413308.1_SEPT7P8_ORF2_7	chr19	54275988	54276038	-	0	0.00539471	9	138838368	novelpep [2 or more mismatch to known protein]	tr|B4DNE4|B4DNE4_HUMAN	KDRLPL	LPLAVVGSNTIIEVNGK	NGKRVR	82.35	17	17	3	0	intergenic	MIR519A2(dist=10304),MIR371A(dist=14941)	pseudogene	82	2	0	0.998	1	1	0	0	0	0	0	0	0	0	0	0	0	0
RPL13px	pseudogene		330	EPAEQDVEK	PGOHUM_ENST00000474329.2_CTD-2086L14.1_ORF2_1	chr19	56728546	56728572	-	0.00622847	0.062447	1	NA	1 mismatch to known protein	tr|J3KS98|J3KS98_HUMAN	RAKEAA	EAAEQDVEK	KKK	88.89	9	9	1	0	intergenic	ZSCAN5B(dist=24125),ZSCAN5A(dist=4133)	pseudogene	261	0	0	0.999654	1	0	0	0	0	0	0	0	0	0	0	0	0	0
ACTG1P3	pseudogene		331	DLYANTVLASGTTMYPSISNR	PGOHUM_ENST00000431775.1_ACTG1P3_ORF1_2	chr20	1142089	1142151	+	0.0017334	0.0426039	1	2175979	novelpep [2 or more mismatch to known protein]	tr|F1BXA6|F1BXA6_HUMAN	IRKDLY	DLYANTVLSGGTTMYPGIADR	ADRMQK	76.19	21	21	5	0	intronic	PSMF1	pseudogene	92	1	1	0.999387	0	1	2	1	0	0	0	0	1	3	0	1	0	0
SYNCRIPpx	pseudogene		333	DLEGENIEIVFAKPPNQK	PGOHUM_ENST00000434910.1_RP4-775C13.1_ORF1_11	chr20	6195525	6195578	+	0.00622847	0.0588016	1	85587568	1 mismatch to known protein	tr|B7Z213|B7Z213_HUMAN	NGKDLE	DLEGENIEIVFAKPPDQK	DQKRKE	94.44	18	18	1	0	intergenic	FERMT1(dist=91334),CASC20(dist=211854)	pseudogene	285	3	0	0.995717	0	0	0	0	0	0	0	0	0	0	0	0	0	0
MCTS2	pseudogene	linked in-frame	335	ESVSNCIQLK	PGOHUM_ENST00000394552.2_RP3-324O17.4_ORF1_0	chr20	30135331	30135360	+	0	0.0364988	1	28455890	1 mismatch to known protein	sp|Q9ULC4-3|MCTS1_HUMAN	DEKENV	ENVSNCIQLK	QLKTSV	90	10	10	1	0	ncRNA_exonic	MCTS2P	pseudogene	498	25	1	0.99831	0	0	48	39	37	35	45	44	19	36	36	5	15	17
MCTS2	pseudogene	linked in-frame	335	SQLVEQFPGIEPWLNQIMPK	PGOHUM_ENST00000394552.2_RP3-324O17.4_ORF1_0	chr20	30135385	30135444	+	0	7.00608e-06	1	NA	novelpep [2 or more mismatch to known protein]	sp|Q9ULC4-2|MCTS1_HUMAN	GIKNQL	NQLIEQFPGIEPWLNQIMPK	MPKKDP	90	20	20	2	0	ncRNA_exonic	MCTS2P	pseudogene	62	10	1	0.977966	0	0	40	34	44	34	52	35	22	42	42	11	14	19
MCTS2	pseudogene	linked in-frame	335	LYPAAVDTIVAVTAEGK	PGOHUM_ENST00000394552.2_RP3-324O17.4_ORF1_0	chr20	30135673	30135723	+	0	2.64258e-05	3	82481632	novelpep [2 or more mismatch to known protein]	sp|Q9ULC4-2|MCTS1_HUMAN	GAKLYP	LYPAAVDTIVAIMAEGK	EGKQHA	88.24	17	17	2	0	ncRNA_exonic	MCTS2P	pseudogene	31	10	1	0.75188	0	0	7	19	5	13	11	11	9	5	7	3	7	5
RPF2P1	pseudogene		336	NISNDTFGTTYGR	PGOHUM_ENST00000424137.2_RPF2P1_ORF1_0	chr20	34341492	34341530	+	0	0.00497184	1	3746129	1 mismatch to known protein	gi|574286143|ref|NP_001276040.1|	KKKNIS	NISHDTFGTTYGR	YGRIHM	92.31	13	13	1	0	intergenic	RBM39(dist=11234),PHF20(dist=18431)	pseudogene	135	4	0	0.976947	0	0	0	0	0	0	0	0	0	0	0	0	0	0
RPL13P2	pseudogene		338	EAAEQNVEK	PGOHUM_ENST00000440687.1_RPL13P2_ORF3_1	chr20	44728780	44728806	+	0	0.031001	1	3212802	1 mismatch to known protein	tr|J3KS98|J3KS98_HUMAN	RAKEAA	EAAEQDVEK	KKK	88.89	9	9	1	0	intergenic	NCOA5(dist=10200),CD40(dist=18113)	pseudogene	361	1	0	0.999769	0	0	0	0	0	0	0	0	0	0	0	0	0	0
KRT18P2	pseudogene	linked in-frame	341	YALQMEQPK	PGOHUM_ENST00000447938.1_KRT18P2_ORF3_3	chr21	21797536	21797562	-	0.0017334	0.0431566	1	NA	novelpep [2 or more mismatch to known protein]	sp|Q969V1|MCHR2_HUMAN	LVNLQM	LQMEQP	EQPTLA	100	9	6	0	0	intergenic	LOC101927797(dist=1665406),LINC00320(dist=317372)	pseudogene	11	0	0	0.540154	0	0	0	0	0	0	0	0	0	0	0	0	0	0
KRT18P2	pseudogene	linked in-frame	341	GLQAQIASSGLTVEVDALK	PGOHUM_ENST00000447938.1_KRT18P2_ORF3_2	chr21	21797830	21797886	-	0	0.00408025	5	4807198	1 mismatch to known protein	tr|I6L965|I6L965_HUMAN	EVKGLQ	GLQAQIASSGLTVEVDAPK	APKSQD	94.74	19	19	1	0	intergenic	LOC101927797(dist=1665700),LINC00320(dist=317078)	pseudogene	20	0	0	0.989893	0	1	0	0	0	0	0	0	0	0	0	0	0	0
HSPD1P7	pseudogene		342	NAGVEGSLIVQK	PGOHUM_ENST00000447985.1_HSPD1P7_ORF1_17	chr21	30261200	30261235	-	0	0.00237459	2	NA	1 mismatch to known protein	tr|B7Z4F6|B7Z4F6_HUMAN	IAKNAG	NAGVEGSLIVEK	VEKIMQ	91.67	12	12	1	0	intergenic	N6AMT1(dist=3505),LTN1(dist=39266)	pseudogene	74	1	0	0.999571	0	0	0	0	0	0	0	0	0	0	0	0	0	0
MYL6P2	pseudogene		344	VLDFEHFLPMLQTVAR	PGOHUM_ENST00000450079.1_MYL6P2_ORF2_2	chr21	40860440	40860487	+	0	0.0284484	6	165263024	1 mismatch to known protein	tr|F8VPF3|F8VPF3_HUMAN	NVKVLD	VLDFEHFLPMLQTVAK	VAKNKD	93.75	16	16	1	0	intronic	SH3BGR	pseudogene	460	7	0	0.931426	1	0	0	0	0	0	0	0	0	0	0	0	0	0
KRT18P5	pseudogene		346	LLEDGEDFSLGDALDSSNSMQTIQK	PGOHUM_ENST00000436075.1_KRT18P5_ORF2_18	chr22	20837174	20837248	-	0	9.42367e-06	1	11152256	1 mismatch to known protein	tr|I6L965|I6L965_HUMAN	YRRLLE	LLEDGEDFNLGDALDSSNSMQTIQK	IQKTTT	96	25	25	1	0	intronic	KLHL22	pseudogene							0	0	0	0	0	0	2	0	2	0	0	0
TUBA3GP	pseudogene		347	QLFHPEQLISGK	PGOHUM_ENST00000410028.2_TUBA3GP_ORF1_0	chr22	21421266	21421301	+	0	0.0299536	2	3744948	1 mismatch to known protein	tr|F8VX09|F8VX09_HUMAN	TYRQLF	QLFHPEQLITGK	TGKEDA	91.67	12	12	1	0	intergenic	LRRC74B(dist=2809),BCRP2(dist=36039)	pseudogene	45	0	1	0.994914	0	0	0	0	0	0	0	0	0	0	0	0	0	0
RPS10px	pseudogene		348	AEAAAGSATEFQFR	PGOHUM_ENST00000440602.1_AP000343.1_ORF2_2	chr22	23664763	23664804	-	0	0.00355615	7	431687584	novelpep [2 or more mismatch to known protein]	sp|Q9NQ39|RS10L_HUMAN	DKKAEA	AEAGAGSATEFQF	FQFRGR	92.31	14	13	1	0	intergenic	BCR(dist=4539),CES5AP1(dist=37030)	pseudogene	397	0	0	0.999463	0	0	0	0	0	0	0	0	0	0	0	0	0	0
SNRPNpx	pseudogene		349	VPLAGAAGGPGVVR	PGOHUM_ENST00000397595.2_RP3-412A9.15_ORF3_0	chr22	31552308	31552349	-	0	0.0279637	1	322608	novelpep [2 or more mismatch to known protein]	sp|Q8IYN0|ZN100_HUMAN	GMCPLK	PLKGASGCPGAER	AERSLL	61.54	14	13	5	0	intergenic	PLA2G3(dist=15715),MIR3928(dist=3740)	pseudogene	119	0	0	0.930683	0	0	0	0	0	0	2	0	0	0	0	0	0	0
ACTL6Bpx	pseudogene		351	DSYVGNEAQSK	PGOHUM_ENST00000423293.1_RP11-12M9.4_ORF1_0	chr22	41471061	41471093	-	0	0.00309936	4	300389664	1 mismatch to known protein	tr|J3KT65|J3KT65_HUMAN	GQKDSY	DSYVGDEAQSK	QSKRGI	90.91	11	11	1	0	intergenic	RBX1(dist=102042),MIR1281(dist=17456)	pseudogene	24	7	0	0.999969	0	0	0	0	0	0	0	0	0	0	0	0	0	0
ASS1P4	pseudogene		352	GIYETPAGTILYHAHSHIQAFTMDR	PGOHUM_ENST00000439462.1_ASS1P4_ORF2_7	chrX	3286025	3286099	+	0	0.0124684	1	NA	novelpep [2 or more mismatch to known protein]	tr|B4E395|B4E395_HUMAN	KSRGIY	GIYETPAGTILYHAHLDIEAFTMDR	MDREVR	88	25	25	3	0	intergenic	MXRA5(dist=21341),PRKX(dist=236359)	pseudogene	497	0	0	0.998469	0	0	0	0	0	0	0	0	0	0	0	0	0	0
GAPDHP1	pseudogene		353	VDIVAINDPFIDLNYMVYMFQYDSTHSK	PGOHUM_ENST00000452570.1_GAPDHP1_ORF1_0	chrX	39647226	39647309	-	0	7.50463e-06	4	21369204	1 mismatch to known protein	tr|B4DRV9|B4DRV9_HUMAN	SGKVDI	VDIVAINDPFIDLNYMVYMFQYDSTHGK	HGKFHG	96.43	28	28	1	0	intergenic	MIR3937(dist=126651),BCOR(dist=263273)	pseudogene	57	16	1	0.941624	0	1	0	0	0	0	0	0	0	0	0	0	0	0
IMPDH1P4	pseudogene		354	FGVPVIADGSIQTVGYMVK	PGOHUM_ENST00000445028.1_IMPDH1P4_ORF2_21	chrX	43137812	43137868	-	0	0.0250082	1	NA	novelpep [2 or more mismatch to known protein]	tr|A0A024R725|A0A024R725_HUMAN	ARRFGV	FGVPIIADGGIQTVGHVVK	VVKALA	78.95	19	19	4	0	intergenic	LOC101927501(dist=51965),MAOA(dist=376343)	pseudogene	45	0	0	0.999661	0	0	0	0	0	0	0	0	0	0	0	0	0	0
RP6-105D16.1	pseudogene		355	ADHQPLTESSYVNLPTIALCNTDSPLR	PGOHUM_ENST00000412542.1_RP6-105D16.1_ORF1_0	chrX	44600717	44600797	+	0	5.46209e-05	8	9926701	1 mismatch to known protein	tr|A0A024R7P5|A0A024R7P5_HUMAN	DPRADH	ADHQPLTEASYVNLPTIALCNTDSPLR	PLRYVD	96.3	27	27	1	0	intergenic	FUNDC1(dist=198496),DUSP21(dist=102532)	pseudogene	332	5	0	0.99969	1	0	0	0	0	0	0	0	0	0	0	0	0	0
KRT8P14	pseudogene	linked in-frame	356	ELQSQISNTSVVLSMDNSR	PGOHUM_ENST00000414254.1_KRT8P14_ORF3_3	chrX	45492221	45492277	-	0	5.62751e-06	4	14495362	novelpep [1 mismatch to known protein but with no trypsin site]	tr|Q3B834|Q3B834_HUMAN	SWTELQ	ELQSQISDTSVVLSMDNSR	NSRSLD	94.74	19	19	1	0	intergenic	LINC01204(dist=105737),LOC392452(dist=98356)	pseudogene	50	0	0	0.999518	1	1	0	0	0	0	0	0	0	0	0	0	0	0
KRT8P14	pseudogene	linked in-frame	356	LEGLTDQINFLR	PGOHUM_ENST00000414254.1_KRT8P14_ORF3_3	chrX	45492302	45492337	-	0	0.00199108	11	225796096	1 mismatch to known protein	tr|F8VP67|F8VP67_HUMAN	ESRLEG	LEGLTDEINFLR	FLRQLY	91.67	12	12	1	0	intergenic	LINC01204(dist=105818),LOC392452(dist=98275)	pseudogene	38	0	0	0.9982	1	0	0	0	0	1	0	0	0	0	0	0	0	0
ACTBP1	pseudogene		357	LCYITLDFEQEMATAASSSSLEK	PGOHUM_ENST00000417985.1_ACTBP1_ORF1_7	chrX	46147859	46147927	-	0	7.47067e-07	7	23574508	novelpep [2 or more mismatch to known protein]	tr|A4UCT3|A4UCT3_HUMAN	KEKLCY	LCYVALDFEQEMATAASSSSLEK	LEKSYE	91.3	23	23	2	0	intergenic	LOC401585(dist=436939),LINC01186(dist=37500)	pseudogene	52	5	0	0.999968	1	1	0	0	0	0	2	0	0	0	0	1	5	3
EIF4BP9	pseudogene		359	SPPYTAFLGNLSYDMTEESIK	PGOHUM_ENST00000438308.1_EIF4BP9_ORF1_0	chrX	65295860	65295922	-	0	0.00041322	2	NA	novelpep [2 or more mismatch to known protein]	tr|F8VYE9|F8VYE9_HUMAN	LPKSPP	SPPYTAFLGNLPYDVTEESIK	SIKEFF	90.48	21	21	2	0	intergenic	VSIG4(dist=35893),HEPH(dist=86531)	pseudogene	33	1	0	0.999371	0	0	0	0	0	0	0	0	0	0	0	0	0	0
CAPZA1px	pseudogene		361	EGYEDQVLIAEHSNLGNSR	PGOHUM_ENST00000395709.2_RP1-172N19.4_ORF1_5	chrX	71948392	71948448	-	0	0.00654534	1	NA	novelpep [2 or more mismatch to known protein]	tr|A8K0T9|A8K0T9_HUMAN	VKIEGY	EGYEDQVLITEHGDLGNSR	NSRFLD	84.21	19	19	3	0	intergenic	PHKA1(dist=14363),LOC100132304(dist=53297)	pseudogene	25	1	0	0.993554	0	0	0	0	0	0	0	0	0	0	0	0	0	0
LDHBP2	pseudogene		363	GEMMDLQHGSLFLK	PGOHUM_ENST00000456969.2_LDHBP2_ORF1_0	chrX	75556023	75556064	-	0	0.00107713	1	9631615	1 mismatch to known protein	ENSP00000440161.1	KLKGEM	GEMMDLQHGSLFLR	FLRTPK	92.86	14	14	1	0	intergenic	PBDC1(dist=157878),MAGEE1(dist=92023)	pseudogene	110	6	0	0.974561	0	0	0	0	0	0	0	0	0	0	0	0	0	0
PRKCIpx	pseudogene		364	HSLPLEPMMPMDQSSMHSDHAQTVIPYNPSSHESLDQVGEEK	PGOHUM_ENST00000392722.3_RP3-514P16.1_ORF1_4	chrX	100793565	100793690	-	0	0.00967667	1	NA	novelpep [2 or more mismatch to known protein]	tr|B5BUK7|B5BUK7_HUMAN	CGRHSL	HSLPQEPVMPMDQSSMHSDHAQTVIPYNPSSHESLDQVGEEK	EEKEAM	95.24	42	42	2	0	intergenic	NONE(dist=NONE),ARMCX1(dist=11949)	pseudogene	87	0	0	0.789766	1	0	0	2	0	0	0	0	0	2	0	0	0	0
KRT18P49	pseudogene		365	YALQMEQINGILLHLESELAQIR	PGOHUM_ENST00000427083.2_KRT18P49_ORF1_6	chrX	106672418	106672486	+	0	0.00523489	1	12411426	novelpep [2 or more mismatch to known protein]	tr|B2RA03|B2RA03_HUMAN	EARYAL	YALQMEQLNGILLHLESELAQTR	QTRAEG	91.3	23	23	2	0	intergenic	PIH1D3(dist=184945),FRMPD3-AS1(dist=83795)	pseudogene	97	0	0	0.461947	0	0	0	0	0	0	0	0	0	0	0	0	0	0
HMGB1P12	pseudogene		366	LGEMWNNTAADNK	PGOHUM_ENST00000438594.2_HMGB1P12_ORF2_5	chrX	110678028	110678066	+	0.0017334	0.0484647	1	19051892	1 mismatch to known protein	tr|B3KQ05|B3KQ05_HUMAN	AKKLGE	LGEMWNNTAADDK	DDKQPY	92.31	13	13	1	0	intergenic	RNU6-28P(dist=13193),LINC00890(dist=76862)	pseudogene
HSPA8P7	pseudogene		367	GPAVGIDLDTAYSCVGVFQHGK	PGOHUM_ENST00000443628.2_HSPA8P7_ORF1_0	chrX	114011260	114011325	-	0	0.0208793	2	2211139	novelpep [2 or more mismatch to known protein]	tr|E9PN25|E9PN25_HUMAN	MSKGPA	GPAVGIDLGTTYSCVGVFQHGK	HGKVEI	90.91	22	22	2	0	intronic	HTR2C	pseudogene	47	8	0	0.999908	0	1	0	0	0	0	0	0	0	0	0	0	0	0
HSPA8P1	pseudogene	linked in-frame	369	GVPQIEVTFDTNSNGILNVSAVDK	PGOHUM_ENST00000425843.1_HSPA8P1_ORF1_11	chrX	120337393	120337464	-	0	0.00229436	12	NA	novelpep [2 or more mismatch to known protein]	tr|E9PM13|E9PM13_HUMAN	APRGVP	GVPQIEVTFDIDANGILNVSAVDK	VDKSTG	87.5	24	24	3	0	intergenic	GLUD2(dist=153597),MIR3672(dist=167433)	pseudogene	87	5	1	0.997599	0	1	0	0	0	0	0	0	0	0	0	0	0	0
HSPA8P1	pseudogene	linked in-frame	369	SFYPEDVSSMVLTK	PGOHUM_ENST00000425843.1_HSPA8P1_ORF1_1	chrX	120338491	120338532	-	0	0.0401169	1	1871464	1 mismatch to known protein	tr|E9PN25|E9PN25_HUMAN	ETKSFY	SFYPEEVSSMVLTK	LTKMKE	92.86	14	14	1	0	intergenic	GLUD2(dist=154695),MIR3672(dist=166335)	pseudogene	434	7	1	0.89822	0	0	0	0	0	0	0	2	0	0	0	0	0	0
TUBB4AP1	pseudogene		370	NSSYFVQWIPNNMK	PGOHUM_ENST00000450755.1_TUBB4AP1_ORF3_8	chrX	122696500	122696541	+	0.00336623	0.0523614	8	6714340	novelpep [2 or more mismatch to known protein]	tr|A0A0B4J269|A0A0B4J269_HUMAN	QSKNSS	NSSYFVEWIPNNVK	NVKVAV	85.71	14	14	2	0	intergenic	GRIA3(dist=71734),THOC2(dist=37912)	pseudogene	31	0	0	1	1	1	0	0	0	0	0	0	0	0	0	0	0	0
OR13K1P	pseudogene		371	LVIDNGSEVTEFILVGLYNHPK	PGOHUM_ENST00000444577.1_OR13K1P_ORF1_0	chrX	130696712	130696777	+	0.00622847	0.0632571	1	NA	novelpep [2 or more mismatch to known protein]	sp|Q96R08|OR5BC_HUMAN	M	MENNTEVTEFILVGLTDDPE	DPELQI	60	22	20	8	0	intergenic	OR13H1(dist=17738),FIRRE(dist=139966)	pseudogene	34	0	0	0.280692	0	0	0	0	0	0	0	0	0	0	0	0	0	0
EIF4A1P2	pseudogene		373	LNSNTQVVLLSATMPSDMLEVIK	PGOHUM_ENST00000422633.1_EIF4A1P2_ORF1_1	chrY	5206331	5206399	-	0.00622847	0.0575519	1	4239576	novelpep [2 or more mismatch to known protein]	tr|J3KTN0|J3KTN0_HUMAN	FQKLNS	LNSNTQVVLLSATMPSDVLEVTK	VTKKFM	91.3	23	23	2	0	intronic	PCDH11Y	pseudogene	123	1	0	0.996957	0	0	0	0	0	0	0	0	0	0	0	0	0	0
GAPDHP19	pseudogene		374	VIHDNFGIMEGPIFTVTAITATQK	PGOHUM_ENST00000431768.2_GAPDHP19_ORF2_12	chrY	21489930	21490001	+	0	0.0020607	3	4839812	novelpep [2 or more mismatch to known protein]	tr|A4UCT1|A4UCT1_HUMAN	LAKVIH	VIHDNFGIVEGLMTTVHAITATQK	TQKTVD	79.17	24	24	5	0	intergenic	CD24(dist=51580),BCORP1(dist=127387)	pseudogene	57	2	0	0.999835	0	0	0	0	0	0	0	0	0	0	0	0	0	0
TMEM237	retained intron		64	LEEGHLVSGEGR	chr2_202508064_202508099_-	chr2	202508064	202508099	-	0.00712167	0.0832066	1	828486	novelpep [2 or more mismatch to known protein]	ENSP00000374919.1	QTPGHL	GHLVKGKGQ	KGQKTK	66.67	12	9	3	0	intronic-exonic	TMEM237,TMEM237	exon_extension	36	5	0	0.217714	0	0	13	11	7	19	10	9	13	29	25	22	45	33
APEH	retained intron		72	AGPDPGVSPAQVLLSEPEEAAALYR	chr3_49711889_49711963_+	chr3	49711889	49711963	+	0	2.27046e-06	2	127534544	novelpep [2 or more mismatch to known protein]	tr|F8WEH5|F8WEH5_HUMAN	MERQVL	QVLLSEPEEAAALYR	LYRGLS	100	25	15	0	0	intronic-exonic	APEH,APEH	exon_extension	108	40	1	0.97062	1	1	81	88	41	124	90	71	43	129	69	38	56	42
HNRNPL	retained intron		324	QPPLLGDHPAEYGEGR	chr19_39331117_39331164_-	chr19	39331117	39331164	-	0	0.000139196	7	217862384	novelpep [2 or more mismatch to known protein]	sp|P14866-2|HNRPL_HUMAN	RQRQPP	QPPLLGDHPAEYG	EYGGPH	100	16	13	0	0	intronic-exonic	HNRNPL,HNRNPL	exon_extension	21	23	1	0.999915	1	1	802	698	430	1062	910	653	516	871	896	490	438	527
AP1S1	retained intron, leads to different 42aas on C-terminus	after exon 4, novel form longer than canonical but vulnerable to miR4653	175	AIEQADLLQEVR	chr7_100802448_100802483_+	chr7	100802448	100802483	+	0.00484762	0.0441323	1	35322584	1 mismatch to known protein	tr|H7BZG6|H7BZG6_HUMAN	VLKAIE	AIEQADLLQEPR	EPRHEY	91.67	12	12	1	0	exonic-intronic	AP1S1,AP1S1	exon_extension	450	21	1	0.943486	0	0	377	352	213	492	428	371	341	577	482	675	613	842
AP1S1	retained intron, leads to different 42aas on C-terminus	after exon 4, novel form longer than canonical but vulnerable to miR4653	175	DSEEEEEAHSGGQGPPSPGHPACPAHR	chr7_100802490_100802570_+	chr7	100802490	100802570	+	0	3.17831e-07	2	NA	novelpep [2 or more mismatch to known protein]	tr|Q8NGA3|Q8NGA3_HUMAN	VAPKHS	KHSHSQGQQPDSELHPPCLPH	LPHTLL	47.62	27	21	11	0	intronic	AP1S1	intronic	129	0	0	0.173256	0	0	24	27	22	27	13	16	22	46	39	32	40	60
IQGAP3	retained intron, leads to protein truncation		28	ESQDIYDHYLTQAEIQGNINHVNGK	chr1_156532374_156532448_-	chr1	156532374	156532448	-	0	0.000342828	1	NA	novelpep [2 or more mismatch to known protein]	tr|A2RRC9|A2RRC9_HUMAN	DDRESQ	ESQDIYDHYLTQAEIQGNINHVNA	VNAHGA	95.83	25	24	1	0	intronic-exonic	IQGAP3,IQGAP3	exon_extension	381	41	1	0.866651	0	0	48	26	18	46	47	27	20	36	41	22	9	8
LRPPRC	retained intron, leads to protein truncation		50	SEAANGNLDFVLSFCK	chr2_44187675_44187722_-	chr2	44187675	44187722	-	0	0.00615327	1	20489698	1 mismatch to known protein	tr|B4DSR0|B4DSR0_HUMAN	GLRSEA	SEAANGNLDFVLSFLK	FLKSNT	93.75	16	16	1	0	intronic-exonic	LRPPRC,LRPPRC	exon_extension							109	124	58	114	116	112	42	142	65	31	67	62
ESRP1	retained intron, leads to protein truncation	unspliced	185	STAAEVQQVGFK	chr8_95680455_95680490_+	chr8	95680455	95680490	+	0	0.009773	1	NA	novelpep [2 or more mismatch to known protein]	tr|H0YBR2|H0YBR2_HUMAN	LFRSTA	STAAEVQQV	QQVLNR	100	12	9	0	0	exonic-intronic	ESRP1,ESRP1	exon_extension	110	1	1	0.814371	0	0	173	158	83	175	193	165	86	259	163	147	172	202
TMPO	retained intron, leads to protein truncation		255	ILNDVNQMYGIFSHSK	lnc-SLC25A3-5:3_ORF2_0	chr12	98925622	98925669	+	0	6.71305e-05	1	41927956	novelpep [2 or more mismatch to known protein]	tr|Q548Y0|Q548Y0_HUMAN	PISILN	ILNVLKRVFGMFAHTE	HTEDRE	37.5	16	16	10	0	intronic	TMPO	intronic	115	1	0	0.0152553	0	0	8	3	7	13	12	10	4	12	5	1	5	3
KAT8	retained intron, leads to protein truncation		290	AQEAQLLCQFPWVSR	chr16_31131860_31131904_+	chr16	31131860	31131904	+	0	0.00916884	3	30046398	novelpep [2 or more mismatch to known protein]	tr|B2RE19|B2RE19_HUMAN	NLDEEK	EEKQLLYDFPWTN	WTNVGK	53.85	15	13	6	0	intronic	KAT8	intronic	410	20	0	0.00354545	0	1	12	12	4	10	8	7	8	13	6	4	9	9
KLK5	retained intron, leads to protein truncation	unspliced	328	QSGPLFSQSSYPR	chr19_51451761_51451799_-	chr19	51451761	51451799	-	0.00484762	0.052808	1	4285334	novelpep [2 or more mismatch to known protein]	sp|O60828-5|PQBP1_HUMAN	TTAAGP	AGPLFQQRPYP	PYPSPG	63.64	13	11	4	0	intronic	KLK5	intronic	33	0	0	0.00544737	0	0	5	2	6	7	5	10	8	17	16	9	8	31
EGFR	retained intron, leads to protein truncation with different 181 aas on C-term	immediately after 1st exon	164	FVLRPGESGAGGGGDAWDTGLQAR	chr7_55087232_55087303_+	chr7	55087232	55087303	+	0	1.53998e-05	3	17131488	novelpep [2 or more mismatch to known protein]	tr|Q5SXX8|Q5SXX8_HUMAN	TAEGKT	GKTGRGLGGPSWDTGPRA	PRAMGS	55.56	24	18	8	0	intronic	EGFR	intronic	21	0	0	0.00281814	0	0	633	487	264	932	610	516	729	1418	1757	769	662	768
EGFR	retained intron, leads to protein truncation with different 181 aas on C-term	immediately after 1st exon	164	CPPAETALFR	chr7_55087508_55087537_+	chr7	55087508	55087537	+	0.00484762	0.061205	1	44196796	novelpep [2 or more mismatch to known protein]	sp|Q2TAZ0-3|ATG2A_HUMAN	LPSCPP	CPPVETALI	ALINQR	77.78	10	9	2	0	intronic	EGFR	intronic	60	0	0	0.0126207	0	0	367	277	144	558	344	289	390	882	1045	489	428	481
new gene	sORF		292	EMIEIPLR	lnc-TMEM188-1:1_ORF2_5	chr16	50107071	50107094	+	0.00622847	0.0568149	1	NA	novelpep [2 or more mismatch to known protein]	tr|Q96IF9|Q96IF9_HUMAN	QIKEMV	EMVELPLR	PLRHPA	75	8	8	2	0	intronic	HEATR3	intronic	101	0	0	0.00313043	0	0	0	0	0	0	0	0	0	0	0	0	0	0

## Sheet: column legend
gene	Gene symbol name for the novel protein
type	Type of novel protein: e.g.: pseudogene, lncRNA, AltORF. N-terminal extension, extended exon, retained intron, etc
info	additional information about the genomic/transcriptomic context
locus_tag	event number (based on genomic location)
Sequence	peptide amino acid sequence
Tag	automatic tag attached to the peptide sequence in the proteogenomics FASTA database
chromosome	genomic locus
start	genomic locus
end	genomic locus
strand	genomic locus
q-value	measure of the Class-Specific False Discovery Rate (class FDR)
PEP	Percolator Posterior Error Probability (a measure of the local FDR)
PSMcount	number of PSMs (1% FDR peptide level) identified for this peptide sequence
MS1 area	MS1 peak area (the largest is shown if the peptide is identified in several different runs)
category	this results from the "Blast to known protein databases" step. Peptides are thereby categorized as either having a single amino acid difference or multiple ones
nearest matched protein	this results from the "Blast to known protein databases" step. Shows the protein with the nearest peptide sequence.
Nterm-seq(3aa)	this results from the "Blast to known protein databases" step. Refers to the sequence context in the protein with the nearest peptide sequence.
aligned_seq	this results from the "Blast to known protein databases" step. Refers to the sequence context in the protein with the nearest peptide sequence.
Cterm-seq(3aa)	this results from the "Blast to known protein databases" step. Refers to the sequence context in the protein with the nearest peptide sequence.
identity	this results from the "Blast to known protein databases" step. Shows percentage identity in the aligment of the novel peptide to the nearest known peptide.
length (aa)	Novel peptide length (in amino acids)
align length	this results from the "Blast to known protein databases" step. Shows the aligment length between the novel peptide and the nearest known peptide.
mismatch	this results from the "Blast to known protein databases" step. Shows the number of mismatched amino acids between the novel peptide and the nearest known peptide.
gap	this results from the "Blast to known protein databases" step. Shows the length of any existing gaps between the novel peptide and the nearest known peptide.
genomic landing	peptide landfall on the genome
associated gene	genomically nearest annotated gene symbol
genomic type	type of proteogenomics event
cage500	CAGE reads found up to 500 bp upstream from peptide
riboseq	ribosome profiling signal
CSF	Codon Substitution Frequencies (discretized to binary quantities, 1=supportive, 0=unsupportive)
cons	Conservation score across 46 Vertebrates (Phastcons46)
Kim	Peptide identified in the Kim et al Draft Proteome data (our search of their raw data).
Wilhelm	Peptide identified in the Wilhelm et al Draft Proteome data (our search of their raw data).
A431_0h	RNAseq read counts mapped to the peptide region (partial overlaps are included, but only reads that uniquely map to the genomic locus are counted) - control A431 cells
A431_0h	RNAseq read counts mapped to the peptide region (partial overlaps are included, but only reads that uniquely map to the genomic locus are counted) - control A431 cells
A431_0h	RNAseq read counts mapped to the peptide region (partial overlaps are included, but only reads that uniquely map to the genomic locus are counted) - control A431 cells
A431_2h	RNAseq read counts mapped to the peptide region (partial overlaps are included, but only reads that uniquely map to the genomic locus are counted) - A431 cells after 2h treatment with gefitinib
A431_2h	RNAseq read counts mapped to the peptide region (partial overlaps are included, but only reads that uniquely map to the genomic locus are counted) - A431 cells after 2h treatment with gefitinib
A431_2h	RNAseq read counts mapped to the peptide region (partial overlaps are included, but only reads that uniquely map to the genomic locus are counted) - A431 cells after 2h treatment with gefitinib
A431_6h	RNAseq read counts mapped to the peptide region (partial overlaps are included, but only reads that uniquely map to the genomic locus are counted) - A431 cells after 6h treatment with gefitinib
A431_6h	RNAseq read counts mapped to the peptide region (partial overlaps are included, but only reads that uniquely map to the genomic locus are counted) - A431 cells after 6h treatment with gefitinib
A431_6h	RNAseq read counts mapped to the peptide region (partial overlaps are included, but only reads that uniquely map to the genomic locus are counted) - A431 cells after 6h treatment with gefitinib
A431_24h	RNAseq read counts mapped to the peptide region (partial overlaps are included, but only reads that uniquely map to the genomic locus are counted) - A431 cells after 24h treatment with gefitinib
A431_24h	RNAseq read counts mapped to the peptide region (partial overlaps are included, but only reads that uniquely map to the genomic locus are counted) - A431 cells after 24h treatment with gefitinib
A431_24h	RNAseq read counts mapped to the peptide region (partial overlaps are included, but only reads that uniquely map to the genomic locus are counted) - A431 cells after 24h treatment with gefitinib
