# Supplementary material for: Discovery of coding regions in the human genome by integrated proteogenomics analysis workflow
Source: Nat Commun. 2018 Mar 2;9:903. doi: 10.1038/s41467-018-03311-y (PMC5834625; doi:10.1038/s41467-018-03311-y)
Supplement: Supplementary file 8 — Supplementary Data 5 [file 41467_2018_3311_MOESM8_ESM.xlsx]

## Sheet: normal_tissues_novel_peptides
gene	type	info	locus_tag	Sequence	Tag	chromosome	start	end	strand	set1_q-value	set1_PEP	set1_# PSMs	set2_q-value	set2_PEP	set2_# PSMs	min(PEP)	category	nearest match protein	Nterm-seq(3aa)	aligned_seq	Cterm-seq(3aa)	identity	length (aa)	align length	mismatch	gap	genomic landing	associated gene	genomic type	cage500	riboseq	CSF	cons	Kim	Wilhelm	Kidney_V344_s	Kidney_V345_s	Kidney_V346_s	Kidney_V347_s	Liver_V348_s	Liver_V349_s	Liver_V350_s	Liver_V351_s	Testis_V336_2_s	Testis_V338_2_s	Testis_V340_2_s	Tonsil_3_s	Tonsil_4_s	Tonsil_5_s
IGKV2-24	antibody parts		13	VEAEDVGVYYCMQATQFPHTFGQGTK	lnc-EIF2AK3-4:14_ORF1_0	chr2	89161050	89475865	-	0	0.00248076	1	NA	NA	NA	0.00248076	novelpep [2 or more mismatch to known protein]	tr|A2NB45|A2NB45_HUMAN	ISRVEA	VEADDVGIYYCMQALQSPYTFGQGTK	GTKLEI	80.77	26	26	5	0	intergenic	MIR4436A(dist=49082),NONE(dist=NONE)	intergenic	148	1	1	0.546891	0	0	9	11	28	19	25	70	93	93	5	0	1172	18713	17908	17686
IGKV1OR2-3	antibody parts		16	DIQMTQPPSSLSASVGDR	PGOHUM_ENST00000411475.2_IGKV1OR2-3_ORF2_0	chr2	97725866	97725919	+	NA	NA	NA	0.00584013	0.194169	1	0.194169	novelpep [1 mismatch to known protein but with no trypsin site]	tr|Q9UL77|Q9UL77_HUMAN	D	DIQMTQSPSSLSASVGDR	GDRVTI	94.44	18	18	1	0	intergenic	FAM178B(dist=73565),FAHD2B(dist=23457)	pseudogene	154	0	0	0.783623	0	0	0	0	0	0	0	0	0	0	0	0	0	0	0	0
IGHV3-15	antibody parts		96	EVQLVESGGGLVKPGGSLR	lnc-AL901608.1-3:30_ORF1_0	chr14	106610556	106610612	-	0	0.00638502	11	0	0.014424	22	0.00638502	novelpep [1 mismatch to known protein but with no trypsin site]	tr|A0A068LKR7|A0A068LKR7_HUMAN	Q	QVQLVESGGGLVKPGGSLR	SLRLSC	94.74	19	19	1	0	intergenic	ADAM6(dist=172198),LINC00226(dist=133713)	intergenic	127	0	0	0.618625	0	0	0	0	1	0	0	10	1	1	0	0	1	527	322	592
IGHV4-55	antibody parts		97	ITMSVDTSK	PGOHUM_ENST00000520889.1_IGHV4-55_ORF1_1	chr14	107062148	107062174	-	NA	NA	NA	0.00584013	0.173397	1	0.173397	1 mismatch to known protein	tr|A2NYU6|A2NYU6_HUMAN	KSRVTM	VTMSVDTSK	TSKNQV	88.89	9	9	1	0	intergenic	LINC00221(dist=110619),MIR7641-2(dist=30568)	pseudogene	18	0	0	0.298	1	1	0	0	0	0	0	0	0	0	0	0	0	1	0	0
IGKV2OR22-3	antibody parts	strong Kozak CUG	129	LSGSGSGTDFTLK	PGOHUM_ENST00000521969.2_IGKV2OR22-3_ORF2_4	chr22	17402349	17402387	-	0	0.00250941	1	0	0.0197127	1	0.00250941	1 mismatch to known protein	tr|B7ZMG8|B7ZMG8_HUMAN	PDRFSG	FSGSGSGTDFTLK	TLKISR	92.31	13	13	1	0	intergenic	HSFY1P1(dist=92124),GAB4(dist=40478)	pseudogene	46	0	1	0.976211	0	0	0	0	0	0	0	0	0	0	0	2	0	0	0	0
MZT1 antisense	antisense		94	VNFMFCIFCPIETQVELTK	chr13_73282416_73282475_+	chr13	73282416	73282475	+	0	0.152103	1	NA	NA	NA	0.152103	novelpep [2 or more mismatch to known protein]	sp|Q9NV88-2|INT9_HUMAN	PLAMKC	MKCIYCPIDTRLNFIQ	FIQVSK	43.75	19	16	9	0	downstream	MZT1	intergenic	16	0	0	0.0348644	0	0	1	1	0	0	0	0	0	0	0	0	0	0	1	0
TBX19	dORF		7	VCLSLLDCK	lnc-SFT2D2-4:1_ORF1_26	chr1	168283536	168283562	+	NA	NA	NA	0.00584013	0.188986	1	0.188986	novelpep [2 or more mismatch to known protein]	tr|B4DSX5|B4DSX5_HUMAN	VFMVCL	VCLALLGC	LGCFAL	75	9	8	2	0	UTR3	TBX19(NM_005149:c.*1296delA)	3'UTR	360	0	0	0.239692	0	0	2	0	4	0	1	1	0	0	5	2	5	4	7	8
ANKRD16	dORF	the 3'UTR is recruited from retrogene of RPL12	72	QAQIEVVPSASALIVTTLR	PGOHUM_ENST00000430852.1_RP11-318E3.4_ORF2_1	chr10	5904400	5904456	-	0	0.0912914	2	NA	NA	NA	0.0912914	novelpep [2 or more mismatch to known protein]	tr|Q59FI9|Q59FI9_HUMAN	QNRQAQ	QAQIEVVPSASALIIKALK	ALKEPP	78.95	19	19	4	0	UTR3	ANKRD16(NM_019046:c.*288delT)	pseudogene	56	0	0	0.999464	0	0	5	6	8	5	1	2	2	2	21	16	11	11	10	18
TNXB	extended exon	linked in-frame	47	HPKPEVLGSSADGALLVSLDGLR	chr6_32055224_32055292_-	chr6	32055224	32055292	-	0	0.00198285	2	0	0.00475323	1	0.00198285	novelpep [2 or more mismatch to known protein]	tr|A0A087WWA5|A0A087WWA5_HUMAN	LQRQVL	QVLGSSADGALLVSLDGLR	GLRGQF	94.74	23	19	1	0	intronic	TNXB	intronic	116	0	1	0.738833	1	1	0	0	0	0	0	0	0	0	0	0	0	0	0	0
TNXB	extended exon	linked in-frame	47	DSNQGIYGLSPEGVDR	chr6_32055308_32055355_-	chr6	32055308	32055355	-	0	0.0367002	2	NA	NA	NA	0.0367002	novelpep [2 or more mismatch to known protein]	sp|Q15468|STIL_HUMAN	MSFANV	ANVGMSGLSPNGVD	GVDLSM	64.29	16	14	5	0	intronic	TNXB	intronic	255	0	1	0.307894	1	1	0	0	0	0	0	0	0	0	0	0	0	0	0	0
MPRIP	extended exon	alternative splicing	104	QYATLADVPK	lnc-C17orf84-3:1_ORF1_1	chr17	17041595	17041624	+	0	0.0226657	1	NA	NA	NA	0.0226657	novelpep [2 or more mismatch to known protein]	sp|P81277|PRRP_HUMAN	RRRATL	ATLGDVPK	VPKPGL	87.5	10	8	1	0	intronic	MPRIP	intronic	31	2	1	0.999862	0	0	3	3	3	6	1	1	5	5	1	0	11	113	22	47
FARP1	extended exon	alternative splicing	95	SQTNDNYEGDLTSGVYLLSR	chr13_99047859_99047918_+	chr13	99047859	99047918	+	0	0.147625	1	0	0.0121296	1	0.0121296	novelpep [2 or more mismatch to known protein]	tr|Q9UEH5|Q9UEH5_HUMAN	PMVQIN	QINDNYYEDLTA	LTAKDI	66.67	20	12	4	0	intronic	FARP1	intronic	103	0	1	0.814051	0	0	1	2	2	2	0	3	0	0	0	1	1	0	2	0
HNRNPL	extended exon	alternative splicing	117	QPPLLGDHPAEYGEGR	chr19_39331117_39331164_-	chr19	39331117	39331164	-	0	0.00970981	1	0	0.010494	2	0.00970981	novelpep [2 or more mismatch to known protein]	sp|P14866-2|HNRPL_HUMAN	RQRQPP	QPPLLGDHPAEYG	EYGGPH	100	16	13	0	0	intronic-exonic	HNRNPL,HNRNPL	exon_extension	66	23	1	0.999915	1	1	24	23	32	44	18	8	37	37	62	69	77	428	311	308
NHSL1	found the CDS start		56	CAGDIFGELEGQAAALGHR	chr6_139013689_139013745_-	chr6	139013689	139013745	-	0	0.0600872	1	NA	NA	NA	0.0600872	novelpep [2 or more mismatch to known protein]	sp|Q6UXG3-3|CLM9_HUMAN	FSRCSG	CSGTIYAEEEGQETMKG	MKGRVS	47.06	19	17	9	0	ncRNA_intronic	FLJ46906	ncRNA	174	2	1	0.969839	0	0	0	0	0	0	0	1	2	2	0	0	0	0	1	0
intergenic	intergenic	no in-frame start codon structure	54	FQLQDSILR	lnc-TRMT11-4:1_ORF2_24	chr6	126440962	126440988	+	0	0.103979	2	NA	NA	NA	0.103979	novelpep [2 or more mismatch to known protein]	tr|Q8N8Y1|Q8N8Y1_HUMAN	EVQELQ	ELQDSLLR	LLRLEP	75	9	8	2	0	ncRNA_intronic	MIR5695	ncRNA	199	0	0	0.211308	0	0	0	0	0	0	0	0	0	0	0	0	0	0	0	0
intergenic	intergenic	no in-frame start codon structure	69	IMSVNEETK	chr9_24945047_24945073_+	chr9	24945047	24945073	+	0	0.147993	1	NA	NA	NA	0.147993	novelpep [2 or more mismatch to known protein]	sp|Q8N2X6|EXAS1_HUMAN	AGHSVN	SVNEETK	ETKAEK	100	9	7	0	0	intergenic	IZUMO3(dist=399373),TUSC1(dist=731340)	intergenic	75	0	0	0.00169231	0	0	0	0	0	0	0	0	0	0	0	0	0	0	0	0
MYO18A	intronic	linked in-frame	107	SSASAVDEPPSSSVR	chr17_27407328_27407372_-	chr17	27407328	27407372	-	0	0.0830542	1	NA	NA	NA	0.0830542	novelpep [2 or more mismatch to known protein]	sp|Q5T3F8|CSCL2_HUMAN	GDGAPG	APGSSGDEPPSSS	SSSSQD	61.54	15	13	5	0	intronic	MYO18A	intronic	85	6	1	0.167386	0	0	0	0	0	0	0	0	0	0	0	0	1	1	0	0
MYO18A	intronic	linked in-frame	107	EAPGVEERPSSVVSSLSYR	chr17_27407952_27408008_-	chr17	27407952	27408008	-	0	0.0111349	1	NA	NA	NA	0.0111349	novelpep [2 or more mismatch to known protein]	tr|G3V5B9|G3V5B9_HUMAN	FLPGPG	GPGTEERLQELGGTLEYR	EYRVTF	44.44	19	18	10	0	intronic	MYO18A	intronic	93	1	1	0.839786	0	0	0	0	0	0	0	0	2	2	0	0	0	2	0	3
intronic	intronic	no in-frame start codon structure	120	LTAGHIIMQLFSAGLLEK	chr19_49994531_49994584_-	chr19	49994531	49994584	-	0	0.139062	1	NA	NA	NA	0.139062	novelpep [2 or more mismatch to known protein]	tr|D2KB97|D2KB97_HUMAN	TANITA	ITAGHLLMHLIGSATL	ATLATS	43.75	18	16	9	0	ncRNA_intronic	RPL13AP5	pseudogene	34	0	0	0.00103774	0	0	1	0	3	0	0	0	7	7	1	0	3	11	14	30
lnc-CR1-5:1	lncRNA	known in GENCODE v25	9	ISCGSPPPILNGR	lnc-CR1-5:1_ORF2_1	chr1	207639873	207639911	+	0	0.0923457	1	NA	NA	NA	0.0923457	novelpep [2 or more mismatch to known protein]	tr|Q5SR47|Q5SR47_HUMAN	CKVIHC	IHCHPPPVIVNGK	NGKHTG	53.85	13	13	6	0	exonic	CR2	exonic.Alt.ORF	122	0	0	0.394921	0	0	4	16	1	4	0	0	0	0	3	0	0	282	267	211
C5orf66-AS2	lncRNA		39	DPVPELR	lncRNA_ENST00000505663.1_ORF2_19	chr5	134583370	134583390	-	0.00529169	0.112682	3	0.00584013	0.197541	3	0.112682	novelpep [1 deletion to known protein but with no trypsin site]	tr|B3KSM1|B3KSM1_HUMAN	DWIPVP	PVPELR	ELRTNR	100	7	6	0	0	ncRNA_exonic	C5orf66-AS2	ncRNA	208	0	0	0.0006	0	0	0	0	0	0	0	0	0	0	0	1	1	0	0	0
LINC01000	lncRNA		65	WLYLGEDNHPALHCYPHILSMFSGGTVSPGIFGVAHLPVVVMETPQVFR	lnc-FAM71F2-1:6_ORF2_29	chr7	128295909	128296055	+	0.00529169	0.11934	1	NA	NA	NA	0.11934	novelpep [2 or more mismatch to known protein]	sp|P78312-5|F193A_HUMAN	KPTHPA	HPALHLYPHI	PHIHGH	90	49	10	1	0	ncRNA_exonic	LINC01000	ncRNA	56	0	0	0.0511696	0	0	0	4	2	0	0	0	1	1	1	1	3	14	6	25
lnc-FOXD4L6-2:1	lncRNA		71	LWETVEK	lnc-FOXD4L6-2:1_ORF2_3	chr9	69272352	69272372	-	0.00529169	0.115742	1	NA	NA	NA	0.115742	novelpep [2 or more mismatch to known protein]	tr|Q6ZV30|Q6ZV30_HUMAN	GRYWET	WETVER	VERLKI	83.33	7	6	1	0	intergenic	CBWD5(dist=9722),ANKRD20A4(dist=109629)	intergenic	26	0	0	0.0616	0	0	0	1	1	0	0	0	0	0	0	0	0	0	0	4
lnc-C10orf118-1:1	lncRNA		75	DLGPLQPLPPGFK	lnc-C10orf118-1:1_ORF3_37	chr10	115801472	115801510	-	NA	NA	NA	0	0.0369096	1	0.0369096	1 mismatch to known protein	tr|F8WAN1|F8WAN1_HUMAN	QWRDLG	DLGSLQPLPPGFK	K	92.31	13	13	1	0	intergenic	NHLRC2(dist=129207),ADRB1(dist=2334)	intergenic	114	0	0	0.0118947	0	0	0	0	1	0	1	0	0	0	0	0	0	1	0	3
lnc-SIDT2-1:1	lncRNA		80	TDMFQTVDLFEAK	lnc-SIDT2-1:1_ORF2_2	chr11	117074167	117074503	+	0	0.0097277	3	0	0.0260929	1	0.0097277	1 mismatch to known protein	tr|Q6FI52|Q6FI52_HUMAN	VIKTDM	TDMFQTVDLFEGK	EGKDMA	92.31	13	13	1	0	exonic	TAGLN	exonic.Alt.ORF	13	3	1	0.977137	0	0	270	217	466	530	19	116	85	85	144	72	205	437	238	347
lnc-PRIM1-1:3	lncRNA	known in GENCODE v25	86	LAAAAEIDEEPVSK	lnc-PRIM1-1:3_ORF3_4	chr12	57108182	57108223	-	0	0.000611223	1	0	0.0153387	2	0.000611223	novelpep [2 or more mismatch to known protein]	tr|A8K6N6|A8K6N6_HUMAN	QVQLVV	LVVAAEIDEEPVSK	VSKAKQ	85.71	14	14	2	0	exonic	NACA	exonic.Alt.ORF	111	19	1	0.996854	1	0	1155	1612	969	471	527	280	266	266	766	214	774	5282	4908	1980
TINCR	lncRNA	strong Kozak AUG (chr19-5567935)	115	LQDGSVLLLVSDPR	lnc-SAFB2-1:1_ORF3_0	chr19	5567675	5567716	-	0	0.0023694	1	NA	NA	NA	0.0023694	novelpep [2 or more mismatch to known protein]	tr|G3V4T7|G3V4T7_HUMAN	EEDLQD	LQDDEIEMLVDDPR	DPRDLE	57.14	14	14	6	0	ncRNA_splicing-ncRNA_exonic	TINCR(NR_027064:exon2:c.370+1T>-),TINCR	ncRNA	158	0	1	0.981927	0	0	2	0	0	0	0	0	0	0	0	0	0	9	2	4
CTD-2620I22.3; ENSG00000267943; Q6ZRZ8_HUMAN	lncRNA	linked in-frame	121	LATIDQGPHENPTAFLER	lnc-VN1R2-10:1_ORF2_3	chr19	53513536	53513589	+	0	6.94e-06	2	NA	NA	NA	6.94e-06	novelpep [2 or more mismatch to known protein]	tr|Q6ZRZ8|Q6ZRZ8_HUMAN	YNKLAT	LATIDQGPHENPTAFLER	LERLQE	100	18	18	0	0	intergenic	ERVV-1(dist=750)	ncRNA							1	0	0	0	0	0	0	0	0	3	0	1	0	0
CTD-2620I22.3; ENSG00000267943; Q6ZRZ8_HUMAN	lncRNA	linked in-frame	121	HTNLDPGSPEGQLVLK	lnc-VN1R2-10:1_ORF2_3	chr19	53513611	53513658	+	0	0.00251903	1	NA	NA	NA	0.00251903	novelpep [2 or more mismatch to known protein]	tr|Q6ZRZ8|Q6ZRZ8_HUMAN	LIKHTN	HTNLDPGSPEGQLVLK	VLKDHF	100	16	16	0	0	intergenic	ERVV-1(dist=750)	ncRNA							1	0	0	0	0	0	0	0	0	0	0	1	0	0
CTD-2620I22.3; ENSG00000267943; Q6ZRZ8_HUMAN	lncRNA	linked in-frame	121	SQVKPVNYNK	lnc-VN1R2-10:1_ORF2_3	chr19	53513506	53513535	+	0	0.0460136	1	NA	NA	NA	0.0460136	novelpep [2 or more mismatch to known protein]	tr|Q6ZRZ8|Q6ZRZ8_HUMAN	MKRSQV	SQVKPVNYNK	YNKLAT	100	10	10	0	0	intergenic	ERVV-1(dist=750)	ncRNA							1	0	0	0	0	0	0	0	0	1	0	0	0	0
CTD-2620I22.3; ENSG00000267943; Q6ZRZ8_HUMAN	lncRNA	linked in-frame	121	DHFLTQAAPDIR	lnc-VN1R2-10:1_ORF2_3	chr19	53513659	53513694	+	0	0.0693023	1	NA	NA	NA	0.0693023	novelpep [2 or more mismatch to known protein]	tr|Q6ZRZ8|Q6ZRZ8_HUMAN	VLKDHF	DHFLTQAAPDIR	DIRRKL	100	12	12	0	0	intergenic	ERVV-1(dist=750)	ncRNA
LINC01183	ncRNA	linked in-frame	38	ALSEQLSVSEGTK	lnc-SLC12A2-1:1_ORF3_0	chr5	127090053	127132818	+	NA	NA	NA	0	0.0385805	1	0.0385805	novelpep [2 or more mismatch to known protein]	gi|962599006|ref|NP_001304867.1|	KAKALS	ALSEQLSVSEGTK	GTKSKL	100	13	13	0	0	ncRNA_exonic	LINC01183	ncRNA							0	2	0	0	0	0	0	0	106	89	45	0	1	0
LINC01183	ncRNA	linked in-frame	38	EASGGPYEK	lnc-SLC12A2-1:1_ORF3_0	chr5	127132879	127132905	+	NA	NA	NA	0.00584013	0.146691	1	0.146691	novelpep [2 or more mismatch to known protein]	gi|962599006|ref|NP_001304867.1|	DHKEAS	EASGGPYEK	YEKMVL	100	9	9	0	0	ncRNA_exonic	LINC01183	ncRNA							0	1	0	0	0	0	0	0	89	78	43	1	0	0
RP11-839D17.3	ncRNA	antisense	79	VFTTAWWK	lnc-DRD2-1:3_ORF2_3	chr11	113151341	113154588	-	NA	NA	NA	0.00584013	0.181693	1	0.181693	novelpep [2 or more mismatch to known protein]	tr|Q5TZS4|Q5TZS4_HUMAN	KYGYTT	YTTAWW	AWWLGI	83.33	8	6	1	0	intergenic	NCAM1(dist=2183),TTC12(dist=33910)	intergenic	226	0	0	0.00233333	0	0	0	1	0	0	0	0	0	0	8	3	5	1	0	1
MMP24-AS1	ncRNA	known in GENCODE v25	124	HPPQPQPQPQPQPQPEPSPWGPLDDVR	lnc-EIF6-1:4_ORF1_0	chr20	33865547	33865627	-	0	0.0001632	1	NA	NA	NA	0.0001632	novelpep [2 or more mismatch to known protein]	tr|A0A0U1RRL7|A0A0U1RRL7_HUMAN	QPRHPP	HPPQPQPQPQPQPQPEPSPWGPLDDVR	DVRFLI	100	27	27	0	0	ncRNA_exonic	MMP24-AS1	ncRNA							2	5	1	6	0	0	4	4	1	0	4	15	8	9
MMP24-AS1	ncRNA	known in GENCODE v25	124	GAPEPAQTQPQPQPQPAAPEGPEQPR	lnc-EIF6-1:4_ORF1_0	chr20	33865628	33865705	-	0	0.000405824	2	0	0.00116782	2	0.000405824	novelpep [2 or more mismatch to known protein]	tr|A0A0U1RRL7|A0A0U1RRL7_HUMAN	GGRGAP	GAPEPAQTQPQPQPQPAAPEGPEQPR	QPRHPP	100	26	26	0	0	ncRNA_exonic	MMP24-AS1	ncRNA							0	0	2	0	0	0	0	0	0	0	0	3	0	0
DPY19L1	new transcript	already corrected in GENCODE v25	60	GASDVGAGEPGPER	chr7_35076881_35076922_-	chr7	35076881	35076922	-	0	0.0331384	2	NA	NA	NA	0.0331384	novelpep [2 or more mismatch to known protein]	sp|Q86VH5-2|LRRT3_HUMAN	PPTVGA	VGATEPGPE	GPETDA	88.89	14	9	1	0	intronic	DPY19L1	intronic	123	11	1	0.397098	1	1	0	0	0	0	0	0	0	0	0	0	0	0	0	0
MINOS1	N-terminal extension, upstreamTIS	strong Kozak CUG (chr1-19923518)	1	VGNMSESELGR	lnc-MINOS1-2:1_ORF1_0	chr1	19923531	19923563	+	0	0.0260142	1	0	0.0473182	2	0.0260142	novelpep [2 or more mismatch to known protein]	sp|Q5TGZ0-2|MIC10_HUMAN	M	MSESELGR	LGRKWD	100	11	8	0	0	UTR5-exonic	MINOS1(NM_001204082:c.-9del-,NM_001204083:c.-9del-,NM_001032363:c.-9del-),MINOS1-NBL1(NM_001204089:c.-57993del-,NM_001204088:c.-3912del-),MINOS1	5'UTR	47	32	1	0.843844	1	1	149	119	118	210	34	45	51	51	68	78	52	509	429	344
WDR26	N-terminal extension, upstreamTIS	one strong Kozak CUG (chr1-224622083) and one strong Kozak ACG (chr1-224622107)	10	ASAAEGVGEPGASAGR	chr1_224621964_224622011_-	chr1	224621964	224622011	-	0	0.124321	2	NA	NA	NA	0.124321	novelpep [2 or more mismatch to known protein]	sp|P11274-2|BCR_HUMAN	RRAAQA	AQAPDGASEPRASASR	ASRPQP	56.25	16	16	7	0	UTR5-upstream	WDR26(NM_001115113:c.-157delT,NM_025160:c.-157delT),WDR26	5'UTR	56	20	1	0.999702	1	1	0	0	0	0	0	0	0	0	0	0	2	26	0	3
KHK	N-terminal extension, upstreamTIS	several moderate Kozak CUGs	12	AGSSGSSLMEEK	chr2_27310104_27310139_+	chr2	27310104	27310139	+	0	0.0266177	4	NA	NA	NA	0.0266177	novelpep [2 or more mismatch to known protein]	tr|H7C0S8|H7C0S8_HUMAN	LSDAYS	AYSTGSSLMPQK	PQKKNP	66.67	12	12	4	0	UTR5-exonic	KHK(NM_006488:c.-24del-,NM_000221:c.-24del-),KHK	5'UTR	51	3	0	0.5184	1	1	49	88	95	319	73	91	160	160	0	2	1	14	5	16
HNRNPA0	N-terminal extension, upstreamTIS	strong Kozak ACG (chr5-137089806)	40	ALEMENSQLCK	chr5_137089732_137089764_-	chr5	137089732	137089764	-	0	0.135642	1	NA	NA	NA	0.135642	novelpep [2 or more mismatch to known protein]	sp|Q13151|ROA0_HUMAN	M	MENSQLCK	LCKLFI	100	11	8	0	0	exonic-UTR5	HNRNPA0,HNRNPA0(NM_006805:c.-9delT)	5'UTR	26	31	NA	NA	1	1	NA	NA	NA	NA	NA	NA	NA	NA	NA	NA	NA	NA	NA	NA
VKORC1L1	N-terminal extension, upstreamTIS	AUG (chr7-65338217) - very short 5'UTR	62	AAAAEVEAEGGGGGGGGK	chr7_65338305_65338358_+	chr7	65338305	65338358	+	0	0.0826416	1	NA	NA	NA	0.0826416	novelpep (no match to known protein found)	NA	NA	NA	NA	NA	NA	NA	NA	NA	UTR5	VKORC1L1(NM_173517:c.-54del-,NM_001284342:c.-54del-)	5'UTR	22	4	1	0.996887	1	1	0	0	0	0	0	0	0	0	0	0	0	2	0	0
FXR2	N-terminal extension, upstreamTIS	strong Kozak GUG, altPromoter	103	AAAADGERPGPGPLLVGCGR	chr17_7517995_7518054_-	chr17	7517995	7518054	-	NA	NA	NA	0	0.00458954	1	0.00458954	novelpep [2 or more mismatch to known protein]	sp|Q7Z5L7|PODN_HUMAN	LSPEEP	EEPGPGPAAVSCPR	CPRDCA	64.29	20	14	5	0	UTR5	FXR2(NM_004860:c.-145delT)	5'UTR	26	7	1	0.979441	1	0	0	0	0	0	0	0	0	0	0	0	0	0	0	0
ARHGAP23	N-terminal extension, upstreamTIS	strong Kozak GUG (chr17-36610222)	108	AVGVDCSAPEPR	lnc-SOCS7-4:1_ORF2_0	chr17	36610286	36610321	+	NA	NA	NA	0	0.0392505	1	0.0392505	novelpep [2 or more mismatch to known protein]	tr|B4DJU3|B4DJU3_HUMAN	VESGEN	GENCSSPAPR	APREEL	60	12	10	4	0	intronic	ARHGAP23	intronic	42	0	1	0.995486	0	0	0	0	0	0	0	0	0	0	0	0	0	0	0	0
NPLOC4	N-terminal extension, upstreamTIS	strong Kozak CUG (chr17-79604084)	112	EAGAGAEAAAGSAR	lnc-PDE6G-2:1_ORF1_0	chr17	79604017	79604058	-	0	0.000117427	1	0	0.00612842	1	0.000117427	novelpep (no match to known protein found)	NA	NA	NA	NA	NA	NA	NA	NA	NA	UTR5	NPLOC4(NM_017921:c.-61delT)	5'UTR	109	21	1	0.997146	1	0	0	0	0	0	0	0	0	0	0	0	0	1	0	0
NPLOC4	N-terminal extension, upstreamTIS	strong Kozak CUG (chr17-79604084)	112	EAGAGAEAAAGSARPLGR	lnc-PDE6G-2:1_ORF1_0	chr17	79604005	79604058	-	0	0.0331079	2	0	0.0596266	3	0.0331079	novelpep [2 or more mismatch to known protein]	sp|Q86UP8-3|GTD2A_HUMAN	GLLEAG	EAGAGGLLEAGSLRP	LRPAWA	66.67	18	15	5	0	UTR5	NPLOC4(NM_017921:c.-49delT)	5'UTR	93	30	0	0.974132	1	1	0	0	0	0	0	0	0	0	0	0	0	2	0	0
EXOC3L2	N-terminal extension, upstreamTIS	strong Kozak CUG (chr19-45738081)	119	ADEHILELEAEELAPSR	chr19_45737990_45738040_-	chr19	45737990	45738040	-	0	0.0119687	2	0	0.00589295	2	0.00589295	novelpep [2 or more mismatch to known protein]	tr|B4DPA1|B4DPA1_HUMAN	WTASDP	SDPHIEDLKSQELSP	LSPVGL	46.67	17	15	8	0	upstream	EXOC3L2	intergenic	34	0	1	0.72598	1	0	0	0	0	0	0	0	0	0	0	0	0	0	0	0
EXOC3L2	N-terminal extension, upstreamTIS	strong Kozak CUG (chr19-45738081)	119	DVALLYEALQR	chr19_45737900_45737932_-	chr19	45737900	45737932	-	0	0.140804	2	NA	NA	NA	0.140804	novelpep [2 or more mismatch to known protein]	sp|A6NKB5-3|PCX2_HUMAN	EYEDPA	DPAVLYEAIQ	AIQSFE	70	11	10	3	0	upstream	EXOC3L2	intergenic	64	0	1	0.997375	0	0	0	0	0	0	0	0	0	0	0	0	0	0	0	0
HELZ2	N-terminal extension, upstreamTIS	one strong Kozak CUG (chr20-62204131) and two strong Kozak GUG (chr20-62204254, chr20-62204329)	126	VDPQGQCPEHGACPSLLAHVSAEGR	chr20_62203874_62203948_-	chr20	62203874	62203948	-	0	0.00119909	1	NA	NA	NA	0.00119909	novelpep [2 or more mismatch to known protein]	sp|Q6UW56-2|ARAID_HUMAN	NTGDPE	DPE-MCPENGSCVPDGPGLLQCVCADG	ADGFHG	48.15	25	23	9	5	UTR5	HELZ2(NM_001037335:c.-136delT)	5'UTR	382	4	1	0.259804	0	0	0	0	0	0	0	0	0	0	0	0	0	5	0	0
C1orf122	N-terminal extension, upstreamTIS, antisense to YRDC gene	three strong Kozak ACG (chr1-38273598, chr1-38273607, chr1-38273631)	2	EPAGPSLNPTLAATAALIPLHR	chr1_38273773_38273838_+	chr1	38273773	38273838	+	0.00972241	0.163086	1	NA	NA	NA	0.163086	novelpep [2 or more mismatch to known protein]	ENSP00000400770.1	AKGSPA	SPAGPSLNPSSGPSSSRV	SRVWPW	44.44	22	18	10	0	exonic	YRDC	exonic.Alt.ORF	215	18	1	0.399846	0	0	0	2	0	0	0	0	0	0	0	0	0	1	0	0
GAPDHP51	pseudogene		3	VVDLMVHMASK	PGOHUM_ENST00000426454.2_GAPDHP51_ORF2_12	chr1	52172813	52172845	-	0	0.0858685	1	NA	NA	NA	0.0858685	1 mismatch to known protein	tr|Q16768|Q16768_HUMAN	SNRVVD	VVDLMAHMASK	KE	90.91	11	11	1	0	intronic	OSBPL9	pseudogene							0	1	0	0	0	0	0	0	0	0	0	1	0	1
ACTBP12	pseudogene		4	DLYANTVLSSGTTMYPDITNR	PGOHUM_ENST00000594933.1_ACTBP12_ORF1_0	chr1	92694762	92694824	-	0	0.0742451	2	0.00584013	0.173824	1	0.0742451	novelpep [2 or more mismatch to known protein]	tr|Q96FU6|Q96FU6_HUMAN	IRKDLY	DLYANTVLSGGTTMYPGIADR	ADRMQK	80.95	21	21	4	0	intronic	C1orf146	pseudogene	159	3	0	0.998629	0	0	0	0	0	0	0	0	0	0	0	0	0	0	0	0
GAPDHP23	pseudogene	linked in-frame	5	NISNASCTTNCIAPLAK	PGOHUM_ENST00000444823.1_GAPDHP23_ORF1_3	chr1	120005159	120005209	-	0	0.00258744	2	0	0.0415349	4	0.00258744	novelpep [2 or more mismatch to known protein]	sp|P04406|G3P_HUMAN	LKIISN	ISNASCTTNCLAPLAK	LAKVIH	93.75	17	16	1	0	intergenic	HSD3B2(dist=39497),HSD3B1(dist=44667)	pseudogene	131	0	1	0.99456	1	1	0	1	0	0	0	2	0	0	0	0	0	0	0	0
GAPDHP23	pseudogene	linked in-frame	5	VIISAPSADTPMFIMGMNHEK	PGOHUM_ENST00000444823.1_GAPDHP23_ORF1_3	chr1	120005228	120005290	-	0	0.11097	1	NA	NA	NA	0.11097	novelpep [2 or more mismatch to known protein]	tr|A4UCT1|A4UCT1_HUMAN	AKRVII	VIISAPSADAPMFVMGVNHEK	HEKYDN	85.71	21	21	3	0	intergenic	HSD3B2(dist=39566),HSD3B1(dist=44598)	pseudogene	157	1	1	0.997694	1	1	0	1	0	1	0	2	0	0	0	0	0	0	0	0
HIST2H3DP1	pseudogene		6	FQSSAVTALALQEASEAYLVGLFEDTNLCAIHAK	PGOHUM_ENST00000401004.2_HIST2H3DP1_ORF3_1	chr1	120904926	120905027	+	NA	NA	NA	0	0.0118475	7	0.0118475	novelpep [2 or more mismatch to known protein]	sp|Q71DI3|H32_HUMAN	DLRFQS	FQSSAV--MALQEASEAYLVGLFEDTNLCAIHAK	HAKRVT	91.18	34	34	1	2	intergenic	FAM72B(dist=49245),HIST2H2BA(dist=1108)	pseudogene	0	10	0	0.998577	0	0	0	0	0	0	0	0	0	0	0	0	1	2	2	0
MIR4426	pseudogene	microRNA	8	TITLEVELSDTIDNVK	PGOHUM_ENST00000443181.1_MIR4426_ORF1_0	chr1	192685346	192685393	+	0	0.097429	3	NA	NA	NA	0.097429	novelpep [2 or more mismatch to known protein]	tr|L8B4J3|L8B4J3_HUMAN	TGKTIT	TITLEVEPSDTIENVK	NVKAKI	87.5	16	16	2	0	upstream	MIR4426	pseudogene	385	0	1	0.995638	0	0	0	3	4	0	0	1	2	2	2	0	6	23	16	12
PPACpx	pseudogene		11	QLIIEDPYYGNDSDFEMVYQLCVR	PGOHUM_ENST00000453379.1_RP11-301G21.1_ORF3_1	chr1	233971856	233971927	-	0	0.0711841	1	0	0.0287199	1	0.0287199	novelpep [2 or more mismatch to known protein]	sp|P24666-2|PPAC_HUMAN	PQKQLI	QLIIEDPYYGNDSDFETVYQQCVR	CVRCCR	91.67	24	24	2	0	intergenic	KCNK1(dist=163598),SLC35F3(dist=68602)	pseudogene	11	0	0	0.553005	0	1	0	0	0	0	0	0	0	0	0	0	0	0	0	0
RPS24P6	pseudogene		14	TTGFGMIYNSLDYAK	PGOHUM_ENST00000452670.1_RPS24P6_ORF3_0	chr2	95578383	95578427	+	0	0.00315724	1	0	0.0320813	4	0.00315724	novelpep [2 or more mismatch to known protein]	sp|P62847-2|RS24_HUMAN	GFGMIY	MIYDSLDYAK	YAKKNE	90	15	10	1	0	ncRNA_intronic	LOC442028	pseudogene	318	8	1	0.999136	0	1	0	0	0	0	0	0	0	0	0	0	1	0	0	0
AC009237.6	pseudogene	(unprocessed)	15	AATASIQGSHFQEFLMLCLK	PGOHUM_ENST00000421358.1_AC009237.6_ORF2_3	chr2	96170645	96170704	+	0	0.082644	1	NA	NA	NA	0.082644	novelpep [2 or more mismatch to known protein]	sp|Q04609-3|FOLH1_HUMAN	MLQAAT	AATTSMQGSHSQEFMMLCL	LCLILK	78.95	20	19	4	0	intergenic	TRIM43B(dist=20166),TRIM43(dist=87121)	pseudogene	71	0	1	0.999458	0	0	0	0	0	0	0	0	0	0	0	0	0	0	0	0
AHCYP4	pseudogene		17	GETDEEYLWCIEQMMYLK	PGOHUM_ENST00000419201.1_AHCYP4_ORF2_4	chr2	139659936	139659989	-	NA	NA	NA	0	0.0299462	4	0.0299462	novelpep [2 or more mismatch to known protein]	sp|P23526-2|SAHH_HUMAN	AWKGET	GETDEEYLWCIEQTLYFK	YFKDGP	83.33	18	18	3	0	intergenic	YY1P2(dist=3192),LRP1B(dist=1329060)	pseudogene	78	1	1	0.999057	0	1	0	0	0	0	0	0	0	0	0	0	0	0	0	0
UGT1A13P	pseudogene	(unprocessed)	18	ESSFDAVFLDPLDMCGLIVAK	PGOHUM_ENST00000424780.1_UGT1A13P_ORF1_1	chr2	234556893	234556955	+	0	0.003461	2	NA	NA	NA	0.003461	novelpep [2 or more mismatch to known protein]	sp|Q9HAW9|UD18_HUMAN	YLKESS	ESSFDAVFLDPFDACGLIVAK	VAKYFS	90.48	21	21	2	0	intronic	UGT1A10,UGT1A8	pseudogene	96	0	1	0.4985	1	0	0	0	0	0	0	0	0	0	0	0	0	0	0	0
HSPD1P6	pseudogene		19	ALMLQGVDLLVDAVAITMGPK	PGOHUM_ENST00000388967.3_HSPD1P6_ORF1_1	chr3	36810147	36810209	-	0	0.000971253	2	0	0.0130083	11	0.000971253	novelpep [2 or more mismatch to known protein]	tr|A0A0S2Z415|A0A0S2Z415_HUMAN	DARALM	ALMLQGVDLLADAVAVTMGPK	GPKGRT	90.48	21	21	2	0	intergenic	DCLK3(dist=28795),TRANK1(dist=58161)	pseudogene	15	7	0	0.999306	0	1	1	0	0	0	0	0	0	0	0	0	0	0	0	2
HNRNPA1P21	pseudogene		20	GFGFVTYATVEEVDAAMNARPCK	PGOHUM_ENST00000424115.1_HNRNPA1P21_ORF2_3	chr3	39376633	39376701	+	NA	NA	NA	0	0.0179096	1	0.0179096	1 mismatch to known protein	tr|F8VYN5|F8VYN5_HUMAN	RSRGFG	GFGFVTYATVEEVDAAMNARPHK	PHKVDG	95.65	23	23	1	0	intergenic	CCR8(dist=1462),SLC25A38(dist=48182)	pseudogene							0	0	0	0	0	0	0	0	0	0	0	3	2	7
EEF1GP3	pseudogene		21	AAAPASEEEMDECEQVLAAEPK	PGOHUM_ENST00000421044.1_EEF1GP3_ORF3_9	chr3	40638177	40638242	-	0	0.0855404	1	0.00584013	0.20547	2	0.0855404	novelpep [2 or more mismatch to known protein]	tr|Q2F840|Q2F840_HUMAN	EKKAAA	AAAPAPEEEMDECEQALAAEPK	EPKAKD	90.91	22	22	2	0	intergenic	ZNF621(dist=56892),CTNNB1(dist=602765)	pseudogene	155	3	0	0.936369	0	0	0	0	0	0	0	0	0	0	1	1	2	0	0	0
PPIApx	pseudogene		22	HTGPGILSMANAGPNANGSQFFMCPAK	PGOHUM_ENST00000496953.1_RP11-641C17.2_ORF1_0	chr3	60676099	60676179	-	0	0.097429	1	0	0.00958876	3	0.00958876	novelpep [2 or more mismatch to known protein]	sp|P62937-2|PPIA_HUMAN	ILKHTG	HTGPGILSMANAGPNTNGSQFFICTAK	TAKTEW	88.89	27	27	3	0	intronic	FHIT	pseudogene	176	9	0	0.998962	0	1	0	0	0	0	0	0	0	0	0	0	0	0	0	0
KRT8P35	pseudogene		23	LEAELGNMQPLVEDFK	PGOHUM_ENST00000483942.1_KRT8P35_ORF2_3	chr3	63082958	63083005	-	0	0.00749854	2	0	0.0360129	2	0.00749854	1 mismatch to known protein	tr|H0YIB2|H0YIB2_HUMAN	KLKLEA	LEAELGNMQGLVEDFK	DFKNKM	93.75	16	16	1	0	intergenic	CADPS(dist=221894),LINC00698(dist=5406)	pseudogene	50	0	0	0.993106	0	0	0	0	0	0	0	0	0	0	0	0	0	0	0	0
RPL38P4	pseudogene		24	YLYTLVISEK	PGOHUM_ENST00000502376.1_RPL38P4_ORF1_1	chr3	98243969	98243998	-	0	0.0514152	4	0	0.103193	5	0.0514152	novelpep [2 or more mismatch to known protein]	tr|J3KT73|J3KT73_HUMAN	CSRYLY	YLYTLVITDK	TDKEKA	80	10	10	2	0	intergenic	CLDND1(dist=2059),GPR15(dist=6774)	pseudogene	379	0	1	0.999897	0	1	0	0	0	0	0	0	0	0	0	0	0	0	1	2
CSRP2px	pseudogene		25	NLDSTTVAIHNEEIYCK	PGOHUM00000237734_ORF1_0	chr3	119250312	119250362	-	0	0.02355	1	NA	NA	NA	0.02355	novelpep [2 or more mismatch to known protein]	tr|Q59EQ5|Q59EQ5_HUMAN	CKKNLD	NLDSTTVAVHGEEIYCK	YCKSCY	88.24	17	17	2	0	intronic	CD80	pseudogene	36	0	0	0.99502	0	1	0	0	0	0	0	0	1	1	0	0	0	3	0	3
ACTG1P1	pseudogene		26	DSYVGDEAQTK	PGOHUM_ENST00000415794.1_ACTG1P1_ORF3_1	chr3	139212806	139212838	+	0	0.00392695	16	0	0.0239406	14	0.00392695	1 mismatch to known protein	tr|J3KT65|J3KT65_HUMAN	GQKDSY	DSYVGDEAQSK	QSKRGI	90.91	11	11	1	0	ncRNA_intronic	LOC100507291	pseudogene	12	8	0	0.99875	1	1	0	1	0	0	0	0	0	0	2	6	2	1	2	1
ACTG2px	pseudogene		27	EITALAPSTTK	PGOHUM_ENST00000437653.1_RP11-809F4.2_ORF1_8	chr3	175695429	175695461	-	0	0.0456627	3	0.00584013	0.164264	3	0.0456627	1 mismatch to known protein	tr|Q9UE89|Q9UE89_HUMAN	MQKEIT	EITALAPSTMK	TMKIKI	90.91	11	11	1	0	intergenic	NAALADL2(dist=172001),MIR7977(dist=537462)	pseudogene	23	3	0	0.999906	1	1	0	0	0	0	0	0	0	0	0	0	0	0	0	0
EEF1A1P8	pseudogene		28	IGYNPDTVAFVPISGWNDDNMLEPSANTPWFK	PGOHUM_ENST00000419025.1_EEF1A1P8_ORF3_15	chr3	183744910	183745005	-	0	0.000502834	1	NA	NA	NA	0.000502834	novelpep [2 or more mismatch to known protein]	tr|A0A087WVQ9|A0A087WVQ9_HUMAN	IKKIGY	IGYNPDTVAFVPISGWNGDNMLEPSANMPWFK	WFKGWK	93.75	32	32	2	0	intergenic	ABCC5(dist=9183),HTR3D(dist=4422)	pseudogene	21	17	0	0.996207	0	1	0	0	0	0	0	0	0	0	0	1	0	0	0	1
C9orf78px	pseudogene		29	FYHEELNVPIQR	PGOHUM_ENST00000509955.1_RP11-341G5.2_ORF3_8	chr4	13979443	13979478	+	NA	NA	NA	0	0.0872996	2	0.0872996	novelpep [2 or more mismatch to known protein]	tr|Q6GVN4|Q6GVN4_HUMAN	HNRFYH	FYHEELNAPIRR	IRRNKE	83.33	12	12	2	0	intergenic	LINC01182(dist=46591),LINC01085(dist=134149)	pseudogene	17	0	0	0.686371	0	0	0	0	0	0	0	0	0	0	0	2	1	0	0	0
TPI1P4	pseudogene		30	HVFGESDELIEQK	PGOHUM_ENST00000513630.1_TPI1P4_ORF3_1	chr4	49018837	49018875	-	NA	NA	NA	0	0.0447157	2	0.0447157	1 mismatch to known protein	tr|U3KPS5|U3KPS5_HUMAN	ERRHVF	HVFGESDELIGQK	GQKVAH	92.31	13	13	1	0	intronic	CWH43	pseudogene							0	0	0	0	0	0	0	0	0	0	0	0	0	0
UGT2B10	pseudogene	known in RefSeq and UCSC	31	AFITHGGANGIYETIYHGIPMVGIPLFFDQSDNIAHMK	PGOHUM_ENST00000505092.1_RP11-813N20.1_ORF2_19	chr4	69885741	69885854	-	0	0.0677289	1	NA	NA	NA	0.0677289	novelpep [2 or more mismatch to known protein]	sp|P36537-2|UDB10_HUMAN	KTRAFI	AFITHGGANGIYEAIYHGIPMVGIPLFFDQPDNIAHMK	HMKAKG	94.74	38	38	2	0	exonic	UGT2B10	pseudogene	28	0	0	0.00451223	0	0	0	0	0	0	39	22	29	29	0	0	0	0	0	0
HADHAP1	pseudogene		32	EVEAVIPDHYVFASNTSPLPVSEIAAVSK	PGOHUM_ENST00000514498.1_HADHAP1_ORF1_12	chr4	166326042	166326128	-	NA	NA	NA	0	0.0562086	1	0.0562086	novelpep [2 or more mismatch to known protein]	tr|B4DDZ5|B4DDZ5_HUMAN	VLKEVE	EVEAVIPDHCIFASNTSALPISEIAAVSK	VSKRPE	86.21	29	29	4	0	intronic	CPE	pseudogene	72	1	0	0.901775	0	0	0	0	0	0	0	0	0	0	1	0	0	0	0	0
PSMC1P4	pseudogene		34	APQETYVNTGGLDNQIQEIK	PGOHUM_ENST00000515236.1_PSMC1P4_ORF3_1	chr5	55571862	55571921	-	NA	NA	NA	0.00584013	0.212668	1	0.212668	novelpep [2 or more mismatch to known protein]	tr|G3V4X1|G3V4X1_HUMAN	VEKAPQ	APQETYADIGGLDNQIQEIK	EIKESV	85	20	20	3	0	intergenic	ANKRD55(dist=42676),LOC102467147(dist=181760)	pseudogene	112	0	0	0.999508	0	0	0	0	0	0	0	0	0	0	0	0	0	0	0	0
RPS2px	pseudogene		35	SPYQEFTDHPIK	PGOHUM_ENST00000478174.1_CTD-2375G15.1_ORF1_6	chr5	64711957	64711992	+	0	0.0798456	2	NA	NA	NA	0.0798456	novelpep [2 or more mismatch to known protein]	tr|A4D0Y7|A4D0Y7_HUMAN	FTKSPY	SPYQEFTDHLVK	LVKTHT	83.33	12	12	2	0	intronic	ADAMTS6	pseudogene	84	0	1	0.812429	0	0	0	0	0	0	0	0	0	0	0	0	0	0	0	0
CFL1P5	pseudogene		36	EDLVFIFWATESVPLK	PGOHUM_ENST00000508046.1_CFL1P5_ORF2_7	chr5	68609363	68609410	-	NA	NA	NA	0.00584013	0.156764	1	0.156764	novelpep [2 or more mismatch to known protein]	tr|E9PQB7|E9PQB7_HUMAN	SKKEDL	EDLVFIFWAPESAPLK	PLKSKM	87.5	16	16	2	0	intronic	CCDC125	pseudogene	50	2	1	0.938021	0	0	0	1	1	0	3	4	1	1	3	2	0	1	0	4
HNRNPA1P12	pseudogene		37	EDSERPGAHLTVK	PGOHUM_ENST00000515379.1_HNRNPA1P12_ORF2_2	chr5	79655544	79655582	-	0	0.0402446	1	NA	NA	NA	0.0402446	1 mismatch to known protein	tr|F8VYN5|F8VYN5_HUMAN	VSREDS	EDSQRPGAHLTVK	TVKKIF	92.31	13	13	1	0	intergenic	CRSP8P(dist=7759),ZFYVE16(dist=48288)	pseudogene	64	1	1	0.882711	1	0	0	0	0	0	0	0	0	0	0	0	0	0	0	0
KRT8P48	pseudogene		41	SLDTDSIIAEVK	PGOHUM_ENST00000515599.1_KRT8P48_ORF3_9	chr5	146086388	146086423	-	0	0.0201298	1	NA	NA	NA	0.0201298	1 mismatch to known protein	tr|Q7L4M3|Q7L4M3_HUMAN	NSRSLD	SLDMDSIIAEVK	EVKAQY	91.67	12	12	1	0	intronic	PPP2R2B	pseudogene	50	0	0	0.957943	1	0	0	0	0	0	0	0	0	0	0	3	0	0	0	0
RPLP1px	pseudogene		42	ALANVNIGSLICNVGAGGPALAAGAAPAGGPAPSIAAASAEEK	PGOHUM_ENST00000518134.1_RP11-54C4.1_ORF1_5	chr5	151145526	151145654	-	0	0.00283638	4	0	0.0105541	12	0.00283638	novelpep [2 or more mismatch to known protein]	sp|P05386-2|RLA1_HUMAN	TVTALA	ALANVNIGSLICNV	CNVGAG	100	43	14	0	0	intergenic	ATOX1(dist=7316),LOC100652758(dist=3828)	pseudogene	17	5	0	0.894383	0	1	1	2	0	2	0	4	0	0	20	17	8	12	8	10
SNRPEpx	pseudogene		43	IEGCIISFDEYMNLVLDDTEEIHSK	PGOHUM_ENST00000604371.1_RP11-34P1.4_ORF3_0	chr5	159753828	159753902	+	0.00529169	0.117527	1	NA	NA	NA	0.117527	novelpep [2 or more mismatch to known protein]	sp|P62304|RUXE_HUMAN	NMRIEG	IEGCIIGFDEYMNLVLDDAEEIHSK	HSKTKS	92	25	25	2	0	intergenic	CCNJL(dist=14255),C1QTNF2(dist=20947)	pseudogene	90	11	0	0.345642	0	0	0	0	0	0	0	0	0	0	0	0	0	0	0	0
GAPDHP71	pseudogene		44	AGADLQGGAK	PGOHUM_ENST00000511530.1_GAPDHP71_ORF3_7	chr5	173940625	173940654	+	0	0.0753906	2	0.00584013	0.165074	3	0.0753906	1 mismatch to known protein	tr|B4DRV9|B4DRV9_HUMAN	MEKAGA	AGAHLQGGAK	GAKRVI	90	10	10	1	0	ncRNA_intronic	LINC01411	pseudogene	16	0	0	0.864276	0	0	0	0	0	0	0	0	0	0	0	0	0	0	0	0
RPL7P26	pseudogene		45	IVEPYTAWGYPILK	PGOHUM_ENST00000333817.7_RPL7P26_ORF1_4	chr6	17531428	17531469	-	NA	NA	NA	0.00584013	0.212146	1	0.212146	novelpep [2 or more mismatch to known protein]	sp|P18124|RL7_HUMAN	MLRIVE	IVEPYIAWGYPNLK	NLKSVN	85.71	14	14	2	0	intronic	CAP2	pseudogene	209	0	0	0.999732	0	0	0	0	0	0	0	0	0	0	0	0	0	0	0	0
HLA-K	pseudogene	(unprocessed)	46	YIAVGYVDDTQFVR	PGOHUM_ENST00000430151.1_HLA-K_ORF3_0	chr6	29894499	29894540	+	0	0.050634	1	NA	NA	NA	0.050634	1 mismatch to known protein	tr|F2VNJ8|F2VNJ8_HUMAN	EPRFIA	FIAVGYVDDTQFVR	FVRFDS	92.86	14	14	1	0	ncRNA_exonic	HCG4B	pseudogene	17	12	1	0.767561	0	0	0	0	0	0	0	0	0	0	0	0	0	2	0	0
ACTG1P9	pseudogene		48	DSYVGDQAQSK	PGOHUM_ENST00000457622.1_ACTG1P9_ORF2_11	chr6	46172863	46172895	+	0	0.00961664	16	0	0.0255216	7	0.00961664	1 mismatch to known protein	tr|J3KT65|J3KT65_HUMAN	GQKDSY	DSYVGDEAQSK	QSKRGI	90.91	11	11	1	0	intergenic	ENPP5(dist=34116),RCAN2(dist=15604)	pseudogene	14	4	1	0.999969	0	1	0	0	0	0	0	0	0	0	0	0	0	0	0	0
GSTAX	pseudogene	(unprocessed)	49	SNGQDYLVGNK	PGOHUM_ENST00000452866.1_RP11-392A23.4_ORF1_3	chr6	52723154	52723186	-	0	0.00571422	2	0	0.0230734	7	0.00571422	novelpep [1 mismatch to known protein but with no trypsin site]	tr|Q5JW85|Q5JW85_HUMAN	VLQSHG	SHGQDYLVGNK	GNKLSR	90.91	11	11	1	0	intergenic	GSTA5(dist=12261),GSTA3(dist=38285)	pseudogene	21	0	1	0.988281	0	0	0	0	0	0	0	0	0	0	0	0	0	0	0	0
KRT19P1	pseudogene		50	IVLEIDNAR	PGOHUM_ENST00000405746.1_KRT19P1_ORF1_3	chr6	72294865	72294891	+	0	0.0981777	2	0.00584013	0.206483	2	0.0981777	novelpep [2 or more mismatch to known protein]	tr|B4E204|B4E204_HUMAN	NSRVIL	VILEIDNAR	NARLAA	77.78	9	9	2	0	intergenic	LOC102724000(dist=126290),RIMS1(dist=301541)	pseudogene	360	0	1	0.852346	0	0	0	0	0	0	0	0	0	0	0	1	0	0	0	0
GAPDHP63	pseudogene		51	VIISAPSADPPMFTMGVNHEK	PGOHUM_ENST00000405405.2_GAPDHP63_ORF1_0	chr6	80663312	80663374	-	NA	NA	NA	0	0.0795097	1	0.0795097	novelpep [2 or more mismatch to known protein]	tr|A4UCT1|A4UCT1_HUMAN	AKRVII	VIISAPSADAPMFVMGVNHEK	HEKYDN	90.48	21	21	2	0	intergenic	ELOVL4(dist=5997),TTK(dist=51010)	pseudogene	410	7	1	0.999129	1	1	0	0	0	0	0	0	0	0	0	0	0	0	0	0
ACTBP8	pseudogene	linked in-frame	52	DLYANTVLSGGTNMYPGITDR	PGOHUM_ENST00000403258.1_ACTBP8_ORF2_8	chr6	88985793	88985855	-	0	0.0496742	7	0	0.0290038	18	0.0290038	novelpep [2 or more mismatch to known protein]	tr|A4UCT3|A4UCT3_HUMAN	IRKDLY	DLYANTVLSGGTTMYPGIADR	ADRMQK	90.48	21	21	2	0	intergenic	CNR1(dist=110026),LOC101928936(dist=249850)	pseudogene	31	16	0	0.999855	1	1	0	1	0	0	0	0	0	0	0	0	1	0	0	0
ACTBP8	pseudogene	linked in-frame	52	LCYVALEFEQEMASAASSSSLEK	PGOHUM_ENST00000403258.1_ACTBP8_ORF2_8	chr6	88986015	88986083	-	NA	NA	NA	0.00584013	0.127188	1	0.127188	novelpep [2 or more mismatch to known protein]	tr|A4UCT3|A4UCT3_HUMAN	KEKLCY	LCYVALDFEQEMATAASSSSLEK	LEKSYE	91.3	23	23	2	0	intergenic	CNR1(dist=110248),LOC101928936(dist=249628)	pseudogene	81	11	0	0.999696	0	0	0	0	0	0	0	0	0	0	0	0	0	0	0	0
TUBB3P1	pseudogene	linked in-frame	53	EVDEQMLSIQSK	PGOHUM_ENST00000405796.1_TUBB3P1_ORF3_9	chr6	90012455	90012490	+	NA	NA	NA	0.00584013	0.192741	1	0.192741	1 mismatch to known protein	tr|B4DJ43|B4DJ43_HUMAN	SMKEVD	EVDEQMLSVQSK	QSKNSS	91.67	12	12	1	0	intronic	GABRR2	pseudogene	162	1	0	0.999943	0	0	0	0	0	0	0	0	0	0	0	0	1	0	0	0
TUBB3P1	pseudogene	linked in-frame	53	ALTVPELTPQMFDAK	PGOHUM_ENST00000405796.1_TUBB3P1_ORF3_9	chr6	90012329	90012373	+	0	0.0107045	2	0	0.0574668	1	0.0107045	1 mismatch to known protein	tr|Q96HX0|Q96HX0_HUMAN	QYRALT	ALTVPELTQQMFDAK	DAKNMM	93.33	15	15	1	0	intronic	GABRR2	pseudogene							0	0	0	0	0	0	0	0	0	0	1	0	0	0
GAPDHP73	pseudogene		55	GILGYTEHQIVSSDFNSDTQSSTFDAGAGITLNDHFVK	PGOHUM_ENST00000423411.2_GAPDHP73_ORF3_17	chr6	135940384	135940497	-	NA	NA	NA	0	0.0330423	1	0.0330423	novelpep [2 or more mismatch to known protein]	sp|P04406-2|G3P_HUMAN	PLKGIL	GILGYTEHQVVSSDFNSDTHSSTFDAGAGIALNDHFVK	FVKLIS	92.11	38	38	3	0	ncRNA_intronic	LINC00271	pseudogene	44	9	1	0.998906	0	0	0	0	0	0	0	0	0	0	0	0	0	0	0	0
TUBB4BP7	pseudogene		57	ELDEQMLNVQNK	PGOHUM_ENST00000406999.2_TUBB4BP7_ORF1_11	chr6	153220085	153220120	+	0	0.0748157	1	NA	NA	NA	0.0748157	1 mismatch to known protein	tr|A4UCT2|A4UCT2_HUMAN	SMKEVD	EVDEQMLNVQNK	QNKNSS	91.67	12	12	1	0	intergenic	VIP(dist=139183),FBXO5(dist=71573)	pseudogene	6	7	0	0.999971	1	0	0	0	0	0	0	0	0	0	0	0	0	0	0	0
GAPDHP68	pseudogene		58	VIISAPSADAPMFVVVMNHEK	PGOHUM_ENST00000434621.2_GAPDHP68_ORF2_1	chr7	9654963	9655025	+	0	0.100458	2	NA	NA	NA	0.100458	novelpep [2 or more mismatch to known protein]	tr|A4UCT1|A4UCT1_HUMAN	AKRVII	VIISAPSADAPMFVMGVNHEK	HEKYDN	85.71	21	21	3	0	intergenic	NXPH1(dist=862370),PER4(dist=18937)	pseudogene	120	5	0	0.998161	0	1	0	0	0	0	0	0	0	0	0	0	0	0	0	0
SLC25A5P5	pseudogene		59	LLLEVQHASK	PGOHUM_ENST00000435239.1_SLC25A5P5_ORF1_0	chr7	32511224	32511253	+	0	0.0865283	1	NA	NA	NA	0.0865283	1 mismatch to known protein	tr|A0A0S2Z359|A0A0S2Z359_HUMAN	RVKLLL	LLLQVQHASK	ASKQIS	90	10	10	1	0	intergenic	LOC100130673(dist=13118),LSM5(dist=13721)	pseudogene	346	1	1	0.999552	1	1	0	0	0	0	0	0	0	0	0	0	0	0	0	0
YWHAEP1	pseudogene		61	NLIPAANTGESK	PGOHUM_ENST00000453697.1_RP11-321E8.1_ORF3_2	chr7	63894561	63894596	+	NA	NA	NA	0.00584013	0.149239	1	0.149239	1 mismatch to known protein	sp|P62258|1433E_HUMAN	LDKHLI	HLIPAANTGESK	ESKVFY	91.67	12	12	1	0	ncRNA_exonic	YWHAEP1	pseudogene	17	7	0	0.989886	0	0	0	1	0	0	0	0	0	0	104	64	31	0	0	0
GS1-111G14.1	pseudogene		63	VEFMDNTSR	PGOHUM_ENST00000455206.1_GS1-111G14.1_ORF1_0	chr7	71407337	71407363	+	0.00529169	0.121182	1	NA	NA	NA	0.121182	1 mismatch to known protein	sp|P62857|RS28_HUMAN	QVRVEF	VEFMDDTSR	TSRSII	88.89	9	9	1	0	intronic	CALN1	pseudogene							0	0	0	0	0	0	0	0	0	0	0	0	0	0
RPL10px	pseudogene		64	VDEFPLCGHMVSDEYELLSSEALEAVR	PGOHUM_ENST00000414541.1_AC004159.1_ORF1_1	chr7	79726349	79726429	-	0	0.0470825	1	NA	NA	NA	0.0470825	novelpep [2 or more mismatch to known protein]	tr|X5D2W5|X5D2W5_HUMAN	KAKVDE	VDEFPLCGHMVSDEYEQLSSEALEAAR	AARICA	92.59	27	27	2	0	intergenic	MIR548M(dist=325743),GNAI1(dist=37791)	pseudogene	423	0	0	0.997012	0	0	0	0	0	0	0	0	0	0	0	1	0	0	0	0
EEF1A1P10	pseudogene		66	IGYNPDTVEFVPISSWNGDNMLEPSANMPWFK	PGOHUM_ENST00000475365.1_EEF1A1P10_ORF2_2	chr7	144345032	144345127	-	0	0.0137808	2	NA	NA	NA	0.0137808	novelpep [2 or more mismatch to known protein]	tr|A0A087WVQ9|A0A087WVQ9_HUMAN	IKKIGY	IGYNPDTVAFVPISGWNGDNMLEPSANMPWFK	WFKGWK	93.75	32	32	2	0	intronic	TPK1	pseudogene	106	15	0	0.999859	0	1	0	0	0	0	0	0	0	0	2	2	0	2	0	1
RPS4XP10	pseudogene		67	TDITYPSGFMNVISIDK	PGOHUM_ENST00000465034.1_RPS4XP10_ORF2_5	chr8	95365368	95365418	+	0	0.00484707	4	0.00584013	0.147414	1	0.00484707	novelpep [2 or more mismatch to known protein]	tr|Q53HV1|Q53HV1_HUMAN	KVRTDI	TDITYPAGFMDVISIDK	IDKTGE	88.24	17	17	2	0	intergenic	GEM(dist=90821),RAD54B(dist=18820)	pseudogene	43	1	1	0.9991	1	0	0	0	0	0	0	0	0	0	0	0	0	0	0	0
ACTG1P14	pseudogene	linked in-frame	68	LCYVALAFEQEMAMAASSSSLEK	PGOHUM_ENST00000446382.2_RP11-390F4.8_ORF2_3	chr9	6835096	6835164	+	0	0.0170098	5	0	0.0350516	6	0.0170098	novelpep [2 or more mismatch to known protein]	tr|A4UCT3|A4UCT3_HUMAN	KEKLCY	LCYVALDFEQEMATAASSSSLEK	LEKSYE	91.3	23	23	2	0	intronic	KDM4C	pseudogene	135	1	0	0.999712	1	1	0	0	0	0	0	0	0	0	0	1	0	0	0	0
ACTG1P14	pseudogene	linked in-frame	68	DLYANTLLSGGTTMYPSVANR	PGOHUM_ENST00000446382.2_RP11-390F4.8_ORF2_3	chr9	6835324	6835386	+	0	0.104778	2	0	0.0667694	8	0.0667694	novelpep [2 or more mismatch to known protein]	tr|A4UCT3|A4UCT3_HUMAN	IRKDLY	DLYANTVLSGGTTMYPGIADR	ADRMQK	80.95	21	21	4	0	intronic	KDM4C	pseudogene	35	9	0	0.999629	1	1	2	0	0	0	0	0	0	0	0	0	0	0	0	1
PGAM1P2	pseudogene		70	DAGYEFDTCFLSVQK	PGOHUM_ENST00000436071.1_PGAM1P2_ORF1_0	chr9	35943749	35943793	-	0	0.0209152	2	NA	NA	NA	0.0209152	novelpep [2 or more mismatch to known protein]	gi|952009249|ref|NP_001304008.1|	GQSDAG	DAGYEFDICFTSVQK	VQKRAI	86.67	15	15	2	0	intergenic	LINC00961(dist=32132),OR2S2(dist=13356)	pseudogene	73	0	0	0.999273	0	1	0	0	0	0	0	0	0	0	1	0	0	0	0	0
PSME2px	pseudogene		73	DEAAYAELR	PGOHUM_ENST00000426373.1_RP11-108B14.4_ORF1_0	chr10	22514819	22514845	+	0	0.0390309	1	NA	NA	NA	0.0390309	1 mismatch to known protein	tr|Q6FHK9|Q6FHK9_HUMAN	HERDEA	DEAAYVELR	ELRAMV	88.89	9	9	1	0	intergenic	EBLN1(dist=15907),LOC100130992(dist=26182)	pseudogene	16	1	0	0.028	0	0	0	0	0	0	0	0	0	0	2	2	2	0	0	0
EIF2S2P3	pseudogene		74	IESDVQEPTEPENDLDIMLGNK	PGOHUM_ENST00000428356.1_EIF2S2P3_ORF1_0	chr10	94429129	94429194	-	0	0.0294037	1	NA	NA	NA	0.0294037	novelpep [2 or more mismatch to known protein]	sp|P20042|IF2B_HUMAN	DLKIES	IESDVQEPTEPEDDLDIMLG	MLGNKK	95	22	20	1	0	intergenic	KIF11(dist=13977),HHEX(dist=20552)	pseudogene	16	6	0	0.985877	0	1	0	0	0	0	0	0	1	1	5	6	6	0	4	1
RPL5P28	pseudogene		76	EFNAEVHGR	PGOHUM_ENST00000418634.1_RPL5P28_ORF2_8	chr10	134958220	134958246	-	0.00529169	0.1153	2	NA	NA	NA	0.1153	novelpep [2 or more mismatch to known protein]	tr|B3KTM6|B3KTM6_HUMAN	ESKEFN	EFNAEVH	EVHRKH	100	9	7	0	0	intergenic	ADGRA1(dist=13041),KNDC1(dist=15751)	pseudogene	80	0	0	0.999308	1	0	0	0	0	0	0	0	0	0	0	0	0	0	0	0
ENPEPpx	pseudogene	(unprocessed)	77	SIAATDHEPTDAR	chr11_50147020_50147058_+	chr11	50147020	50147058	+	0	0.022981	3	NA	NA	NA	0.022981	1 mismatch to known protein	tr|B0BCZ2|B0BCZ2_HUMAN	QVKSIV	SIVATDHEPTDAR	DARKSF	92.31	13	13	1	0	intergenic	OR4C12(dist=142949),LOC441601(dist=91979)	intergenic	72	0	1	0.998184	1	1	0	0	0	0	0	0	0	0	0	0	0	0	0	0
ASS1px	pseudogene		78	DSATHQTSLELFMYLNEVAGK	PGOHUM_ENST00000526512.1_RP11-382M14.1_ORF2_5	chr11	107047730	107047792	+	0	9.41e-07	13	0	3.86e-05	11	9.41e-07	novelpep [2 or more mismatch to known protein]	tr|B4E395|B4E395_HUMAN	NVKDGT	DGTTHQTSLELFMYLNEVAGK	AGKHGV	90.48	21	21	2	0	intergenic	GUCY1A2(dist=158559),CWF19L2(dist=149342)	pseudogene	101	0	0	0.710661	1	1	0	0	0	0	0	0	0	0	1	2	1	0	0	1
TCEB2P2	pseudogene		81	DYQLLDDGK	PGOHUM_ENST00000535377.1_TCEB2P2_ORF1_0	chr11	129902951	129902977	-	NA	NA	NA	0.00584013	0.154088	2	0.154088	1 mismatch to known protein	sp|Q15370-2|ELOB_HUMAN	LYKDDQ	DDQLLDDGK	DGKTLG	88.89	9	9	1	0	intergenic	LINC00167(dist=27570),APLP2(dist=36765)	pseudogene	119	0	1	0.812154	0	0	0	0	0	0	0	0	0	0	0	4	11	0	0	0
DSTNP2	pseudogene	(unprocessed)	82	EILVGDVGVTISEPFK	PGOHUM_ENST00000602547.1_DSTNP2_ORF2_2	chr12	6994219	6994266	+	0	0.0378539	1	0	0.0574668	1	0.0378539	novelpep [2 or more mismatch to known protein]	tr|F6RFD5|F6RFD5_HUMAN	EGKEIL	EILVGDVGVTITDPFK	PFKHFV	87.5	16	16	2	0	ncRNA_exonic	DSTNP2	pseudogene	42	0	0	0.948574	0	1	9	22	25	24	2	3	0	0	28	17	15	35	38	45
HNRNPA1P34	pseudogene		83	GFGFVTYATMEEVDAATNAR	PGOHUM_ENST00000391992.3_HNRNPA1P34_ORF3_7	chr12	9180508	9180567	-	NA	NA	NA	0	0.0999456	1	0.0999456	novelpep [2 or more mismatch to known protein]	tr|F8VYN5|F8VYN5_HUMAN	RSRGFG	GFGFVTYATVEEVDAAMNAR	NARPHK	90	20	20	2	0	intergenic	KLRG1(dist=17168),LINC00612(dist=27677)	pseudogene	55	0	0	0.767831	0	0	0	0	0	0	0	0	0	0	1	0	1	0	0	0
EEF1A1P16	pseudogene		84	NDPPMEAAGFTAQVIILNHPGQISAGYALVLDCHTAHTACK	PGOHUM_ENST00000325349.6_EEF1A1P16_ORF1_5	chr12	17144585	17144707	+	0	0.00252869	3	0	0.0137654	1	0.00252869	novelpep [2 or more mismatch to known protein]	tr|B4DV42|B4DV42_HUMAN	DSKNDP	NDPPMEAAGFTAQVIILNHPGQISAGYAPVLDCHTAHIACK	ACKFAE	95.12	41	41	2	0	intergenic	SKP1P2(dist=1023),MIR3974(dist=681648)	pseudogene	58	2	0	0.992009	0	1	0	0	0	0	0	0	0	0	0	1	1	0	0	0
EEF1A1P17	pseudogene		85	SGDAAIVDMVPGKPMCVESFSVYPPLSR	PGOHUM_ENST00000547505.2_EEF1A1P17_ORF1_18	chr12	44054701	44054784	+	0	0.00100529	2	0	0.0165134	1	0.00100529	novelpep [2 or more mismatch to known protein]	tr|Q2F837|Q2F837_HUMAN	FLKSGD	SGDAAIVDMVPGKPMCVESFSDYPPLGR	LGRFAV	92.86	28	28	2	0	intergenic	ADAMTS20(dist=108977),PUS7L(dist=67709)	pseudogene	195	21	0	0.99723	0	1	0	0	0	0	0	0	0	0	0	0	0	0	0	0
GAPDHP44	pseudogene		87	VDIVAINDPFIDLNYMVCVFQYDFVCGK	PGOHUM_ENST00000513513.1_GAPDHP44_ORF1_0	chr12	63149085	63149168	+	0	0.0277631	1	NA	NA	NA	0.0277631	novelpep [2 or more mismatch to known protein]	tr|B4DRV9|B4DRV9_HUMAN	SGKVDI	VDIVAINDPFIDLNYMVYMFQYDSTHGK	HGKFHG	82.14	28	28	5	0	intronic	PPM1H	pseudogene	446	0	0	0.916398	0	0	0	0	0	0	0	0	0	0	0	0	0	0	0	0
RPS4XP15	pseudogene		88	TDITYPAGFMNVISIDK	PGOHUM_ENST00000489210.2_RPS4XP15_ORF1_4	chr12	88344045	88344095	+	0	0.00030108	7	0	0.00442941	4	0.00030108	novelpep [2 or more mismatch to known protein]	tr|B7Z1M6|B7Z1M6_HUMAN	KVRTDI	TDITYPAGLMDVISIDK	IDKTGE	88.24	17	17	2	0	intergenic	MKRN9P(dist=165557),C12orf50(dist=29771)	pseudogene	51	1	0	0.99664	1	1	0	0	0	0	0	0	0	0	0	0	0	0	0	0
AK311760.1px	pseudogene		89	QTYSTMPNNLK	PGOHUM00000239910_ORF2_0	chr12	104666898	104666930	+	0	0.0909426	3	NA	NA	NA	0.0909426	1 mismatch to known protein	tr|Q59F34|Q59F34_HUMAN	RNKQTY	QTYSTEPNNLK	NLKARN	90.91	11	11	1	0	intronic	TXNRD1	pseudogene
CLIC1P1	pseudogene		90	NSNPALNDNLQK	PGOHUM_ENST00000431907.2_CLIC1P1_ORF2_1	chr12	121352561	121352596	+	0	0.0570128	1	NA	NA	NA	0.0570128	1 mismatch to known protein	tr|Q53FB0|Q53FB0_HUMAN	YIKNSN	NSNPALNDNLEK	LEKGLL	91.67	12	12	1	0	intergenic	SPPL3(dist=10406),HNF1A-AS1(dist=55080)	pseudogene
EEF1A1P3	pseudogene		91	IGYNPDTVAFVPFAGWNCDNMLEPSANMPWFK	PGOHUM_ENST00000417549.1_EEF1A1P3_ORF3_3	chr13	28789192	28789287	+	0	4.1e-05	4	0	0.00606842	1	4.1e-05	novelpep [2 or more mismatch to known protein]	tr|A0A087WVQ9|A0A087WVQ9_HUMAN	IKKIGY	IGYNPDTVAFVPISGWNGDNMLEPSANMPWFK	WFKGWK	90.62	32	32	3	0	intronic	PAN3	pseudogene	228	6	0	0.998591	0	0	0	0	0	0	0	0	0	0	0	0	0	0	0	0
UBE2L5P	pseudogene	linked in-frame	92	IEINFPAEYPFKPPR	PGOHUM_ENST00000538122.1_UBE2L5P_ORF3_0	chr13	31002284	31002328	+	NA	NA	NA	0	0.025086	2	0.025086	1 mismatch to known protein	sp|P68036-2|UB2L3_HUMAN	AFRIEI	IEINFPAEYPFKPPK	PPKITF	93.33	15	15	1	0	intergenic	LINC01058(dist=5903),HMGB1(dist=30595)	pseudogene	206	3	0	0.999841	1	0	0	0	0	0	0	0	0	0	175	141	70	0	1	0
UBE2L5P	pseudogene	linked in-frame	92	ADLAEEYSNDR	PGOHUM_ENST00000538122.1_UBE2L5P_ORF3_0	chr13	31002494	31002526	+	NA	NA	NA	0	0.0463963	4	0.0463963	1 mismatch to known protein	tr|A8K4W8|A8K4W8_HUMAN	PLRADL	ADLAEEYSKDR	KDRKKF	90.91	11	11	1	0	intergenic	LINC01058(dist=6113),HMGB1(dist=30385)	pseudogene	85	0	0	0.999813	1	0	0	0	0	0	0	0	0	0	190	173	70	0	0	0
ARL2BPP3	pseudogene		93	PETGLKPWFSGDFIVQIIFYDSFSEQSAAVGPTSR	lnc-RFXAP-3:3_ORF1_8	chr13	37369097	37369201	+	0	0.0725595	1	NA	NA	NA	0.0725595	novelpep [2 or more mismatch to known protein]	tr|H6WCP5|H6WCP5_HUMAN	PKNPEV	PEVGLKPVWYSPKVFIEGADAETFSE	FSEGEM	42.31	35	25	14	1	intergenic	SERTM1(dist=97122),RFXAP(dist=24242)	intergenic	415	0	0	0.286425	0	0	0	0	0	0	0	0	0	0	56	21	40	0	0	0
RP11-25H11.1	pseudogene		98	DMIILPEMMGSMVGVYNGK	PGOHUM_ENST00000476363.1_RP11-25H11.1_ORF3_1	chr15	37783131	37783187	+	0	0.0158774	17	0	0.0476687	19	0.0158774	1 mismatch to known protein	tr|S4R456|S4R456_HUMAN	HLRDMI	DMIILPEMVGSMVGVYNGK	KT	94.74	19	19	1	0	intergenic	MEIS2(dist=389631),TMCO5A(dist=443677)	pseudogene							0	0	0	0	0	0	0	0	0	0	0	0	0	0
GAPDHP55	pseudogene		99	VIISAPSVDVPMFVMGVNHEK	PGOHUM_ENST00000423136.1_GAPDHP55_ORF1_1	chr15	44356063	44356125	+	NA	NA	NA	0.00584013	0.180801	1	0.180801	novelpep [2 or more mismatch to known protein]	tr|A4UCT1|A4UCT1_HUMAN	AKRVII	VIISAPSADAPMFVMGVNHEK	HEKYDN	90.48	21	21	2	0	intronic	FRMD5	pseudogene	106	5	1	0.996339	0	0	0	0	0	0	0	0	0	0	0	1	0	0	0	0
PPIApx	pseudogene		100	HTGPGILSMANAGSNINGSQFFICTAK	PGOHUM_ENST00000567565.3_RP11-24M17.3_ORF2_1	chr15	76039381	76039461	+	0	1.53e-05	14	0	0.000129539	7	1.53e-05	novelpep [2 or more mismatch to known protein]	sp|P62937-2|PPIA_HUMAN	ILKHTG	HTGPGILSMANAGPNTNGSQFFICTAK	TAKTEW	92.59	27	27	2	0	intergenic	DNM1P35(dist=6963),MIR4313(dist=15175)	pseudogene	75	2	0	0.998696	1	1	0	0	0	0	0	0	0	0	0	1	3	0	0	0
LA16c-306E5.1	pseudogene		101	ILTFDQLALDSLK	PGOHUM_ENST00000459875.1_LA16c-306E5.1_ORF2_4	chr16	3546562	3546600	+	0	0.0274462	4	0.00584013	0.131321	2	0.0274462	1 mismatch to known protein	tr|F8VUA6|F8VUA6_HUMAN	GGKILT	ILTFDQLALDSPK	SPKGCG	92.31	13	13	1	0	intergenic	C16orf90(dist=1141),CLUAP1(dist=4383)	pseudogene							0	0	0	0	0	0	0	0	0	3	3	0	0	0
GAPDHpx	pseudogene		102	VDIVAINDPSLTSTTWSTCSGMIASVANSMALSR	PGOHUM_ENST00000513369.2_RP11-159J3.1_ORF2_0	chr16	28251815	28251916	-	0	0.0256189	1	0	0.0416372	8	0.0256189	novelpep [2 or more mismatch to known protein]	tr|Q5ZEY4|Q5ZEY4_HUMAN	V	VDIVAINDPFIDLNYMVTCSNMIPPMANSMAPSR	PSRLRT	61.76	34	34	13	0	intergenic	XPO6(dist=28576),SBK1(dist=52025)	pseudogene	492	2	0	0.978002	0	1	0	0	0	0	0	0	0	0	2	0	0	0	0	0
HNRNPA1P19	pseudogene		105	AMGTLTDCVVMR	PGOHUM_ENST00000405292.2_HNRNPA1P19_ORF1_7	chr17	20674603	20674638	-	0	0.0116896	1	NA	NA	NA	0.0116896	novelpep [2 or more mismatch to known protein]	tr|F8W646|F8W646_HUMAN	EQWGTL	GTLTDCVVMR	VMRDPN	100	12	10	0	0	intergenic	LOC100287072(dist=33425),CCDC144NL(dist=92105)	pseudogene	85	0	0	0.992171	0	0	0	0	0	0	0	0	0	0	0	0	0	0	0	0
KRT18P55	pseudogene		106	LEAEIATYHR	chr17_26603225_26603254_-	chr17	26603225	26603254	-	0	0.0623738	1	NA	NA	NA	0.0623738	1 mismatch to known protein	tr|B2RA03|B2RA03_HUMAN	KVKLEA	LEAEIATYRR	YRRLLE	90	10	10	1	0	ncRNA_exonic	KRT18P55	ncRNA	68	0	0	0.969862	0	0	0	0	0	0	0	0	0	0	38	20	31	0	0	0
HMGN2P15	pseudogene		109	LSAKPAPPKPQPK	PGOHUM_ENST00000397765.2_HMGN2P15_ORF1_0	chr17	40905663	40905701	-	0.00529169	0.117978	1	NA	NA	NA	0.117978	novelpep [2 or more mismatch to known protein]	sp|Q6NUS6-3|TECT3_HUMAN	FVDITQ	ITQKPQPPRGQPK	QPKMDW	53.85	13	13	6	0	downstream	RAMP2-AS1	pseudogene	91	0	0	0.997026	0	0	3	0	0	1	0	2	2	2	0	0	1	9	6	13
IGBP1px	pseudogene		110	VAEFELPQTK	PGOHUM_ENST00000583666.1_CTD-2200P10.1_ORF1_0	chr17	56738565	56738594	-	NA	NA	NA	0	0.105503	1	0.105503	novelpep [2 or more mismatch to known protein]	sp|P78318|IGBP1_HUMAN	CYHVAE	VAEFELPKT	PKTMNN	88.89	10	9	1	0	intronic	TEX14	pseudogene	91	0	1	0.300034	0	0	0	0	0	0	0	0	0	0	43	31	26	0	0	0
RPL12P38	pseudogene		111	PAFPKPEPK	PGOHUM_ENST00000588627.1_RPL12P38_ORF1_5	chr17	58512680	58512706	-	NA	NA	NA	0.00584013	0.149606	1	0.149606	novelpep [2 or more mismatch to known protein]	tr|B7ZMH4|B7ZMH4_HUMAN	NVLPGF	PGFPKPE	KPELEN	85.71	9	7	1	0	intergenic	C17orf64(dist=3893),APPBP2(dist=7830)	pseudogene	20	0	0	0.981615	0	0	0	0	0	0	0	0	0	0	0	0	0	0	0	0
GAPDHP66	pseudogene		113	VIHDNFGIVEGLMAMVHAITATQK	PGOHUM_ENST00000509132.1_GAPDHP66_ORF3_10	chr18	3978074	3978145	-	0	0.000257353	2	0	0.0152635	1	0.000257353	novelpep [2 or more mismatch to known protein]	tr|A4UCT1|A4UCT1_HUMAN	LAKVIH	VIHDNFGIVEGLMTTVHAITATQK	TQKTVD	91.67	24	24	2	0	ncRNA_intronic	DLGAP1-AS4	pseudogene	450	8	0	0.998686	1	1	0	0	0	0	0	0	0	0	0	0	0	0	0	0
WBP11P1	pseudogene		114	ATATVTAKPQITNPK	PGOHUM_ENST00000567636.1_WBP11P1_ORF2_10	chr18	30093499	30093543	+	NA	NA	NA	0.00584013	0.148872	1	0.148872	novelpep [2 or more mismatch to known protein]	sp|Q9Y2W2|WBP11_HUMAN	EKKATA	ATATISAKPQITNPK	NPKAEI	86.67	15	15	2	0	ncRNA_exonic	WBP11P1	pseudogene	440	0	0	0.99175	0	0	0	0	0	0	0	0	0	0	3	1	2	0	0	0
RPS12px	pseudogene		116	LVESLCAEHQINLIK	PGOHUM_ENST00000463278.1_CTC-398G3.2_ORF3_3	chr19	11634439	11634483	+	0	0.00127454	1	NA	NA	NA	0.00127454	1 mismatch to known protein	sp|P25398|RS12_HUMAN	YVKLVE	LVEALCAEHQINLIK	LIKVDD	93.33	15	15	1	0	intronic	ECSIT	pseudogene	121	0	1	1	0	1	0	0	0	0	0	0	0	0	2	0	0	1	0	1
RPS10P28	pseudogene		118	DYLHLPLEIVPATLR	PGOHUM_ENST00000480396.1_RPS10P28_ORF1_1	chr19	43174711	43174755	+	NA	NA	NA	0.00584013	0.168354	1	0.168354	1 mismatch to known protein	gi|321117084|ref|NP_001189399.1|	YLRDYL	DYLHLPPEIVPATLR	TLRRSR	93.33	15	15	1	0	intergenic	LIPE-AS1(dist=18204),PSG3(dist=51083)	pseudogene	237	1	0	0.99975	0	0	0	0	0	0	0	0	0	0	0	0	0	0	0	0
SEPT7P8	pseudogene		122	LPLAVVGSDIITEVNGK	PGOHUM_ENST00000413308.1_SEPT7P8_ORF2_7	chr19	54275988	54276038	-	0	0.0137282	1	0	0.0490966	1	0.0137282	novelpep [2 or more mismatch to known protein]	tr|B4DNE4|B4DNE4_HUMAN	KDRLPL	LPLAVVGSNTIIEVNGK	NGKRVR	82.35	17	17	3	0	intergenic	MIR519A2(dist=10304),MIR371A(dist=14941)	pseudogene	92	2	0	0.998	1	1	0	0	0	0	0	0	0	0	0	0	0	0	0	0
ACTG1P3	pseudogene		123	DLYANTVLASGTTMYPSISNR	PGOHUM_ENST00000431775.1_ACTG1P3_ORF1_2	chr20	1142089	1142151	+	0	0.0570128	1	0	0.0684321	2	0.0570128	novelpep [2 or more mismatch to known protein]	tr|F1BXA6|F1BXA6_HUMAN	IRKDLY	DLYANTVLSGGTTMYPGIADR	ADRMQK	76.19	21	21	5	0	intronic	PSMF1	pseudogene	91	1	1	0.999387	0	1	0	0	0	0	0	0	0	0	3	0	1	0	2	4
PPIAP21	pseudogene		125	HTGPGILSMTNAGPNTNDSQFFICTAK	PGOHUM_ENST00000403264.3_PPIAP21_ORF1_0	chr20	41859673	41859753	+	NA	NA	NA	0	0.0110048	1	0.0110048	novelpep [2 or more mismatch to known protein]	sp|P62937-2|PPIA_HUMAN	ILKHTG	HTGPGILSMANAGPNTNGSQFFICTAK	TAKTEW	92.59	27	27	2	0	intergenic	PTPRT(dist=41116),SRSF6(dist=226831)	pseudogene	124	16	0	0.980257	1	1	0	0	0	0	0	0	0	0	0	0	0	0	2	0
KRT18P2	pseudogene		127	GLQAQIASSGLTVEVDALK	PGOHUM_ENST00000447938.1_KRT18P2_ORF3_2	chr21	21797830	21797886	-	0	0.00209626	3	0	0.0276796	1	0.00209626	1 mismatch to known protein	tr|I6L965|I6L965_HUMAN	EVKGLQ	GLQAQIASSGLTVEVDAPK	APKSQD	94.74	19	19	1	0	intergenic	LOC101927797(dist=1665700),LINC00320(dist=317078)	pseudogene							0	0	0	0	0	0	0	0	0	0	1	0	0	0
HSPD1P7	pseudogene		128	NAGVEGSLIVQK	PGOHUM_ENST00000447985.1_HSPD1P7_ORF1_17	chr21	30261200	30261235	-	0	0.0361546	1	NA	NA	NA	0.0361546	1 mismatch to known protein	tr|B7Z4F6|B7Z4F6_HUMAN	IAKNAG	NAGVEGSLIVEK	VEKIMQ	91.67	12	12	1	0	intergenic	N6AMT1(dist=3505),LTN1(dist=39266)	pseudogene							0	0	0	0	0	0	0	0	0	0	0	0	0	0
GAPDHP37	pseudogene		130	IISNASCTTSCLTPLAK	PGOHUM_ENST00000442317.2_GAPDHP37_ORF3_6	chr22	41069974	41070024	-	0	0.0759699	1	0.00584013	0.148141	1	0.0759699	novelpep [2 or more mismatch to known protein]	tr|Q2TSD0|Q2TSD0_HUMAN	SLKIIS	IISNASCTTNCLAPLAK	LAKVIH	88.24	17	17	2	0	intergenic	MKL1(dist=37251),MCHR1(dist=5208)	pseudogene	377	0	0	0.99534	1	1	0	0	0	0	0	0	0	0	0	2	0	0	0	0
ACTL6B	pseudogene		131	DSYVGNEAQSK	PGOHUM_ENST00000423293.1_RP11-12M9.4_ORF1_0	chr22	41471061	41471093	-	0	0.00638502	6	0	0.0365483	5	0.00638502	1 mismatch to known protein	tr|J3KT65|J3KT65_HUMAN	GQKDSY	DSYVGDEAQSK	QSKRGI	90.91	11	11	1	0	intergenic	RBX1(dist=102042),MIR1281(dist=17456)	pseudogene	59	7	0	0.999969	0	0	0	0	0	0	0	0	0	0	0	0	0	0	0	3
TATDN2P1	pseudogene	linked in-frame	132	EADEDLLHILK	PGOHUM_ENST00000443767.1_TATDN2P1_ORF1_5	chrX	44145103	44145135	+	NA	NA	NA	0	0.0514455	2	0.0514455	novelpep [2 or more mismatch to known protein]	sp|Q93075|TATD2_HUMAN	HCREAD	EADEDLLEIMK	IMKKFV	81.82	11	11	2	0	intronic	EFHC2	pseudogene	89	0	1	0.700938	0	0	0	0	0	0	0	0	0	0	19	10	1	0	0	0
TATDN2P1	pseudogene	linked in-frame	132	IIVETDAPFFLPR	PGOHUM_ENST00000443767.1_TATDN2P1_ORF1_5	chrX	44145310	44145348	+	NA	NA	NA	0	0.0634082	1	0.0634082	1 mismatch to known protein	tr|A8K179|A8K179_HUMAN	LERIIV	IIVETDAPYFLPR	LPRQVP	92.31	13	13	1	0	intronic	EFHC2	pseudogene	57	0	1	0.798211	0	0	0	0	0	0	0	0	0	0	13	7	2	0	0	0
KRT8P14	pseudogene		133	LEGLTDQINFLR	PGOHUM_ENST00000414254.1_KRT8P14_ORF3_3	chrX	45492302	45492337	-	NA	NA	NA	0	0.0667694	1	0.0667694	1 mismatch to known protein	tr|F8VP67|F8VP67_HUMAN	ESRLEG	LEGLTDEINFLR	FLRQLY	91.67	12	12	1	0	intergenic	LINC01204(dist=105818),LOC392452(dist=98275)	pseudogene	62	0	0	0.9982	1	0	0	0	0	0	0	0	0	0	0	0	0	0	0	0
PCNAP3	pseudogene		134	ATPLSSMVTLNMSADIHLVVDYK	PGOHUM_ENST00000397222.2_PCNAP3_ORF1_10	chrX	45918247	45918315	-	NA	NA	NA	0.00584013	0.174681	1	0.174681	novelpep [2 or more mismatch to known protein]	tr|Q6FHF5|Q6FHF5_HUMAN	FTKATP	ATPLSSTVTLSMSADVPLVVEYK	EYKIAD	78.26	23	23	5	0	intergenic	LOC401585(dist=207327),LINC01186(dist=267112)	pseudogene	0	6	0	0.933515	0	0	0	0	0	0	0	0	0	0	0	0	0	0	0	0
ACTBP1	pseudogene		135	LCYITLDFEQEMATAASSSSLEK	PGOHUM_ENST00000417985.1_ACTBP1_ORF1_7	chrX	46147859	46147927	-	0	0.0106229	2	0	0.0587531	1	0.0106229	novelpep [2 or more mismatch to known protein]	tr|A4UCT3|A4UCT3_HUMAN	KEKLCY	LCYVALDFEQEMATAASSSSLEK	LEKSYE	91.3	23	23	2	0	intergenic	LOC401585(dist=436939),LINC01186(dist=37500)	pseudogene	0	5	0	0.999968	1	1	0	0	0	0	0	0	0	0	0	0	0	0	0	0
CENPVP3	pseudogene		136	VYGVAPHCLDEGTVR	PGOHUM_ENST00000417339.1_CENPVP3_ORF1_0	chrX	51361030	51361074	-	0	0.00668512	1	0	0.00706813	2	0.00668512	novelpep [2 or more mismatch to known protein]	sp|Q7Z7K6-2|CENPV_HUMAN	PGGFGI	FGIAPHCLDEGTVR	TVRSMV	85.71	15	14	2	0	intergenic	LINC01496(dist=110737),CENPVP2(dist=63116)	pseudogene	86	0	0	0.1965	0	0	0	0	0	0	0	0	0	0	0	0	0	0	0	0
RP13-88F20.1	pseudogene		137	EYATEVNVDFVR	PGOHUM_ENST00000441188.2_RP13-88F20.1_ORF3_20	chrX	92478903	92478938	-	0	0.0144285	1	NA	NA	NA	0.0144285	1 mismatch to known protein	ENSP00000386071.1	ELKEYA	EYATEVDVDFVR	FVRKAV	91.67	12	12	1	0	intergenic	MIR4454(dist=399001),NAP1L3(dist=447022)	pseudogene							0	0	0	0	0	0	0	0	0	0	0	0	0	0
TUBB4AP1	pseudogene		138	NSSYFVQWIPNNMK	PGOHUM_ENST00000450755.1_TUBB4AP1_ORF3_8	chrX	122696500	122696541	+	0	0.0807677	7	0.00584013	0.161063	3	0.0807677	novelpep [2 or more mismatch to known protein]	tr|A0A0B4J269|A0A0B4J269_HUMAN	QSKNSS	NSSYFVEWIPNNVK	NVKVAV	85.71	14	14	2	0	intergenic	GRIA3(dist=71734),THOC2(dist=37912)	pseudogene	74	0	0	1	1	1	0	0	0	0	0	0	0	0	0	0	0	0	0	0
KRT18P48	pseudogene		139	GLQAQIASSELTVEVEAPNLR	PGOHUM_ENST00000434763.1_KRT18P48_ORF3_1	chrX	152870076	152870138	-	0.00529169	0.120258	1	NA	NA	NA	0.120258	novelpep [2 or more mismatch to known protein]	tr|I6L965|I6L965_HUMAN	EVKGLQ	GLQAQIASSGLTVEVDAP	DAPKSQ	88.89	21	18	2	0	intergenic	FAM58A(dist=5444),DUSP9(dist=37821)	pseudogene	262	0	1	0.481323	0	0	0	0	0	0	0	0	0	0	0	2	0	0	0	0
GAPDHP19	pseudogene		140	VIHDNFGIMEGPIFTVTAITATQK	chrY_21489930_21490001_+	chrY	21489930	21490001	+	0	0.106272	1	NA	NA	NA	0.106272	novelpep [2 or more mismatch to known protein]	tr|A4UCT1|A4UCT1_HUMAN	LAKVIH	VIHDNFGIVEGLMTTVHAITATQK	TQKTVD	79.17	24	24	5	0	intergenic	CD24(dist=51580),BCORP1(dist=127387)	intergenic	71	2	0	0.999835	0	0	0	0	0	0	0	0	0	0	0	0	0	0	0	0
C9	retained intron	novel protein form longer than canonical	33	ISEGEDNLFDVIK	chr5_39288796_39288834_-	chr5	39288796	39288834	-	0	0.146892	1	NA	NA	NA	0.146892	novelpep [2 or more mismatch to known protein]	tr|B4DQZ5|B4DQZ5_HUMAN	NKGMEE	MEEGEDNLLCILR	ILREVQ	46.15	13	13	7	0	intronic-exonic	C9,C9	exon_extension	61	0	0	0.199342	0	0	4	0	2	2	1752	1270	1620	1621	4	1	1	0	0	1

## Sheet: column legend
gene	Gene symbol name for the novel protein
type	Type of novel protein: e.g.: pseudogene, lncRNA, AltORF. N-terminal extension, extended exon, retained intron, etc
info	additional information about the genomic/transcriptomic context
locus_tag	event number (based on genomic location)
Sequence	peptide amino acid sequence
Tag	automatic tag attached to the peptide sequence in the proteogenomics FASTA database
chromosome	genomic locus
start	genomic locus
end	genomic locus
strand	genomic locus
set1_q-value	measure of the Class-Specific False Discovery Rate (class FDR) for normal tissues TMT set1
set1_PEP	Percolator Posterior Error Probability (a measure of the local FDR) for normal tissues TMT set1
set1_# PSMs	number of PSMs (1% FDR peptide level) identified for this peptide sequence, for normal tissues TMT set1
set2_q-value	measure of the Class-Specific False Discovery Rate (class FDR) for normal tissues TMT set2
set2_PEP	Percolator Posterior Error Probability (a measure of the local FDR) for normal tissues TMT set2
set2_# PSMs	number of PSMs (1% FDR peptide level) identified for this peptide sequence, for normal tissues TMT set2
min(PEP)	smallest PEP value between set1 and set2
category	this results from the "Blast to known protein databases" step. Peptides are thereby categorized as either having a single amino acid difference or multiple ones
nearest matched protein	this results from the "Blast to known protein databases" step. Shows the protein with the nearest peptide sequence.
Nterm-seq(3aa)	this results from the "Blast to known protein databases" step. Refers to the sequence context in the protein with the nearest peptide sequence.
aligned_seq	this results from the "Blast to known protein databases" step. Refers to the sequence context in the protein with the nearest peptide sequence.
Cterm-seq(3aa)	this results from the "Blast to known protein databases" step. Refers to the sequence context in the protein with the nearest peptide sequence.
identity	this results from the "Blast to known protein databases" step. Shows percentage identity in the aligment of the novel peptide to the nearest known peptide.
length (aa)	Novel peptide length (in amino acids)
align length	this results from the "Blast to known protein databases" step. Shows the aligment length between the novel peptide and the nearest known peptide.
mismatch	this results from the "Blast to known protein databases" step. Shows the number of mismatched amino acids between the novel peptide and the nearest known peptide.
gap	this results from the "Blast to known protein databases" step. Shows the length of any existing gaps between the novel peptide and the nearest known peptide.
genomic landing	peptide landfall on the genome
associated gene	genomically nearest annotated gene symbol
genomic type	type of proteogenomics event
cage500	CAGE reads found up to 500 bp upstream from peptide
riboseq	ribosome profiling signal
CSF	Codon Substitution Frequencies (discretized to binary quantities, 1=supportive, 0=unsupportive)
cons	Conservation score across 46 Vertebrates (Phastcons46)
Kim	Peptide identified in the Kim et al Draft Proteome data (our search of their raw data).
Wilhelm	Peptide identified in the Wilhelm et al Draft Proteome data (our search of their raw data).
Kidney_V344_s	RNAseq read counts mapped to the peptide region (partial overlaps are included, but only reads that uniquely map to the genomic locus are counted) - Kidney sample V344
Kidney_V345_s	RNAseq read counts mapped to the peptide region (partial overlaps are included, but only reads that uniquely map to the genomic locus are counted) - Kidney sample V345
Kidney_V346_s	RNAseq read counts mapped to the peptide region (partial overlaps are included, but only reads that uniquely map to the genomic locus are counted) - Kidney sample V346
Kidney_V347_s	RNAseq read counts mapped to the peptide region (partial overlaps are included, but only reads that uniquely map to the genomic locus are counted) - Kidney sample V347
Liver_V348_s	RNAseq read counts mapped to the peptide region (partial overlaps are included, but only reads that uniquely map to the genomic locus are counted) - Liver sample V348
Liver_V349_s	RNAseq read counts mapped to the peptide region (partial overlaps are included, but only reads that uniquely map to the genomic locus are counted) - Liver sample V348
Liver_V350_s	RNAseq read counts mapped to the peptide region (partial overlaps are included, but only reads that uniquely map to the genomic locus are counted) - Liver sample V348
Liver_V351_s	RNAseq read counts mapped to the peptide region (partial overlaps are included, but only reads that uniquely map to the genomic locus are counted) - Liver sample V348
Testis_V336_2_s	RNAseq read counts mapped to the peptide region (partial overlaps are included, but only reads that uniquely map to the genomic locus are counted) - Testis sample V336
Testis_V338_2_s	RNAseq read counts mapped to the peptide region (partial overlaps are included, but only reads that uniquely map to the genomic locus are counted) - Testis sample V338
Testis_V340_2_s	RNAseq read counts mapped to the peptide region (partial overlaps are included, but only reads that uniquely map to the genomic locus are counted) - Testis sample V340
Tonsil_3_s	RNAseq read counts mapped to the peptide region (partial overlaps are included, but only reads that uniquely map to the genomic locus are counted) - Tonsil sample 3
Tonsil_4_s	RNAseq read counts mapped to the peptide region (partial overlaps are included, but only reads that uniquely map to the genomic locus are counted) - Tonsil sample 4
Tonsil_5_s	RNAseq read counts mapped to the peptide region (partial overlaps are included, but only reads that uniquely map to the genomic locus are counted) - Tonsil sample 5
